# Supplementary material for: Conformational landscapes of rigid and flexible molecules explored with variable temperature ion mobility-mass spectrometry
Source: Nat Commun. 2025 May 6;16:4183. doi: 10.1038/s41467-025-59065-x (PMC12052783; doi:10.1038/s41467-025-59065-x)
Supplement: Supplementary file 3 — Supplementary Data 1 [file 41467_2025_59065_MOESM3_ESM.csv]

T	k	1/T	ln(k [M\+(-1)s\+(-1)])
K	M\+(-1)s\+(-1)	K\+(-1)
Temperature	Rate Constant	Inverse Temperature	Natural Log of Rate Constant
189.1	0.4452	0.005288207	-0.80923166
189.1	0.4719	0.005288207	-0.75098818
189.31	0.4818	0.005282341	-0.730226189
209.13	0.5032	0.004781715	-0.686767574
209.13	0.5192	0.004781715	-0.655466114
209.1	0.526	0.004782401	-0.642454066
273.035	0.6575	0.003662534	-0.419310515
273.505	0.6651	0.00365624	-0.407817874
273.505	0.5635	0.00365624	-0.573587946
293.46	0.7307	0.003407619	-0.3137523
293.46	0.7281	0.003407619	-0.317316878
293.69	0.6644	0.003404951	-0.408870901
		--	--
		--	--
		--	--
189.24	0.4452	0.005284295	-0.80923166
275	0.6575	0.003636364	-0.419310515
	0.6255	--	-0.469203949
	0.588	--	-0.531028331
	0.709	--	-0.343899752
209.1	0.526	0.004782401	-0.642454066
248.8	0.6	0.004019293	-0.510825624
	0.5212	--	-0.651621434
		--	--
210	0.526	0.004761905	-0.642454066
		--	--
189.24	0.4747	0.005284295	-0.745072253
209.12	0.5024	0.004781943	-0.688358664
293.54	0.6865	0.003406691	-0.376149054
