# Supplementary material for: Conformational landscapes of rigid and flexible molecules explored with variable temperature ion mobility-mass spectrometry
Source: Nat Commun. 2025 May 6;16:4183. doi: 10.1038/s41467-025-59065-x (PMC12052783; doi:10.1038/s41467-025-59065-x)
Supplement: Supplementary file 6 — Source Data [file 41467_2025_59065_MOESM6_ESM.zip]

Archive with 2 entries (2 files):
- source data 2.xlsx
- source data 1.xlsx
