# Supplementary material for: Conformational landscapes of rigid and flexible molecules explored with variable temperature ion mobility-mass spectrometry
Source: Nat Commun. 2025 May 6;16:4183. doi: 10.1038/s41467-025-59065-x (PMC12052783; doi:10.1038/s41467-025-59065-x)
Supplement: Supplementary file 6 — Source Data [file 41467_2025_59065_MOESM6_ESM.zip › source data 2.xlsx]

## Sheet: Figure S2
(a)G5-Dendrimer												(b)Ubiquitin												(c)Beta-Casein												(d)Alpha-Synuclein
190K		210K		250K		275K		295K		350K		190K		210K		250K		275K		295K		350K		190K		210K		250K		275K		295K		350K		190K		210K		250K		275K		295K		350K
m/z	Int	m/z	Int	m/z	Int	m/z	Int	m/z	Int	m/z	Int	m/z	Int	m/z	Int	m/z	Int	m/z	Int	m/z	Int	m/z	Int	m/z	Int	m/z	Int	m/z	Int	m/z	Int	m/z	Int	m/z	Int	m/z	Int	m/z	Int	m/z	Int	m/z	Int	m/z	Int	m/z	Int
428	1.331e-24	428	4.437e-26	428	4.437e-26	428	4.437e-26	428	4.437e-26	428	4.437e-26	200	3.633e-30	200	3.633e-30	200	0.00112	201	0.01675	200	1	200	2.063e-23	200	1.17	200	0	200	0	200	0	340	0	200	3.466e-15	207	0	311	0	200	0.08865	200	0.03134	200	0.00732	200	0.1054
428	2.063e-23	428	1.331e-24	428	1.331e-24	428	1.331e-24	428	1.331e-24	428	1.331e-24	200	7.467e-30	200	7.467e-30	200	0.00126	201	0.02901	200	0	200	1.331e-24	200	1.17	200	0	200	0	200	0	340	0	200	1.13e-15	207	4.437e-26	311	4.437e-26	200	0.08451	200	0.0328	200	0.00787	200	0.1058
428	2.201e-22	428	2.063e-23	428	2.063e-23	428	2.063e-23	428	2.063e-23	428	2.063e-23	200	1.525e-29	200	1.525e-29	200	0.00142	201	0.04147	200	0	200	4.437e-26	200	1.171	200	0	200	0	200	0	340	5.563e-43	200	3.501e-16	207	1.331e-24	311	1.331e-24	200	0.08055	200	0.03427	200	0.00847	200	0.1064
428	1.815e-21	428	2.201e-22	428	2.201e-22	428	2.201e-22	428	2.201e-22	428	2.201e-22	200	3.094e-29	200	3.094e-29	200	0.00159	201	0.05408	200	1	200	0	200	1.171	200	0	200	0	200	0	340	2.78e-41	200	1.025e-16	207	2.063e-23	311	2.063e-23	200	0.07681	200	0.03573	200	0.00911	200	0.107
428	1.235e-20	428	1.815e-21	428	1.815e-21	428	1.815e-21	428	1.815e-21	428	1.815e-21	200	6.239e-29	200	6.239e-29	200	0.00178	201	0.06678	200	0	200	0	200	1.171	200	0	200	0	200	0	340	7.089e-40	200	2.82e-17	207	2.201e-22	311	2.201e-22	200	0.07336	200	0.03714	200	0.0098	200	0.1078
428	7.201e-20	428	1.235e-20	428	1.235e-20	428	1.235e-20	428	1.235e-20	428	1.235e-20	200	1.25e-28	200	1.25e-28	200	0.00198	201	0.07951	200	0	200	0	200	1.172	200	0	200	0	200	0	340	1.229e-38	200	7.232e-18	207	1.815e-21	311	1.815e-21	200	0.07023	200	0.03849	200	0.01053	200	0.1086
428	3.704e-19	428	7.201e-20	428	7.201e-20	428	7.201e-20	428	7.201e-20	428	7.201e-20	200	2.49e-28	200	2.49e-28	200	0.00221	201	0.09221	200	1	200	0	200	1.172	200	0	200	0	200	0	340	1.628e-37	200	1.713e-18	207	1.235e-20	311	1.235e-20	200	0.06745	200	0.03974	200	0.01131	200	0.1096
429	1.713e-18	428	3.704e-19	428	3.704e-19	428	3.704e-19	428	3.704e-19	428	3.704e-19	200	4.929e-28	200	4.929e-28	200	0.00245	201	0.1048	200	0	200	4.437e-26	200	1.173	200	0	200	0	200	0	340	1.758e-36	200	3.704e-19	207	7.201e-20	311	7.201e-20	200	0.06504	200	0.0409	200	0.01213	200	0.1106
429	7.232e-18	429	1.713e-18	429	1.713e-18	429	1.713e-18	429	1.713e-18	429	1.713e-18	200	9.698e-28	200	9.698e-28	200	0.00271	201	0.1173	200	0	200	1.331e-24	200	1.173	200	0	200	0	200	0	340	1.612e-35	200	7.201e-20	207	3.704e-19	311	3.704e-19	200	0.06299	200	0.04196	200	0.01299	200	0.1117
429	2.82e-17	429	7.232e-18	429	7.232e-18	429	7.232e-18	429	7.232e-18	429	7.232e-18	200	1.897e-27	200	1.897e-27	200	0.00299	201	0.1295	200	1	200	2.063e-23	200	1.174	200	0	200	0	200	0	340	1.29e-34	200	1.235e-20	207	1.713e-18	311	1.713e-18	200	0.06132	200	0.04294	200	0.0139	200	0.1129
429	1.025e-16	429	2.82e-17	429	2.82e-17	429	2.82e-17	429	2.82e-17	429	2.82e-17	200	3.689e-27	200	3.689e-27	200	0.00329	201	0.1414	200	1	200	2.201e-22	200	1.175	200	0	200	0	200	0	340	9.188e-34	200	1.815e-21	207	7.232e-18	311	7.232e-18	200	0.06001	200	0.04384	200	0.01484	200	0.1142
429	3.501e-16	429	1.025e-16	429	1.025e-16	429	1.025e-16	429	1.025e-16	429	1.025e-16	200	7.132e-27	200	7.132e-27	200	0.00362	201	0.1529	200	0	200	1.815e-21	200	1.176	200	0	200	0	200	0	340	5.921e-33	200	2.201e-22	207	2.82e-17	311	2.82e-17	200	0.05904	200	0.0447	200	0.01581	200	0.1155
429	1.13e-15	429	3.501e-16	429	3.501e-16	429	3.501e-16	429	3.501e-16	429	3.501e-16	200	1.371e-26	200	1.371e-26	200	0.00396	201	0.164	200	0	200	1.235e-20	200	1.177	200	0	200	0	200	0	340	3.493e-32	200	2.063e-23	207	1.025e-16	311	1.025e-16	200	0.05841	200	0.04553	200	0.01682	200	0.1169
429	3.466e-15	429	1.13e-15	429	1.13e-15	429	1.13e-15	429	1.13e-15	429	1.13e-15	200	2.621e-26	200	2.621e-26	200	0.00433	201	0.1746	200	1	200	7.201e-20	200	1.178	200	0	200	0	200	0	340	1.905e-31	200	1.331e-24	207	3.501e-16	311	3.501e-16	200	0.05808	200	0.04638	200	0.01786	200	0.1183
429	1.015e-14	429	3.466e-15	429	3.466e-15	429	3.466e-15	429	3.466e-15	429	3.466e-15	200	4.981e-26	200	4.981e-26	200	0.00472	201	0.1847	200	0	200	3.704e-19	200	1.179	200	0	200	0	200	0	340	9.685e-31	200	4.437e-26	207	1.13e-15	311	1.13e-15	200	0.05804	200	0.04727	200	0.01893	200	0.1198
429	2.847e-14	429	1.015e-14	429	1.015e-14	429	1.015e-14	429	1.015e-14	429	1.015e-14	200	9.416e-26	200	9.416e-26	200	0.00513	201	0.1941	200	0	200	1.713e-18	200	1.181	200	0	200	0	200	0	340	4.619e-30	200	0	207	3.466e-15	311	3.466e-15	200	0.05827	200	0.04823	200	0.02001	200	0.1213
429	7.678e-14	429	2.847e-14	429	2.847e-14	429	2.847e-14	429	2.847e-14	429	2.847e-14	200	1.77e-25	200	1.77e-25	200	0.00556	201	0.2028	200	1	200	7.232e-18	200	1.182	200	0	200	0	200	0	340	2.078e-29	200	0	207	1.015e-14	311	1.015e-14	200	0.05874	200	0.0493	200	0.02112	200	0.1228
429	1.996e-13	429	7.678e-14	429	7.678e-14	429	7.678e-14	429	7.678e-14	429	7.678e-14	200	3.31e-25	200	3.31e-25	200	0.00602	201	0.2107	200	0	200	2.82e-17	200	1.184	200	0	200	0	200	0	340	8.865e-29	200	0	207	2.847e-14	311	2.847e-14	200	0.05945	200	0.0505	200	0.02224	200	0.1243
429	5.016e-13	429	1.996e-13	429	1.996e-13	429	1.996e-13	429	1.996e-13	429	1.996e-13	200	6.156e-25	200	6.156e-25	200	0.0065	201	0.2179	200	1	200	1.025e-16	200	1.186	200	0	200	0	200	0	340	3.6e-28	200	0	207	7.678e-14	311	7.678e-14	200	0.06036	200	0.05185	200	0.02337	200	0.1258
429	1.221e-12	429	5.016e-13	429	5.016e-13	429	5.016e-13	429	5.016e-13	429	5.016e-13	200	1.139e-24	200	1.139e-24	200	0.00699	201	0.2241	200	0	200	3.501e-16	200	1.187	200	0	200	0	200	0	340	1.397e-27	200	4.437e-26	207	1.996e-13	311	1.996e-13	200	0.06148	200	0.05336	200	0.02451	200	0.1273
429	2.883e-12	429	1.221e-12	429	1.221e-12	429	1.221e-12	429	1.221e-12	429	1.221e-12	200	2.096e-24	200	2.096e-24	200	0.00751	201	0.2295	200	0	200	1.13e-15	200	1.189	200	0	200	0	200	0	340	5.198e-27	200	1.331e-24	207	5.016e-13	311	5.016e-13	200	0.06278	200	0.05504	200	0.02565	200	0.1287
429	6.619e-12	429	2.883e-12	429	2.883e-12	429	2.883e-12	429	2.883e-12	429	2.883e-12	200	3.837e-24	200	3.837e-24	200	0.00804	201	0.234	200	1	200	3.466e-15	200	1.191	200	0	200	0	200	0	340	1.859e-26	200	2.063e-23	207	1.221e-12	311	1.221e-12	200	0.06426	200	0.05688	200	0.02679	200	0.1302
429	1.48e-11	429	6.619e-12	429	6.619e-12	429	6.619e-12	429	6.619e-12	429	6.619e-12	200	6.988e-24	200	6.988e-24	200	0.00859	201	0.2375	200	0	200	1.015e-14	200	1.193	200	0	200	0	200	0	340	6.406e-26	200	2.201e-22	207	2.883e-12	311	2.883e-12	200	0.0659	200	0.05886	200	0.02792	200	0.1316
429	3.226e-11	429	1.48e-11	429	1.48e-11	429	1.48e-11	429	1.48e-11	429	1.48e-11	200	1.266e-23	200	1.266e-23	200	0.00915	201	0.24	200	0	200	2.847e-14	200	1.196	200	0	200	0	200	0	340	2.133e-25	200	1.815e-21	207	6.619e-12	311	6.619e-12	200	0.06769	200	0.06095	200	0.02904	200	0.133
429	6.864e-11	429	3.226e-11	429	3.226e-11	429	3.226e-11	429	3.226e-11	429	3.226e-11	200	2.283e-23	200	2.283e-23	200	0.00973	201	0.2415	200	1	200	7.678e-14	200	1.198	200	0	200	0	200	0	340	6.872e-25	200	1.235e-20	207	1.48e-11	311	1.48e-11	200	0.0696	200	0.06314	200	0.03014	200	0.1344
429	1.428e-10	429	6.864e-11	429	6.864e-11	429	6.864e-11	429	6.864e-11	429	6.864e-11	200	4.097e-23	200	4.097e-23	200	0.01032	201	0.242	200	0	200	1.996e-13	200	1.2	200	0	200	0	200	0	340	2.147e-24	200	7.201e-20	207	3.226e-11	311	3.226e-11	200	0.07163	200	0.06536	200	0.03122	200	0.1357
429	2.905e-10	429	1.428e-10	429	1.428e-10	429	1.428e-10	429	1.428e-10	429	1.428e-10	200	7.313e-23	200	7.313e-23	200	0.01091	201	0.2415	201	0	200	5.016e-13	200	1.203	200	0	200	0	200	0	340	6.516e-24	200	3.704e-19	207	6.864e-11	311	6.864e-11	200	0.07374	200	0.06759	200	0.03228	200	0.137
429	5.789e-10	429	2.905e-10	429	2.905e-10	429	2.905e-10	429	2.905e-10	429	2.905e-10	200	1.299e-22	200	1.299e-22	200	0.01151	201	0.24	201	1	200	1.221e-12	200	1.205	200	0	200	0	200	0	340	1.923e-23	200	1.713e-18	207	1.428e-10	311	1.428e-10	200	0.07591	200	0.06978	200	0.03331	200	0.1382
429	1.131e-09	429	5.789e-10	429	5.789e-10	429	5.789e-10	429	5.789e-10	429	5.789e-10	200	2.297e-22	200	2.297e-22	200	0.01211	201	0.2375	201	0	200	2.883e-12	200	1.208	200	0	200	0	200	0	340	5.53e-23	200	7.232e-18	207	2.905e-10	311	2.905e-10	200	0.0781	200	0.07186	200	0.0343	200	0.1394
429	2.166e-09	429	1.131e-09	429	1.131e-09	429	1.131e-09	429	1.131e-09	429	1.131e-09	200	4.041e-22	200	4.041e-22	200	0.01272	201	0.234	201	0	200	6.619e-12	200	1.211	200	0	200	0	200	0	340	1.551e-22	200	2.82e-17	207	5.789e-10	311	5.789e-10	200	0.08029	200	0.07381	200	0.03526	200	0.1405
429	4.074e-09	429	2.166e-09	429	2.166e-09	429	2.166e-09	429	2.166e-09	429	2.166e-09	200	7.077e-22	200	7.077e-22	200	0.01332	201	0.2295	201	1	200	1.48e-11	200	1.214	200	0	200	0	200	0	340	4.246e-22	200	1.025e-16	207	1.131e-09	311	1.131e-09	200	0.08242	200	0.07559	200	0.03618	200	0.1415
429	7.527e-09	429	4.074e-09	429	4.074e-09	429	4.074e-09	429	4.074e-09	429	4.074e-09	200	1.233e-21	200	1.233e-21	200	0.01391	201	0.2242	201	0	200	3.226e-11	200	1.217	200	0	200	0	200	0	340	1.136e-21	200	3.501e-16	207	2.166e-09	311	2.166e-09	200	0.08447	200	0.07714	200	0.03705	200	0.1425
429	1.367e-08	429	7.527e-09	429	7.527e-09	429	7.527e-09	429	7.527e-09	429	7.527e-09	200	2.14e-21	200	2.14e-21	200	0.0145	201	0.218	201	0	200	6.864e-11	200	1.22	200	0	200	0	200	0	340	2.975e-21	200	1.13e-15	207	4.074e-09	311	4.074e-09	200	0.08639	200	0.07846	200	0.03788	200	0.1434
429	2.441e-08	429	1.367e-08	429	1.367e-08	429	1.367e-08	429	1.367e-08	429	1.367e-08	200	3.695e-21	200	3.695e-21	200	0.01507	201	0.2109	201	1	200	1.428e-10	200	1.223	200	0	200	0	200	0	340	7.629e-21	200	3.466e-15	207	7.527e-09	311	7.527e-09	200	0.08814	200	0.07952	200	0.03866	200	0.1443
429	4.289e-08	429	2.441e-08	429	2.441e-08	429	2.441e-08	429	2.441e-08	429	2.441e-08	200	6.35e-21	200	6.35e-21	200	0.01562	201	0.2031	201	0	200	2.905e-10	200	1.226	200	0	200	0	200	0	340	1.917e-20	200	1.015e-14	207	1.367e-08	311	1.367e-08	200	0.08967	200	0.08033	200	0.0394	200	0.145
429	7.421e-08	429	4.289e-08	429	4.289e-08	429	4.289e-08	429	4.289e-08	429	4.289e-08	200	1.087e-20	200	1.087e-20	200	0.01616	201	0.1945	201	0	200	5.789e-10	200	1.229	200	0	200	0	200	0	340	4.725e-20	200	2.847e-14	207	2.441e-08	311	2.441e-08	200	0.09095	200	0.08088	200	0.04008	200	0.1458
429	1.264e-07	429	7.421e-08	429	7.421e-08	429	7.421e-08	429	7.421e-08	429	7.421e-08	200	1.851e-20	200	1.851e-20	200	0.01667	201	0.1853	201	1	200	1.131e-09	200	1.232	200	0	200	0	200	0	340	1.143e-19	200	7.678e-14	207	4.289e-08	311	4.289e-08	200	0.09195	200	0.08119	200	0.04071	200	0.1464
429	2.123e-07	429	1.264e-07	429	1.264e-07	429	1.264e-07	429	1.264e-07	429	1.264e-07	200	3.138e-20	200	3.138e-20	200	0.01716	201	0.1755	201	0	200	2.166e-09	200	1.236	200	0	200	0	200	0	340	2.717e-19	200	1.996e-13	207	7.421e-08	311	7.421e-08	200	0.09264	200	0.08129	200	0.0413	200	0.147
429	3.514e-07	429	2.123e-07	429	2.123e-07	429	2.123e-07	429	2.123e-07	429	2.123e-07	200	5.298e-20	200	5.298e-20	200	0.01761	201	0.1651	201	0	200	4.074e-09	200	1.239	200	0	200	0	200	0	340	6.346e-19	200	5.016e-13	207	1.264e-07	311	1.264e-07	200	0.09298	200	0.08121	200	0.04184	200	0.1475
429	5.735e-07	429	3.514e-07	429	3.514e-07	429	3.514e-07	429	3.514e-07	429	3.514e-07	200	8.906e-20	200	8.906e-20	200	0.01804	201	0.1543	201	1	200	7.527e-09	200	1.243	200	0	200	0	200	0	340	1.458e-18	200	1.221e-12	207	2.123e-07	311	2.123e-07	200	0.09298	200	0.08099	200	0.04233	200	0.1479
429	9.233e-07	429	5.735e-07	429	5.735e-07	429	5.735e-07	429	5.735e-07	429	5.735e-07	200	1.49e-19	200	1.49e-19	200	0.01843	201	0.1431	201	0	200	1.367e-08	200	1.246	200	0	200	0	200	0	340	3.294e-18	200	2.883e-12	207	3.514e-07	311	3.514e-07	200	0.09261	200	0.08067	200	0.04277	200	0.1483
429	1.467e-06	429	9.233e-07	429	9.233e-07	429	9.233e-07	429	9.233e-07	429	9.233e-07	200	2.483e-19	200	2.483e-19	200	0.01878	201	0.1315	201	0	200	2.441e-08	200	1.249	200	0	200	0	200	0	340	7.329e-18	200	6.619e-12	207	5.735e-07	311	5.735e-07	200	0.09187	200	0.0803	200	0.04317	200	0.1486
429	2.301e-06	429	1.467e-06	429	1.467e-06	429	1.467e-06	429	1.467e-06	429	1.467e-06	200	4.12e-19	200	4.12e-19	200	0.01909	201	0.1197	201	1	200	4.289e-08	200	1.253	200	0	200	0	200	0	340	1.606e-17	200	1.48e-11	207	9.233e-07	311	9.233e-07	200	0.09076	200	0.07992	200	0.04353	200	0.1488
429	3.563e-06	429	2.301e-06	429	2.301e-06	429	2.301e-06	429	2.301e-06	429	2.301e-06	200	6.807e-19	200	6.807e-19	200	0.01937	201	0.1077	201	0	200	7.421e-08	200	1.256	200	0	200	0	200	0	340	3.468e-17	200	3.226e-11	207	1.467e-06	311	1.467e-06	200	0.0893	200	0.07956	200	0.04386	200	0.149
429	5.449e-06	429	3.563e-06	429	3.563e-06	429	3.563e-06	429	3.563e-06	429	3.563e-06	200	1.12e-18	200	1.12e-18	200	0.01959	201	0.09554	201	0	200	1.264e-07	200	1.26	200	0	200	0	200	0	340	7.383e-17	200	6.864e-11	207	2.301e-06	311	2.301e-06	200	0.0875	200	0.07926	200	0.04415	200	0.1492
429	8.234e-06	429	5.449e-06	429	5.449e-06	429	5.449e-06	429	5.449e-06	429	5.449e-06	200	1.835e-18	200	1.835e-18	200	0.01978	201	0.08334	201	2	200	2.123e-07	200	1.263	200	0	200	0	200	0	340	1.55e-16	200	1.428e-10	207	3.563e-06	311	3.563e-06	200	0.08539	200	0.07904	200	0.04442	200	0.1492
429	1.229e-05	429	8.234e-06	429	8.234e-06	429	8.234e-06	429	8.234e-06	429	8.234e-06	200	2.993e-18	200	2.993e-18	200	0.01992	201	0.07114	201	1	200	3.514e-07	200	1.267	200	0	200	0	200	0	340	3.211e-16	200	2.905e-10	207	5.449e-06	311	5.449e-06	200	0.08299	200	0.07891	200	0.04466	200	0.1493
429	1.814e-05	429	1.229e-05	429	1.229e-05	429	1.229e-05	429	1.229e-05	429	1.229e-05	200	4.863e-18	200	4.863e-18	200	0.02001	201	0.05901	201	1	200	5.735e-07	200	1.27	200	0	200	0	200	0	340	6.563e-16	200	5.789e-10	207	8.234e-06	311	8.234e-06	200	0.08034	200	0.07888	200	0.04489	200	0.1492
429	2.647e-05	429	1.814e-05	429	1.814e-05	429	1.814e-05	429	1.814e-05	429	1.814e-05	200	7.868e-18	200	7.868e-18	200	0.02005	201	0.047	201	0	200	9.233e-07	200	1.273	200	0	200	0	200	0	340	1.325e-15	200	1.131e-09	207	1.229e-05	311	1.229e-05	200	0.07748	200	0.07893	200	0.0451	200	0.1492
429	3.819e-05	429	2.647e-05	429	2.647e-05	429	2.647e-05	429	2.647e-05	429	2.647e-05	200	1.268e-17	200	1.268e-17	200	0.02005	201	0.03516	201	2	200	1.467e-06	200	1.277	200	0	200	0	200	0	340	2.641e-15	200	2.166e-09	207	1.814e-05	311	1.814e-05	200	0.07444	200	0.07904	200	0.0453	200	0.1491
429	5.449e-05	429	3.819e-05	429	3.819e-05	429	3.819e-05	429	3.819e-05	429	3.819e-05	200	2.035e-17	200	2.035e-17	200	0.02	201	0.02355	201	0	200	2.301e-06	200	1.28	200	0	200	0	200	0	340	5.2e-15	200	4.074e-09	207	2.647e-05	311	2.647e-05	200	0.07127	200	0.0792	200	0.0455	200	0.149
429	7.69e-05	429	5.449e-05	429	5.449e-05	429	5.449e-05	429	5.449e-05	429	5.449e-05	200	3.253e-17	200	3.253e-17	200	0.01991	201	0.01221	201	5	200	3.563e-06	200	1.283	200	0	200	0	200	0	340	1.012e-14	200	7.527e-09	207	3.819e-05	311	3.819e-05	200	0.06803	200	0.07935	200	0.0457	200	0.1488
429	0.0001074	429	7.69e-05	429	7.69e-05	429	7.69e-05	429	7.69e-05	429	7.69e-05	200	5.18e-17	200	5.18e-17	200	0.01978	201	0.00117	201	4	200	5.449e-06	200	1.286	200	0	200	0	200	0	340	1.946e-14	200	1.367e-08	207	5.449e-05	311	5.449e-05	200	0.06475	200	0.07946	200	0.04591	200	0.1487
429	0.0001484	429	0.0001074	429	0.0001074	429	0.0001074	429	0.0001074	429	0.0001074	200	8.215e-17	200	8.215e-17	200	0.0196	203	0.0008877	201	5	200	8.234e-06	200	1.289	200	0	200	0	200	0	340	3.702e-14	200	2.441e-08	207	7.69e-05	311	7.69e-05	200	0.06148	200	0.07947	200	0.04613	200	0.1485
429	0.0002029	429	0.0001484	429	0.0001484	429	0.0001484	429	0.0001484	429	0.0001484	200	1.298e-16	200	1.298e-16	200	0.01938	203	0.0118	201	4	200	1.229e-05	200	1.292	200	0	200	0	200	0	340	6.964e-14	200	4.289e-08	207	0.0001074	311	0.0001074	200	0.05828	200	0.07934	200	0.04636	200	0.1483
429	0.0002746	429	0.0002029	429	0.0002029	429	0.0002029	429	0.0002029	429	0.0002029	200	2.042e-16	200	2.042e-16	200	0.01913	203	0.02284	201	1	200	1.814e-05	200	1.295	200	0	200	0	200	0	340	1.296e-13	200	7.421e-08	207	0.0001484	311	0.0001484	200	0.05519	200	0.07903	200	0.04662	200	0.1482
429	0.000368	429	0.0002746	429	0.0002746	429	0.0002746	429	0.0002746	429	0.0002746	200	3.201e-16	200	3.201e-16	200	0.01885	203	0.03394	201	2	200	2.647e-05	200	1.298	200	0	200	0	200	0	340	2.386e-13	200	1.264e-07	207	0.0002029	311	0.0002029	200	0.05224	200	0.07848	200	0.0469	200	0.148
429	0.0004882	429	0.000368	429	0.000368	429	0.000368	429	0.000368	429	0.000368	200	4.999e-16	200	4.999e-16	200	0.01853	203	0.04505	202	5	200	3.819e-05	200	1.301	200	0	200	0	200	0	340	4.347e-13	200	2.123e-07	207	0.0002746	311	0.0002746	200	0.0495	200	0.07766	200	0.04721	200	0.1479
429	0.0006414	429	0.0004882	429	0.0004882	429	0.0004882	429	0.0004882	429	0.0004882	200	7.776e-16	200	7.776e-16	200	0.01818	203	0.05612	202	0	201	5.449e-05	200	1.303	200	0	200	0	200	0	340	7.841e-13	200	3.514e-07	207	0.000368	311	0.000368	200	0.04697	200	0.07655	200	0.04755	200	0.1478
429	0.0008345	429	0.0006414	429	0.0006414	429	0.0006414	429	0.0006414	429	0.0006414	200	1.205e-15	200	1.205e-15	200	0.01781	203	0.0671	202	0	201	7.69e-05	200	1.305	200	0	200	0	200	0	340	1.4e-12	200	5.735e-07	207	0.0004882	311	0.0004882	200	0.04471	200	0.07511	200	0.04792	200	0.1477
429	0.00108	429	0.0008345	429	0.0008345	429	0.0008345	429	0.0008345	429	0.0008345	200	1.86e-15	200	1.86e-15	200	0.01742	203	0.07792	202	1	201	0.0001074	200	1.307	200	0	200	0	200	0	340	2.476e-12	200	9.233e-07	207	0.0006414	311	0.0006414	200	0.04273	200	0.07334	200	0.04832	200	0.1476
429	0.00137	429	0.00108	429	0.00108	429	0.00108	429	0.00108	429	0.00108	200	2.861e-15	200	2.861e-15	200	0.01702	203	0.08852	202	1	201	0.0001484	200	1.309	200	0	200	0	200	0	340	4.337e-12	200	1.467e-06	207	0.0008345	311	0.0008345	200	0.04104	200	0.07124	200	0.04876	200	0.1476
429	0.00174	429	0.00137	429	0.00137	429	0.00137	429	0.00137	429	0.00137	200	4.384e-15	200	4.384e-15	200	0.0166	203	0.09884	202	1	201	0.0002029	200	1.311	200	0	200	0	200	0	340	7.526e-12	200	2.301e-06	207	0.00108	311	0.00108	200	0.03966	200	0.06883	200	0.04924	200	0.1477
429	0.00217	429	0.00174	429	0.00174	429	0.00174	429	0.00174	429	0.00174	200	6.694e-15	200	6.694e-15	200	0.01618	203	0.1088	202	1	201	0.0002746	200	1.313	200	0	200	0	200	0	340	1.294e-11	200	3.563e-06	207	0.00137	311	0.00137	200	0.03859	200	0.06612	200	0.04975	200	0.1478
429	0.0027	429	0.00217	429	0.00217	429	0.00217	429	0.00217	429	0.00217	200	1.018e-14	200	1.018e-14	200	0.01575	203	0.1184	202	1	201	0.000368	200	1.314	200	0	200	0	200	0	340	2.204e-11	200	5.449e-06	207	0.00174	311	0.00174	200	0.03782	200	0.06316	200	0.05029	200	0.1479
429	0.00332	429	0.0027	429	0.0027	429	0.0027	429	0.0027	429	0.0027	200	1.543e-14	200	1.543e-14	200	0.01532	203	0.1275	202	0	201	0.0004882	200	1.316	200	0	200	0	200	0	340	3.722e-11	200	8.234e-06	207	0.00217	311	0.00217	200	0.03733	200	0.05999	200	0.05086	200	0.1481
429	0.00405	429	0.00332	429	0.00332	429	0.00332	429	0.00332	429	0.00332	200	2.33e-14	200	2.33e-14	200	0.0149	203	0.1361	202	0	201	0.0006414	200	1.317	200	0	200	0	200	0	340	6.229e-11	200	1.229e-05	207	0.0027	311	0.0027	200	0.0371	200	0.05666	200	0.05146	200	0.1484
429	0.00489	429	0.00405	429	0.00405	429	0.00405	429	0.00405	429	0.00405	200	3.506e-14	200	3.506e-14	200	0.01449	203	0.1442	202	1	201	0.0008345	200	1.317	200	0	200	0	200	0	340	1.034e-10	200	1.814e-05	207	0.00332	311	0.00332	200	0.03711	200	0.05322	200	0.05208	200	0.1487
429	0.00586	429	0.00489	429	0.00489	429	0.00489	429	0.00489	429	0.00489	200	5.256e-14	200	5.256e-14	200	0.0141	203	0.1516	202	1	201	0.00108	200	1.318	200	0	200	0	200	0	340	1.701e-10	200	2.647e-05	207	0.00405	311	0.00405	200	0.03732	200	0.04974	200	0.05273	200	0.1491
429	0.00695	429	0.00586	429	0.00586	429	0.00586	429	0.00586	429	0.00586	200	7.852e-14	200	7.852e-14	200	0.01372	203	0.1583	202	0	201	0.00137	200	1.318	200	0	200	0	200	0	340	2.774e-10	200	3.819e-05	207	0.00489	311	0.00489	200	0.03769	200	0.04628	200	0.05339	200	0.1496
429	0.00818	429	0.00695	429	0.00695	429	0.00695	429	0.00695	429	0.00695	200	1.169e-13	200	1.169e-13	200	0.01336	203	0.1644	202	0	201	0.00174	200	1.318	200	0	200	0	200	0	340	4.489e-10	200	5.449e-05	207	0.00586	311	0.00586	200	0.03819	200	0.0429	200	0.05407	200	0.1501
429	0.00954	429	0.00818	429	0.00818	429	0.00818	429	0.00818	429	0.00818	200	1.734e-13	200	1.734e-13	200	0.01303	203	0.1696	202	1	201	0.00217	200	1.318	200	0	200	0	200	0	340	7.206e-10	200	7.69e-05	207	0.00695	311	0.00695	200	0.03878	200	0.03965	200	0.05475	200	0.1506
429	0.01103	429	0.00954	429	0.00954	429	0.00954	429	0.00954	429	0.00954	200	2.563e-13	200	2.563e-13	200	0.01273	203	0.1741	202	0	201	0.0027	200	1.318	200	0	200	0	200	0	340	1.147e-09	200	0.0001074	207	0.00818	311	0.00818	200	0.03941	200	0.0366	200	0.05544	200	0.1512
429	0.01265	429	0.01103	429	0.01103	429	0.01103	429	0.01103	429	0.01103	200	3.776e-13	200	3.776e-13	200	0.01246	203	0.1778	202	0	201	0.00332	200	1.317	200	0	200	0	200	0	340	1.812e-09	200	0.0001484	207	0.00954	311	0.00954	200	0.04005	200	0.0338	200	0.05612	200	0.1519
429	0.01438	429	0.01265	429	0.01265	429	0.01265	429	0.01265	429	0.01265	200	5.542e-13	200	5.542e-13	200	0.01222	203	0.1806	202	1	201	0.00405	200	1.317	200	0	200	0	200	0	340	2.841e-09	200	0.0002029	207	0.01103	311	0.01103	200	0.04067	200	0.03128	200	0.05679	200	0.1526
429	0.01621	429	0.01438	429	0.01438	429	0.01438	429	0.01438	429	0.01438	200	8.108e-13	200	8.108e-13	200	0.01202	203	0.1825	202	0	201	0.00489	200	1.316	200	0	200	0	200	0	340	4.419e-09	200	0.0002746	207	0.01265	311	0.01265	200	0.04124	200	0.02908	200	0.05744	200	0.1533
429	0.01812	429	0.01621	429	0.01621	429	0.01621	429	0.01621	429	0.01621	200	1.182e-12	200	1.182e-12	200	0.01186	203	0.1835	202	0	201	0.00586	200	1.314	200	0	200	0	200	0	340	6.822e-09	200	0.000368	207	0.01438	311	0.01438	200	0.04175	200	0.02723	200	0.05807	200	0.154
429	0.02008	429	0.01812	429	0.01812	429	0.01812	429	0.01812	429	0.01812	200	1.717e-12	200	1.717e-12	200	0.01174	203	0.1837	202	1	201	0.00695	200	1.313	200	0	200	0	200	0	340	1.045e-08	200	0.0004882	207	0.01621	311	0.01621	200	0.04217	200	0.02575	200	0.05868	200	0.1548
429	0.02207	429	0.02008	429	0.02008	429	0.02008	429	0.02008	429	0.02008	200	2.487e-12	200	2.487e-12	200	0.01166	203	0.1829	202	1	201	0.00818	200	1.311	200	0	200	0	200	0	340	1.59e-08	200	0.0006414	207	0.01812	311	0.01812	200	0.04251	200	0.02465	200	0.05925	200	0.1555
429	0.02406	429	0.02207	429	0.02207	429	0.02207	429	0.02207	429	0.02207	200	3.589e-12	200	3.589e-12	200	0.01162	203	0.1813	202	0	201	0.00954	200	1.309	200	0	200	0	200	0	341	2.401e-08	200	0.0008345	207	0.02008	311	0.02008	200	0.04276	200	0.02392	200	0.05978	200	0.1562
429	0.02601	429	0.02406	429	0.02406	429	0.02406	429	0.02406	429	0.02406	200	5.162e-12	200	5.162e-12	200	0.01163	203	0.1788	202	0	201	0.01103	200	1.307	200	0	200	0	200	0	341	3.599e-08	200	0.00108	207	0.02207	311	0.02207	200	0.04294	200	0.02355	200	0.06026	200	0.157
429	0.02789	429	0.02601	429	0.02601	429	0.02601	429	0.02601	429	0.02601	200	7.4e-12	200	7.4e-12	200	0.01169	203	0.1754	202	1	201	0.01265	200	1.305	200	0	200	0	200	0	341	5.356e-08	200	0.00137	207	0.02406	311	0.02406	200	0.04306	200	0.02354	200	0.0607	200	0.1577
429	0.02965	429	0.02789	429	0.02789	429	0.02789	429	0.02789	429	0.02789	200	1.057e-11	200	1.057e-11	200	0.01178	203	0.1712	202	0	201	0.01438	200	1.303	200	0	200	0	200	0	341	7.916e-08	200	0.00174	207	0.02601	311	0.02601	200	0.04314	200	0.02384	200	0.06108	200	0.1583
429	0.03127	429	0.02965	429	0.02965	429	0.02965	429	0.02965	429	0.02965	200	1.506e-11	200	1.506e-11	200	0.01192	203	0.1662	202	0	201	0.01621	200	1.3	200	0	200	0	200	0	341	1.162e-07	200	0.00217	207	0.02789	311	0.02789	200	0.0432	200	0.02444	200	0.0614	200	0.1589
429	0.03271	429	0.03127	429	0.03127	429	0.03127	429	0.03127	429	0.03127	200	2.137e-11	200	2.137e-11	200	0.0121	203	0.1604	202	1	201	0.01812	200	1.298	200	0	200	0	200	0	341	1.694e-07	200	0.0027	207	0.02965	311	0.02965	200	0.04328	200	0.02528	200	0.06166	200	0.1594
429	0.03394	429	0.03271	429	0.03271	429	0.03271	429	0.03271	429	0.03271	200	3.024e-11	200	3.024e-11	200	0.01233	203	0.1539	202	0	201	0.02008	200	1.295	200	0	200	0	200	0	341	2.452e-07	200	0.00332	207	0.03127	311	0.03127	200	0.04339	200	0.02634	200	0.06186	200	0.1599
429	0.03492	429	0.03394	429	0.03394	429	0.03394	429	0.03394	429	0.03394	200	4.264e-11	200	4.264e-11	200	0.01259	203	0.1467	202	0	201	0.02207	200	1.292	200	0	200	0	200	0	341	3.526e-07	200	0.00405	207	0.03271	311	0.03271	200	0.04358	200	0.02755	200	0.06198	200	0.1602
429	0.03564	429	0.03492	429	0.03492	429	0.03492	429	0.03492	429	0.03492	200	5.994e-11	200	5.994e-11	200	0.01289	203	0.1389	202	1	201	0.02406	200	1.289	200	0	200	0	200	0	341	5.037e-07	200	0.00489	207	0.03394	311	0.03394	200	0.04385	200	0.02888	200	0.06204	200	0.1605
429	0.03608	429	0.03564	429	0.03564	429	0.03564	429	0.03564	429	0.03564	200	8.398e-11	200	8.398e-11	200	0.01323	203	0.1305	202	0	201	0.02601	200	1.286	200	0	200	0	200	0	341	7.149e-07	201	0.00586	207	0.03492	311	0.03492	200	0.04425	200	0.03027	200	0.06203	200	0.1607
429	0.03623	429	0.03608	429	0.03608	429	0.03608	429	0.03608	429	0.03608	200	1.173e-10	200	1.173e-10	200	0.0136	203	0.1215	202	0	201	0.02789	200	1.283	200	0	200	0	200	0	341	1.008e-06	201	0.00695	207	0.03564	311	0.03564	200	0.04478	200	0.03167	200	0.06194	200	0.1607
429	0.03608	429	0.03623	429	0.03623	429	0.03623	429	0.03623	429	0.03623	200	1.633e-10	200	1.633e-10	200	0.014	203	0.1121	202	1	201	0.02966	200	1.28	200	0	200	0	200	0	341	1.412e-06	201	0.00818	207	0.03608	311	0.03608	200	0.04547	200	0.03304	200	0.06179	200	0.1607
429	0.03564	429	0.03608	429	0.03608	429	0.03608	429	0.03608	429	0.03608	200	2.266e-10	200	2.266e-10	200	0.01443	203	0.1022	202	0	201	0.03128	200	1.277	200	0	200	0	200	0	341	1.965e-06	201	0.00954	207	0.03623	311	0.03623	200	0.04632	200	0.03434	200	0.06156	200	0.1605
429	0.03492	429	0.03564	429	0.03564	429	0.03564	429	0.03564	429	0.03564	200	3.135e-10	200	3.135e-10	200	0.01489	203	0.09202	202	0	201	0.03271	200	1.274	200	0	200	0	200	0	341	2.718e-06	201	0.01103	207	0.03608	311	0.03608	200	0.04734	200	0.03552	200	0.06127	200	0.1601
429	0.03394	429	0.03492	429	0.03492	429	0.03492	429	0.03492	429	0.03492	200	4.323e-10	200	4.323e-10	200	0.01536	203	0.08151	202	1	201	0.03394	201	1.271	200	0	200	0	200	0	341	3.735e-06	201	0.01265	207	0.03564	311	0.03564	200	0.04854	200	0.03656	200	0.0609	200	0.1597
429	0.03271	429	0.03394	429	0.03394	429	0.03394	429	0.03394	429	0.03394	200	5.943e-10	200	5.943e-10	200	0.01586	203	0.07077	202	0	201	0.03493	201	1.268	201	0	201	0	201	0	341	5.101e-06	201	0.01438	207	0.03492	311	0.03492	200	0.04991	200	0.03744	200	0.06047	201	0.1591
429	0.03127	429	0.03271	429	0.03271	429	0.03271	429	0.03271	429	0.03271	200	8.144e-10	200	8.144e-10	200	0.01637	203	0.05985	202	0	201	0.03565	201	1.265	201	0	201	0	201	0	341	6.924e-06	201	0.01621	207	0.03394	311	0.03394	200	0.05144	200	0.03813	200	0.05998	201	0.1583
429	0.02965	429	0.03127	429	0.03127	429	0.03127	429	0.03127	429	0.03127	201	1.113e-09	201	1.113e-09	201	0.01689	203	0.04881	202	1	201	0.03609	201	1.262	201	0	201	0	201	0	341	9.341e-06	201	0.01812	207	0.03271	311	0.03271	201	0.05312	201	0.03863	201	0.05943	201	0.1574
429	0.02789	429	0.02965	429	0.02965	429	0.02965	429	0.02965	429	0.02965	201	1.515e-09	201	1.515e-09	201	0.01743	203	0.03771	202	1	201	0.03625	201	1.259	201	0	201	0	201	0	341	1.252e-05	201	0.02008	207	0.03127	311	0.03127	201	0.05495	201	0.03895	201	0.05882	201	0.1564
429	0.02601	429	0.02789	429	0.02789	429	0.02789	429	0.02789	429	0.02789	201	2.057e-09	201	2.057e-09	201	0.01797	203	0.02661	202	0	201	0.03611	201	1.256	201	0	201	0	201	0	341	1.669e-05	201	0.02207	207	0.02966	311	0.02965	201	0.0569	201	0.03908	201	0.05816	201	0.1552
429	0.02406	429	0.02601	429	0.02601	429	0.02601	429	0.02601	429	0.02601	201	2.785e-09	201	2.785e-09	201	0.01852	203	0.01557	202	0	201	0.03568	201	1.253	201	0	201	0	201	0	341	2.212e-05	201	0.02406	207	0.02789	311	0.02789	201	0.05897	201	0.03905	201	0.05744	201	0.1539
429	0.02207	429	0.02406	429	0.02406	429	0.02406	429	0.02406	429	0.02406	201	3.758e-09	201	3.758e-09	201	0.01907	203	0.00462	202	1	201	0.03498	201	1.25	201	0	201	0	201	0	341	2.913e-05	201	0.02601	207	0.02601	311	0.02601	201	0.06113	201	0.03889	201	0.05668	201	0.1524
429	0.02008	429	0.02207	429	0.02207	429	0.02207	429	0.02207	429	0.02207	201	5.057e-09	201	5.057e-09	201	0.01962	213	0.01082	202	0	201	0.03401	201	1.248	201	0	201	0	201	0	341	3.813e-05	201	0.02789	207	0.02406	311	0.02406	201	0.06336	201	0.03861	201	0.05588	201	0.1508
429	0.01812	429	0.02008	429	0.02008	429	0.02008	429	0.02008	429	0.02008	201	6.782e-09	201	6.782e-09	201	0.02016	213	0.02285	202	0	201	0.03282	201	1.245	201	0	201	0	201	0	341	4.964e-05	201	0.02965	207	0.02208	311	0.02207	201	0.06563	201	0.03825	201	0.05504	201	0.1491
429	0.01621	429	0.01812	429	0.01812	429	0.01812	429	0.01812	429	0.01812	201	9.07e-09	201	9.07e-09	201	0.0207	213	0.0353	202	1	201	0.03142	201	1.243	201	0	201	0	201	0	341	6.423e-05	201	0.03127	207	0.02009	311	0.02008	201	0.06794	201	0.03785	201	0.05417	201	0.1472
429	0.01438	429	0.01621	429	0.01621	429	0.01621	429	0.01621	429	0.01621	201	1.209e-08	201	1.209e-08	201	0.02124	213	0.04813	202	0	201	0.02986	201	1.24	201	0	201	0	201	0	341	8.264e-05	201	0.03271	207	0.01813	311	0.01812	201	0.07024	201	0.03744	201	0.05327	201	0.1453
429	0.01265	429	0.01438	429	0.01438	429	0.01438	429	0.01438	429	0.01438	201	1.608e-08	201	1.608e-08	201	0.02177	213	0.0613	202	0	201	0.02816	201	1.238	201	0	201	0	201	0	341	0.0001057	201	0.03394	207	0.01622	311	0.01621	201	0.07251	201	0.03705	201	0.05234	201	0.1432
429	0.01103	429	0.01265	429	0.01265	429	0.01265	429	0.01265	429	0.01265	201	2.131e-08	201	2.131e-08	201	0.0223	213	0.07477	202	1	201	0.02638	201	1.236	201	0	201	0	201	0	341	0.0001345	201	0.03492	207	0.0144	311	0.01438	201	0.07473	201	0.03672	201	0.05138	201	0.141
429	0.00954	429	0.01103	429	0.01103	429	0.01103	429	0.01103	429	0.01103	201	2.815e-08	201	2.815e-08	201	0.02281	213	0.08849	202	0	201	0.02455	201	1.234	201	0.01887	201	0.01887	201	0.02971	341	0.0001701	201	0.03564	207	0.01268	311	0.01265	201	0.07686	201	0.03646	201	0.05041	201	0.1388
429	0.00818	429	0.00954	429	0.00954	429	0.00954	429	0.00954	429	0.00954	201	3.709e-08	201	3.709e-08	201	0.02332	213	0.1024	202	0	201	0.02272	201	1.231	201	0.01887	201	0.01887	201	0.0297	341	0.0002139	201	0.03608	207	0.01107	311	0.01103	201	0.07887	201	0.03629	201	0.04942	201	0.1365
429	0.00695	429	0.00818	429	0.00818	429	0.00818	429	0.00818	429	0.00818	201	4.873e-08	201	4.873e-08	201	0.02383	213	0.1165	202	2	201	0.02092	201	1.229	201	0.01886	201	0.01886	201	0.0297	341	0.0002675	201	0.03623	207	0.00959	311	0.00954	201	0.08073	201	0.03624	201	0.04842	201	0.1341
429	0.00586	429	0.00695	429	0.00695	429	0.00695	429	0.00695	429	0.00695	201	6.383e-08	201	6.383e-08	201	0.02433	213	0.1306	202	0	201	0.01919	201	1.227	201	0.01886	201	0.01886	201	0.02969	341	0.0003327	201	0.03608	207	0.00826	311	0.00818	201	0.08241	201	0.03629	201	0.0474	201	0.1316
429	0.00489	429	0.00586	429	0.00586	429	0.00586	429	0.00586	429	0.00586	201	8.336e-08	201	8.336e-08	201	0.02483	213	0.1447	202	0	201	0.01758	201	1.225	201	0.01886	201	0.01886	201	0.02969	341	0.0004115	201	0.03564	207	0.00706	311	0.00695	201	0.08387	201	0.03645	201	0.04638	201	0.1291
429	0.00405	429	0.00489	429	0.00489	429	0.00489	429	0.00489	429	0.00489	201	1.085e-07	201	1.085e-07	201	0.02532	213	0.1588	202	1	201	0.01612	201	1.223	201	0.01886	201	0.01886	201	0.02968	341	0.0005062	201	0.03492	207	0.006	311	0.00586	201	0.08508	201	0.03671	201	0.04535	201	0.1266
429	0.00332	429	0.00405	429	0.00405	429	0.00405	429	0.00405	429	0.00405	201	1.409e-07	201	1.409e-07	201	0.02582	213	0.1728	202	0	201	0.01482	201	1.221	201	0.01885	201	0.01885	201	0.02968	341	0.0006193	201	0.03394	207	0.00509	311	0.00489	201	0.08603	201	0.03704	201	0.04432	201	0.124
429	0.0027	429	0.00332	429	0.00332	429	0.00332	429	0.00332	429	0.00332	201	1.825e-07	201	1.825e-07	201	0.02632	213	0.1866	202	1	201	0.01373	201	1.22	201	0.01885	201	0.01885	201	0.02967	341	0.0007535	201	0.03271	207	0.00432	311	0.00405	201	0.08669	201	0.03743	201	0.04328	201	0.1214
429	0.00217	429	0.0027	429	0.0027	429	0.0027	429	0.0027	429	0.0027	201	2.356e-07	201	2.356e-07	201	0.02682	213	0.2001	202	0	201	0.01286	201	1.218	201	0.01885	201	0.01885	201	0.02967	341	0.0009119	201	0.03127	207	0.00369	311	0.00332	201	0.08705	201	0.03783	201	0.04224	201	0.1188
429	0.00174	429	0.00217	429	0.00217	429	0.00217	429	0.00217	429	0.00217	201	3.032e-07	201	3.032e-07	201	0.02734	213	0.2132	202	0	201	0.01223	201	1.216	201	0.01884	201	0.01884	201	0.02966	341	0.0011	201	0.02965	207	0.00319	311	0.0027	201	0.0871	201	0.03823	201	0.0412	201	0.1162
429	0.00137	429	0.00174	429	0.00174	429	0.00174	429	0.00174	429	0.00174	201	3.892e-07	201	3.892e-07	201	0.02786	213	0.2259	202	1	201	0.01184	201	1.214	201	0.01884	201	0.01884	201	0.02966	341	0.00131	201	0.02789	207	0.00282	311	0.00217	201	0.08687	201	0.03857	201	0.04016	201	0.1136
429	0.00108	429	0.00137	429	0.00137	429	0.00137	429	0.00137	429	0.00137	201	4.982e-07	201	4.982e-07	201	0.02841	213	0.2381	203	1	201	0.01171	201	1.212	201	0.01884	201	0.01884	201	0.02965	341	0.00157	201	0.02601	207	0.00257	311	0.00174	201	0.08635	201	0.03883	201	0.03912	201	0.1111
429	0.0008345	429	0.00108	429	0.00108	429	0.00108	429	0.00108	429	0.00108	201	6.358e-07	201	6.358e-07	201	0.02897	213	0.2498	203	0	201	0.01184	201	1.21	201	0.01884	201	0.01884	201	0.02965	341	0.00185	201	0.02406	207	0.00245	311	0.00137	201	0.08557	201	0.03897	201	0.03809	201	0.1085
429	0.0006414	429	0.0008345	429	0.0008345	429	0.0008345	429	0.0008345	429	0.0008345	201	8.092e-07	201	8.092e-07	201	0.02956	213	0.2608	203	0	201	0.01223	201	1.209	201	0.01883	201	0.01883	201	0.02964	341	0.00218	201	0.02207	207	0.00245	311	0.00108	201	0.08457	201	0.03896	201	0.03705	201	0.106
429	0.0004882	429	0.0006414	429	0.0006414	429	0.0006414	429	0.0006414	429	0.0006414	201	1.027e-06	201	1.027e-06	201	0.03017	213	0.2711	203	1	201	0.01286	201	1.207	201	0.01883	201	0.01883	201	0.02964	341	0.00256	201	0.02008	207	0.00257	311	0.0008345	201	0.0834	201	0.03878	201	0.03602	201	0.1035
429	0.000368	429	0.0004882	429	0.0004882	429	0.0004882	429	0.0004882	429	0.0004882	201	1.3e-06	201	1.3e-06	201	0.03082	213	0.2806	203	0	201	0.01373	201	1.205	201	0.01883	201	0.01883	201	0.02964	341	0.00299	201	0.01812	207	0.00282	311	0.0006414	201	0.0821	201	0.03841	201	0.03499	201	0.101
429	0.0002746	429	0.000368	429	0.000368	429	0.000368	429	0.000368	429	0.000368	201	1.64e-06	201	1.64e-06	201	0.0315	213	0.2893	203	0	201	0.01482	201	1.203	201	0.01883	201	0.01883	201	0.02963	341	0.00346	201	0.01621	207	0.00319	311	0.0004882	201	0.08072	201	0.03782	201	0.03396	201	0.09859
429	0.0002029	429	0.0002746	429	0.0002746	429	0.0002746	429	0.0002746	429	0.0002746	201	2.064e-06	201	2.064e-06	201	0.03221	213	0.2971	203	1	201	0.01612	201	1.201	201	0.01883	201	0.01883	201	0.02963	341	0.004	201	0.01438	207	0.00369	311	0.000368	201	0.07934	201	0.03703	201	0.03294	201	0.09621
429	0.0001484	429	0.0002029	429	0.0002029	429	0.0002029	429	0.0002029	429	0.0002029	201	2.591e-06	201	2.591e-06	201	0.03297	213	0.304	203	0	201	0.01758	201	1.2	201	0.01883	201	0.01883	201	0.02963	341	0.00459	201	0.01265	207	0.00433	311	0.0002746	201	0.078	201	0.03602	201	0.03192	201	0.09388
429	0.0001074	429	0.0001484	429	0.0001484	429	0.0001484	429	0.0001484	429	0.0001484	201	3.242e-06	201	3.242e-06	201	0.03377	213	0.3098	203	0	201	0.01919	201	1.198	201	0.01883	201	0.01883	201	0.02963	341	0.00524	201	0.01104	207	0.00511	311	0.0002029	201	0.07676	201	0.0348	201	0.0309	201	0.0916
429	7.69e-05	429	0.0001074	429	0.0001074	429	0.0001074	429	0.0001074	429	0.0001074	201	4.047e-06	201	4.047e-06	201	0.03461	213	0.3147	203	1	201	0.02092	201	1.196	201	0.01883	201	0.01883	201	0.02963	341	0.00595	201	0.00955	207	0.00602	311	0.0001484	201	0.07567	201	0.03339	201	0.02988	201	0.08936
429	5.449e-05	429	7.69e-05	429	7.69e-05	429	7.69e-05	429	7.69e-05	429	7.69e-05	201	5.037e-06	201	5.037e-06	201	0.03549	213	0.3185	203	0	201	0.02272	201	1.195	201	0.01883	201	0.01883	201	0.02963	341	0.00673	201	0.0082	207	0.00708	311	0.0001074	201	0.07479	201	0.03182	201	0.02887	201	0.08718
429	3.819e-05	429	5.449e-05	429	5.449e-05	429	5.449e-05	429	5.449e-05	429	5.449e-05	201	6.252e-06	201	6.252e-06	201	0.03643	213	0.3212	203	0	201	0.02455	201	1.193	201	0.01883	201	0.01883	201	0.02963	341	0.00756	201	0.00698	207	0.00829	311	7.69e-05	201	0.07413	201	0.0301	201	0.02786	201	0.08504
429	2.647e-05	429	3.819e-05	429	3.819e-05	429	3.819e-05	429	3.819e-05	429	3.819e-05	201	7.739e-06	201	7.739e-06	201	0.03741	213	0.3228	203	2	201	0.02638	201	1.192	201	0.01883	201	0.01883	201	0.02963	341	0.00846	201	0.00589	207	0.00965	311	5.449e-05	201	0.07373	201	0.02827	201	0.02686	201	0.08295
429	1.814e-05	429	2.647e-05	429	2.647e-05	429	2.647e-05	429	2.647e-05	429	2.647e-05	201	9.553e-06	201	9.553e-06	201	0.03843	213	0.3233	203	0	201	0.02816	201	1.19	201	0.01884	201	0.01884	201	0.02963	341	0.00942	201	0.00494	207	0.01115	311	3.819e-05	201	0.0736	201	0.02636	201	0.02586	201	0.08091
429	1.229e-05	429	1.814e-05	429	1.814e-05	429	1.814e-05	429	1.814e-05	429	1.814e-05	201	1.176e-05	201	1.176e-05	201	0.0395	213	0.3227	203	0	201	0.02986	201	1.189	201	0.01884	201	0.01884	201	0.02964	341	0.01043	201	0.00412	207	0.01278	311	2.647e-05	201	0.07372	201	0.02441	201	0.02487	201	0.07891
429	8.234e-06	429	1.229e-05	429	1.229e-05	429	1.229e-05	429	1.229e-05	429	1.229e-05	201	1.444e-05	201	1.444e-05	201	0.04062	213	0.3211	203	1	201	0.03142	201	1.188	201	0.01885	201	0.01885	201	0.02964	341	0.0115	201	0.00343	207	0.01455	311	1.814e-05	201	0.07409	201	0.02246	201	0.02389	201	0.07695
429	5.449e-06	429	8.234e-06	429	8.234e-06	429	8.234e-06	429	8.234e-06	429	8.234e-06	201	1.768e-05	201	1.768e-05	201	0.04178	213	0.3183	203	0	201	0.03282	201	1.187	201	0.01885	201	0.01885	201	0.02965	341	0.0126	201	0.00285	207	0.01642	311	1.229e-05	201	0.07467	201	0.02053	201	0.02291	201	0.07503
429	3.563e-06	429	5.449e-06	429	5.449e-06	429	5.449e-06	429	5.449e-06	429	5.449e-06	201	2.159e-05	201	2.159e-05	201	0.04297	213	0.3144	203	0	201	0.03401	201	1.186	201	0.01886	201	0.01886	201	0.02966	341	0.01375	201	0.00238	207	0.0184	312	8.234e-06	201	0.07543	201	0.01866	201	0.02194	201	0.07315
429	2.301e-06	429	3.563e-06	429	3.563e-06	429	3.563e-06	429	3.563e-06	429	3.563e-06	201	2.63e-05	201	2.63e-05	201	0.04421	213	0.3096	203	1	201	0.03498	201	1.185	201	0.01888	201	0.01888	201	0.02968	341	0.01492	201	0.00201	207	0.02046	312	5.449e-06	201	0.07631	201	0.01689	201	0.02099	201	0.0713
429	1.467e-06	429	2.301e-06	429	2.301e-06	429	2.301e-06	429	2.301e-06	429	2.301e-06	201	3.194e-05	201	3.194e-05	201	0.04547	213	0.3037	203	0	201	0.03568	201	1.184	201	0.01889	201	0.01889	201	0.0297	341	0.01611	201	0.00174	207	0.02257	312	3.563e-06	201	0.07726	201	0.01524	201	0.02004	201	0.06948
429	9.233e-07	429	1.467e-06	429	1.467e-06	429	1.467e-06	429	1.467e-06	429	1.467e-06	201	3.869e-05	201	3.869e-05	201	0.04676	213	0.2969	203	0	201	0.03611	201	1.184	201	0.01891	201	0.01891	201	0.02972	341	0.01732	201	0.00156	207	0.02471	312	2.301e-06	201	0.07822	201	0.01374	201	0.01911	201	0.06769
430	5.735e-07	429	9.233e-07	429	9.233e-07	429	9.233e-07	429	9.233e-07	429	9.233e-07	201	4.675e-05	201	4.675e-05	201	0.04807	213	0.2891	203	1	201	0.03625	201	1.183	201	0.01893	201	0.01893	201	0.02974	341	0.01851	201	0.00148	207	0.02685	312	1.467e-06	201	0.07913	201	0.01242	201	0.01819	201	0.06592
430	3.514e-07	430	5.735e-07	430	5.735e-07	430	5.735e-07	430	5.735e-07	430	5.735e-07	201	5.633e-05	201	5.633e-05	201	0.0494	213	0.2805	203	0	201	0.03609	201	1.183	201	0.01895	201	0.01895	201	0.02977	341	0.0197	201	0.00148	207	0.02896	312	9.233e-07	201	0.07995	201	0.01128	201	0.01729	201	0.06418
430	2.123e-07	430	3.514e-07	430	3.514e-07	430	3.514e-07	430	3.514e-07	430	3.514e-07	201	6.77e-05	201	6.77e-05	201	0.05073	213	0.2711	203	0	201	0.03565	201	1.183	201	0.01898	201	0.01898	201	0.02981	341	0.02085	201	0.00156	207	0.03103	312	5.735e-07	201	0.08061	201	0.01036	201	0.0164	201	0.06245
430	1.264e-07	430	2.123e-07	430	2.123e-07	430	2.123e-07	430	2.123e-07	430	2.123e-07	201	8.114e-05	201	8.114e-05	201	0.05207	213	0.2609	203	1	201	0.03493	201	1.183	201	0.01901	201	0.01901	201	0.02985	341	0.02196	201	0.00174	207	0.03301	312	3.514e-07	201	0.08108	201	0.00965	201	0.01553	201	0.06074
430	7.421e-08	430	1.264e-07	430	1.264e-07	430	1.264e-07	430	1.264e-07	430	1.264e-07	201	9.7e-05	201	9.7e-05	201	0.0534	213	0.2501	203	0	201	0.03394	201	1.183	201	0.01905	201	0.01905	201	0.0299	341	0.02302	201	0.00201	207	0.03489	312	2.123e-07	201	0.08133	201	0.00918	201	0.01468	201	0.05904
430	4.289e-08	430	7.421e-08	430	7.421e-08	430	7.421e-08	430	7.421e-08	430	7.421e-08	201	0.0001157	201	0.0001157	201	0.05472	213	0.2386	203	0	201	0.03271	201	1.184	201	0.01909	201	0.01909	201	0.02995	341	0.02401	201	0.00238	207	0.03664	312	1.264e-07	201	0.08134	201	0.00894	201	0.01385	201	0.05735
430	2.441e-08	430	4.289e-08	430	4.289e-08	430	4.289e-08	430	4.289e-08	430	4.289e-08	201	0.0001375	201	0.0001375	201	0.05602	213	0.2266	203	1	201	0.03128	201	1.184	201	0.01914	201	0.01914	201	0.03002	341	0.02492	201	0.00285	207	0.03824	312	7.421e-08	201	0.0811	201	0.00894	201	0.01305	201	0.05568
430	1.367e-08	430	2.441e-08	430	2.441e-08	430	2.441e-08	430	2.441e-08	430	2.441e-08	201	0.0001631	201	0.0001631	201	0.0573	213	0.2141	203	0	201	0.02966	201	1.185	201	0.0192	201	0.0192	201	0.03009	341	0.02573	201	0.00343	207	0.03969	312	4.289e-08	201	0.08062	201	0.00918	201	0.01226	201	0.05401
430	7.527e-09	430	1.367e-08	430	1.367e-08	430	1.367e-08	430	1.367e-08	430	1.367e-08	201	0.000193	201	0.000193	201	0.05854	213	0.2013	203	0	201	0.02789	201	1.186	201	0.01926	201	0.01926	201	0.03018	341	0.02644	201	0.00413	208	0.04097	312	2.441e-08	201	0.07993	201	0.00965	201	0.0115	201	0.05235
430	4.074e-09	430	7.527e-09	430	7.527e-09	430	7.527e-09	430	7.527e-09	430	7.527e-09	201	0.0002277	201	0.0002277	201	0.05974	213	0.1881	203	1	201	0.02601	201	1.187	201	0.01933	201	0.01933	201	0.03027	341	0.02703	201	0.00495	208	0.04208	312	1.367e-08	201	0.07904	201	0.01035	201	0.01077	201	0.0507
430	2.166e-09	430	4.074e-09	430	4.074e-09	430	4.074e-09	430	4.074e-09	430	4.074e-09	201	0.000268	201	0.000268	201	0.06089	213	0.1746	203	0	201	0.02406	201	1.188	201	0.01941	201	0.01941	201	0.03038	341	0.0275	201	0.0059	208	0.04303	312	7.527e-09	201	0.07801	201	0.01128	201	0.01006	201	0.04906
430	1.131e-09	430	2.166e-09	430	2.166e-09	430	2.166e-09	430	2.166e-09	430	2.166e-09	201	0.0003146	201	0.0003146	201	0.06198	213	0.1609	203	0	201	0.02207	201	1.189	201	0.0195	201	0.0195	201	0.03051	341	0.02784	201	0.00698	208	0.04382	312	4.074e-09	201	0.07688	201	0.0124	201	0.00938	201	0.04743
430	5.789e-10	430	1.131e-09	430	1.131e-09	430	1.131e-09	430	1.131e-09	430	1.131e-09	201	0.0003684	201	0.0003684	201	0.06301	213	0.1472	203	1	201	0.02008	201	1.191	201	0.0196	201	0.0196	201	0.03065	341	0.02805	201	0.0082	208	0.04446	312	2.166e-09	201	0.0757	201	0.01372	201	0.00873	201	0.04581
430	2.905e-10	430	5.789e-10	430	5.789e-10	430	5.789e-10	430	5.789e-10	430	5.789e-10	201	0.0004302	201	0.0004302	201	0.06397	213	0.1333	203	0	201	0.01812	201	1.192	201	0.01972	201	0.01972	201	0.0308	341	0.02812	201	0.00956	208	0.04497	312	1.131e-09	201	0.07453	201	0.01521	201	0.00811	201	0.0442
430	1.428e-10	430	2.905e-10	430	2.905e-10	430	2.905e-10	430	2.905e-10	430	2.905e-10	201	0.0005011	201	0.0005011	201	0.06485	213	0.1195	203	0	201	0.01621	201	1.194	201	0.01984	201	0.01984	201	0.03098	341	0.02805	201	0.01105	208	0.04536	312	5.789e-10	201	0.07341	201	0.01685	201	0.00751	201	0.04261
430	6.864e-11	430	1.428e-10	430	1.428e-10	430	1.428e-10	430	1.428e-10	430	1.428e-10	201	0.0005823	201	0.0005823	201	0.06566	213	0.1057	203	1	201	0.01438	201	1.196	201	0.01998	201	0.01998	201	0.03118	341	0.02784	201	0.01266	208	0.04565	312	2.905e-10	201	0.07239	201	0.01861	201	0.00695	201	0.04104
430	3.226e-11	430	6.864e-11	430	6.864e-11	430	6.864e-11	430	6.864e-11	430	6.864e-11	201	0.0006748	201	0.0006748	201	0.06638	213	0.09203	203	1	201	0.01265	201	1.197	201	0.02014	201	0.02014	201	0.03139	341	0.0275	201	0.0144	208	0.04586	312	1.428e-10	201	0.07152	201	0.02045	201	0.00641	201	0.03949
430	1.48e-11	430	3.226e-11	430	3.226e-11	430	3.226e-11	430	3.226e-11	430	3.226e-11	201	0.00078	201	0.00078	201	0.067	213	0.07853	203	0	201	0.01103	201	1.199	201	0.0203	201	0.0203	201	0.03163	341	0.02703	201	0.01623	208	0.04601	312	6.864e-11	201	0.07082	201	0.02235	201	0.0059	201	0.03796
430	6.619e-12	430	1.48e-11	430	1.48e-11	430	1.48e-11	430	1.48e-11	430	1.48e-11	201	0.0008994	201	0.0008994	201	0.06754	213	0.06526	203	0	201	0.00954	201	1.201	201	0.02049	201	0.02049	201	0.0319	341	0.02644	201	0.01815	208	0.04609	312	3.226e-11	201	0.07032	201	0.02426	201	0.00542	201	0.03645
430	2.883e-12	430	6.619e-12	430	6.619e-12	430	6.619e-12	430	6.619e-12	430	6.619e-12	201	0.00103	201	0.00103	201	0.06798	213	0.05224	203	1	201	0.00818	201	1.203	201	0.02069	201	0.02069	201	0.03219	341	0.02573	201	0.02012	208	0.04614	312	1.48e-11	201	0.07004	201	0.02616	201	0.00496	201	0.03498
430	1.221e-12	430	2.883e-12	430	2.883e-12	430	2.883e-12	430	2.883e-12	430	2.883e-12	201	0.00119	201	0.00119	201	0.06832	213	0.03952	203	1	201	0.00695	201	1.204	201	0.02091	201	0.02091	201	0.03252	341	0.02492	201	0.02213	208	0.04614	312	6.619e-12	201	0.06996	201	0.028	201	0.00454	201	0.03354
430	5.016e-13	430	1.221e-12	430	1.221e-12	430	1.221e-12	430	1.221e-12	430	1.221e-12	201	0.00136	201	0.00136	201	0.06856	213	0.02713	203	0	201	0.00586	201	1.206	201	0.02115	201	0.02115	201	0.03287	341	0.02401	201	0.02414	208	0.04609	312	2.883e-12	201	0.0701	201	0.02973	201	0.00414	201	0.03214
430	1.996e-13	430	5.016e-13	430	5.016e-13	430	5.016e-13	430	5.016e-13	430	5.016e-13	201	0.00155	201	0.00155	201	0.0687	213	0.01511	203	0	201	0.00489	201	1.208	201	0.02141	201	0.02141	201	0.03325	341	0.02302	201	0.02612	208	0.04601	312	1.221e-12	201	0.07042	201	0.03133	201	0.00377	201	0.03078
430	7.678e-14	430	1.996e-13	430	1.996e-13	430	1.996e-13	430	1.996e-13	430	1.996e-13	201	0.00177	201	0.00177	201	0.06875	213	0.00348	203	1	201	0.00405	201	1.21	201	0.02169	201	0.02169	201	0.03367	341	0.02196	201	0.02804	208	0.04586	312	5.016e-13	201	0.07089	201	0.03275	201	0.00342	201	0.02947
430	2.847e-14	430	7.678e-14	430	7.678e-14	430	7.678e-14	430	7.678e-14	430	7.678e-14	201	0.00201	201	0.00201	201	0.06869	229	0.00547	203	2	201	0.00332	201	1.211	201	0.02199	201	0.02199	201	0.03413	341	0.02085	201	0.02986	208	0.04565	312	1.996e-13	201	0.07149	201	0.03396	201	0.0031	201	0.02821
430	1.015e-14	430	2.847e-14	430	2.847e-14	430	2.847e-14	430	2.847e-14	430	2.847e-14	201	0.00227	201	0.00227	201	0.06854	229	0.01664	203	4	201	0.0027	201	1.213	201	0.02231	201	0.02231	201	0.03462	341	0.0197	201	0.03155	208	0.04536	312	7.678e-14	201	0.07217	201	0.03494	201	0.0028	201	0.027
430	3.466e-15	430	1.015e-14	430	1.015e-14	430	1.015e-14	430	1.015e-14	430	1.015e-14	201	0.00257	201	0.00257	201	0.06829	229	0.02798	203	6	201	0.00217	201	1.214	201	0.02265	201	0.02265	201	0.03515	341	0.01851	201	0.03308	208	0.04497	312	2.847e-14	201	0.07289	201	0.03566	201	0.00252	201	0.02584
430	1.13e-15	430	3.466e-15	430	3.466e-15	430	3.466e-15	430	3.466e-15	430	3.466e-15	201	0.00289	201	0.00289	201	0.06796	229	0.03943	203	6	201	0.00174	201	1.215	201	0.02302	201	0.02302	201	0.03572	341	0.01732	201	0.03443	208	0.04446	312	1.015e-14	201	0.07361	201	0.03609	201	0.00227	201	0.02475
430	3.501e-16	430	1.13e-15	430	1.13e-15	430	1.13e-15	430	1.13e-15	430	1.13e-15	201	0.00326	201	0.00326	201	0.06753	229	0.05094	204	6	201	0.00137	201	1.216	201	0.0234	201	0.0234	201	0.03633	341	0.01611	201	0.03556	208	0.04382	312	3.466e-15	201	0.07428	201	0.03624	201	0.00204	201	0.02372
430	1.025e-16	430	3.501e-16	430	3.501e-16	430	3.501e-16	430	3.501e-16	430	3.501e-16	201	0.00365	201	0.00365	201	0.06702	229	0.06247	204	5	201	0.00108	201	1.217	201	0.02381	201	0.02381	201	0.03698	341	0.01492	201	0.03648	208	0.04303	312	1.13e-15	201	0.07487	201	0.03609	201	0.00182	201	0.02276
430	2.82e-17	430	1.025e-16	430	1.025e-16	430	1.025e-16	430	1.025e-16	430	1.025e-16	201	0.00409	201	0.00409	201	0.06643	229	0.07395	204	0	201	0.0008345	201	1.218	201	0.02425	201	0.02425	201	0.03767	341	0.01375	201	0.03716	208	0.04208	312	3.501e-16	201	0.07534	201	0.03565	201	0.00163	201	0.02186
430	7.232e-18	430	2.82e-17	430	2.82e-17	430	2.82e-17	430	2.82e-17	430	2.82e-17	201	0.00456	201	0.00456	201	0.06577	229	0.08533	204	2	201	0.0006414	201	1.219	201	0.0247	201	0.0247	201	0.0384	341	0.0126	201	0.0376	208	0.04097	312	1.025e-16	201	0.07567	201	0.03494	201	0.00145	201	0.02103
430	1.713e-18	430	7.232e-18	430	7.232e-18	430	7.232e-18	430	7.232e-18	430	7.232e-18	201	0.00508	201	0.00508	201	0.06504	229	0.09654	204	0	201	0.0004882	201	1.219	201	0.02518	201	0.02518	201	0.03918	341	0.0115	201	0.03782	208	0.03969	312	2.82e-17	201	0.07583	201	0.03396	201	0.00129	201	0.02028
430	3.704e-19	430	1.713e-18	430	1.713e-18	430	1.713e-18	430	1.713e-18	430	1.713e-18	201	0.00564	201	0.00564	201	0.06424	229	0.1075	204	2	201	0.000368	201	1.22	201	0.02567	201	0.02567	201	0.04	341	0.01043	201	0.03782	208	0.03824	312	7.232e-18	201	0.07583	201	0.03274	201	0.00114	201	0.0196
430	7.201e-20	430	3.704e-19	430	3.704e-19	430	3.704e-19	430	3.704e-19	430	3.704e-19	201	0.00625	201	0.00625	201	0.06339	229	0.1182	204	4	201	0.0002746	201	1.22	201	0.02619	201	0.02619	201	0.04086	341	0.00942	201	0.03762	208	0.03664	312	1.713e-18	201	0.07564	201	0.03131	201	0.00101	201	0.01899
430	1.235e-20	430	7.201e-20	430	7.201e-20	430	7.201e-20	430	7.201e-20	430	7.201e-20	201	0.00691	201	0.00691	201	0.06249	229	0.1286	204	1	201	0.0002029	201	1.22	201	0.02672	201	0.02672	201	0.04176	341	0.00846	201	0.03726	208	0.03489	312	3.704e-19	201	0.07528	201	0.02971	201	0.0008888	201	0.01846
430	1.815e-21	430	1.235e-20	430	1.235e-20	430	1.235e-20	430	1.235e-20	430	1.235e-20	201	0.00762	201	0.00762	201	0.06155	229	0.1385	204	1	201	0.0001484	201	1.22	201	0.02728	201	0.02728	201	0.0427	341	0.00756	201	0.03676	208	0.03301	312	7.201e-20	201	0.07476	201	0.02797	201	0.0007818	201	0.018
430	2.201e-22	430	1.815e-21	430	1.815e-21	430	1.815e-21	430	1.815e-21	430	1.815e-21	201	0.00839	201	0.00839	201	0.06057	229	0.1479	204	0	201	0.0001074	201	1.219	201	0.02784	201	0.02784	201	0.04368	341	0.00673	201	0.03616	208	0.03103	312	1.235e-20	201	0.07408	201	0.02612	201	0.000686	201	0.01762
430	2.063e-23	430	2.201e-22	430	2.201e-22	430	2.201e-22	430	2.201e-22	430	2.201e-22	201	0.00921	201	0.00921	201	0.05955	229	0.1568	204	0	201	7.698e-05	201	1.219	201	0.02842	201	0.02842	201	0.04469	341	0.00595	201	0.03551	208	0.02896	312	1.815e-21	201	0.07329	201	0.02421	201	0.0006004	201	0.01731
430	1.331e-24	430	2.063e-23	430	2.063e-23	430	2.063e-23	430	2.063e-23	430	2.063e-23	201	0.01008	201	0.01008	201	0.05852	229	0.1652	204	1	201	5.462e-05	201	1.218	201	0.02902	201	0.02902	201	0.04574	341	0.00524	201	0.03484	208	0.02685	312	2.201e-22	201	0.07239	201	0.02228	201	0.0005241	201	0.01707
430	4.437e-26	430	1.331e-24	430	1.331e-24	430	1.331e-24	430	1.331e-24	430	1.331e-24	201	0.01101	201	0.01101	201	0.05746	229	0.1728	204	0	201	3.841e-05	201	1.217	201	0.02962	201	0.02962	201	0.04682	341	0.00459	201	0.03419	208	0.02471	312	2.063e-23	201	0.07142	201	0.02036	201	0.0004564	201	0.0169
430	0	430	4.437e-26	430	4.437e-26	430	4.437e-26	430	4.437e-26	430	4.437e-26	201	0.012	201	0.012	201	0.0564	229	0.1798	204	0	201	2.685e-05	201	1.216	201	0.03023	201	0.03023	201	0.04793	341	0.004	201	0.0336	208	0.02257	312	1.331e-24	201	0.0704	201	0.01849	201	0.0003964	201	0.01681
430	0	430	0	430	0	430	0	430	0	430	0	201	0.01304	201	0.01304	201	0.05532	229	0.186	204	2	201	1.876e-05	201	1.215	201	0.03084	201	0.03084	201	0.04906	341	0.00346	201	0.03311	208	0.02046	312	4.437e-26	201	0.06936	201	0.0167	201	0.0003434	201	0.01677
436	0	430	0	430	0	430	0	430	0	430	0	201	0.01414	201	0.01414	201	0.05425	229	0.1915	204	0	201	1.33e-05	201	1.214	201	0.03146	201	0.03146	201	0.05021	341	0.00299	201	0.03273	208	0.0184	312	0	201	0.06833	201	0.01502	201	0.0002967	201	0.01681
436	0	436	0	436	0	436	0	436	0	436	0	201	0.0153	201	0.0153	201	0.05318	229	0.1961	204	0	201	9.838e-06	201	1.212	201	0.03208	201	0.03208	201	0.05137	341	0.00256	201	0.0325	208	0.01642	312	0	201	0.06732	201	0.01348	201	0.0002557	201	0.0169
436	4.437e-26	436	0	436	0	436	0	436	0	436	0	201	0.01651	201	0.01651	201	0.05213	229	0.1999	204	1	201	7.987e-06	201	1.211	201	0.03269	201	0.03269	201	0.05255	341	0.00218	201	0.03242	208	0.01455	344	0	201	0.06637	201	0.01211	201	0.0002199	201	0.01705
436	1.331e-24	436	4.437e-26	436	4.437e-26	436	4.437e-26	436	4.437e-26	436	4.437e-26	201	0.01778	201	0.01778	201	0.05109	229	0.2028	204	0	201	7.531e-06	201	1.209	201	0.0333	201	0.0333	201	0.05374	341	0.00185	201	0.0325	208	0.01278	344	0	201	0.06548	201	0.01091	201	0.0001885	201	0.01726
436	2.063e-23	436	1.331e-24	436	1.331e-24	436	1.331e-24	436	1.331e-24	436	1.331e-24	201	0.0191	201	0.0191	201	0.05007	229	0.2048	204	0	201	8.433e-06	201	1.208	201	0.03389	201	0.03389	201	0.05493	341	0.00157	201	0.03273	208	0.01115	344	4.437e-26	201	0.06467	201	0.00991	201	0.0001612	201	0.01752
436	2.201e-22	436	2.063e-23	436	2.063e-23	436	2.063e-23	436	2.063e-23	436	2.063e-23	201	0.02047	201	0.02047	201	0.04907	229	0.2059	204	1	201	1.084e-05	201	1.206	201	0.03448	201	0.03448	201	0.05612	341	0.00131	201	0.03311	208	0.00965	344	1.331e-24	201	0.06396	201	0.00913	201	0.0001375	201	0.01782
436	1.815e-21	436	2.201e-22	436	2.201e-22	436	2.201e-22	436	2.201e-22	436	2.201e-22	201	0.02189	201	0.02189	201	0.0481	229	0.2061	204	0	201	1.508e-05	201	1.204	201	0.03505	201	0.03505	201	0.05729	341	0.0011	201	0.0336	208	0.00829	344	2.063e-23	201	0.06334	201	0.00856	201	0.000117	201	0.01817
436	1.235e-20	436	1.815e-21	436	1.815e-21	436	1.815e-21	436	1.815e-21	436	1.815e-21	201	0.02335	201	0.02335	201	0.04716	229	0.2053	204	0	201	2.173e-05	201	1.202	201	0.0356	201	0.0356	201	0.05846	341	0.0009119	201	0.03419	208	0.00708	344	2.201e-22	201	0.06284	201	0.00821	201	9.928e-05	201	0.01857
436	7.201e-20	436	1.235e-20	436	1.235e-20	436	1.235e-20	436	1.235e-20	436	1.235e-20	201	0.02485	201	0.02485	201	0.04626	229	0.2037	204	1	201	3.164e-05	201	1.2	201	0.03613	201	0.03613	201	0.0596	341	0.0007535	201	0.03484	208	0.00602	344	1.815e-21	201	0.06244	201	0.0081	201	8.402e-05	201	0.019
436	3.704e-19	436	7.201e-20	436	7.201e-20	436	7.201e-20	436	7.201e-20	436	7.201e-20	201	0.02638	201	0.02638	201	0.04539	229	0.2011	204	0	201	4.601e-05	201	1.198	201	0.03664	201	0.03664	201	0.06072	341	0.0006193	201	0.03551	208	0.00511	344	1.235e-20	201	0.06216	201	0.00821	201	7.092e-05	201	0.01946
436	1.713e-18	436	3.704e-19	436	3.704e-19	436	3.704e-19	436	3.704e-19	436	3.704e-19	201	0.02795	201	0.02795	201	0.04456	229	0.1977	204	0	201	6.649e-05	201	1.196	201	0.03713	201	0.03713	201	0.06182	341	0.0005062	201	0.03616	208	0.00433	344	7.201e-20	201	0.062	201	0.00856	201	5.971e-05	201	0.01996
436	7.232e-18	436	1.713e-18	436	1.713e-18	436	1.713e-18	436	1.713e-18	436	1.713e-18	201	0.02954	201	0.02954	201	0.04377	229	0.1934	204	1	201	9.529e-05	201	1.194	201	0.03758	201	0.03758	201	0.06287	341	0.0004115	201	0.03676	208	0.00369	344	3.704e-19	201	0.06197	201	0.00913	201	5.013e-05	201	0.02049
436	2.82e-17	436	7.232e-18	436	7.232e-18	436	7.232e-18	436	7.232e-18	436	7.232e-18	201	0.03115	201	0.03115	201	0.04302	229	0.1882	204	0	201	0.0001353	201	1.192	201	0.03801	201	0.03801	201	0.06389	341	0.0003327	201	0.03726	208	0.00319	344	1.713e-18	201	0.06206	201	0.00991	201	4.198e-05	201	0.02104
436	1.025e-16	436	2.82e-17	436	2.82e-17	436	2.82e-17	436	2.82e-17	436	2.82e-17	201	0.03276	201	0.03276	201	0.04231	229	0.1823	204	0	201	0.0001905	201	1.19	201	0.03841	201	0.03841	201	0.06486	341	0.0002675	201	0.03762	208	0.00282	344	7.232e-18	201	0.06228	201	0.01091	201	3.506e-05	201	0.02162
436	3.501e-16	436	1.025e-16	436	1.025e-16	436	1.025e-16	436	1.025e-16	436	1.025e-16	201	0.03439	201	0.03439	201	0.04165	229	0.1756	204	1	201	0.0002657	201	1.188	201	0.03877	201	0.03877	201	0.06579	341	0.0002139	201	0.03782	208	0.00257	344	2.82e-17	201	0.06264	201	0.01211	201	2.92e-05	201	0.02222
436	1.13e-15	436	3.501e-16	436	3.501e-16	436	3.501e-16	436	3.501e-16	436	3.501e-16	201	0.03601	201	0.03601	201	0.04103	229	0.1683	204	0	201	0.0003672	201	1.186	201	0.0391	201	0.0391	201	0.06666	341	0.0001701	201	0.03782	208	0.00245	344	1.025e-16	201	0.06314	201	0.01348	201	2.426e-05	201	0.02284
436	3.466e-15	436	1.13e-15	436	1.13e-15	436	1.13e-15	436	1.13e-15	436	1.13e-15	201	0.03762	201	0.03762	201	0.04045	229	0.1603	204	0	201	0.0005031	201	1.185	201	0.03939	201	0.03939	201	0.06748	341	0.0001345	201	0.0376	208	0.00245	344	3.501e-16	201	0.06378	201	0.01502	201	2.01e-05	201	0.02348
436	1.015e-14	436	3.466e-15	436	3.466e-15	436	3.466e-15	436	3.466e-15	436	3.466e-15	201	0.03922	201	0.03922	201	0.03991	229	0.1516	204	1	201	0.0006833	201	1.183	201	0.03966	201	0.03966	201	0.06824	341	0.0001057	201	0.03716	208	0.00257	344	1.13e-15	201	0.06458	201	0.0167	201	1.661e-05	201	0.02414
436	2.847e-14	436	1.015e-14	436	1.015e-14	436	1.015e-14	436	1.015e-14	436	1.015e-14	201	0.04078	201	0.04078	201	0.03942	229	0.1424	204	1	201	0.0009202	201	1.181	201	0.03988	201	0.03988	201	0.06894	341	8.264e-05	201	0.03648	208	0.00282	344	3.466e-15	201	0.06554	201	0.01849	201	1.368e-05	201	0.02482
436	7.678e-14	436	2.847e-14	436	2.847e-14	436	2.847e-14	436	2.847e-14	436	2.847e-14	201	0.04232	201	0.04232	201	0.03896	229	0.1328	204	0	201	0.00123	201	1.18	201	0.04008	201	0.04008	201	0.06957	341	6.423e-05	201	0.03556	208	0.00319	344	1.015e-14	201	0.06666	201	0.02036	201	1.125e-05	201	0.02551
436	1.996e-13	436	7.678e-14	436	7.678e-14	436	7.678e-14	436	7.678e-14	436	7.678e-14	201	0.04381	201	0.04381	201	0.03855	229	0.1227	204	0	201	0.00163	201	1.179	201	0.04024	201	0.04024	201	0.07014	341	4.964e-05	201	0.03443	208	0.0037	344	2.847e-14	201	0.06795	201	0.02228	201	9.216e-06	201	0.02623
436	5.016e-13	436	1.996e-13	436	1.996e-13	436	1.996e-13	436	1.996e-13	436	1.996e-13	201	0.04526	201	0.04526	201	0.03817	229	0.1122	204	1	201	0.00214	201	1.177	201	0.04036	201	0.04036	201	0.07065	341	3.813e-05	201	0.03308	208	0.00433	344	7.678e-14	201	0.06941	201	0.02421	201	7.533e-06	201	0.02696
436	1.221e-12	436	5.016e-13	436	5.016e-13	436	5.016e-13	436	5.016e-13	436	5.016e-13	201	0.04664	201	0.04664	201	0.03782	229	0.1015	204	1	201	0.00279	201	1.176	201	0.04046	201	0.04046	201	0.07109	341	2.913e-05	201	0.03155	208	0.00511	344	1.996e-13	201	0.07104	201	0.02612	201	6.14e-06	201	0.02772
436	2.883e-12	436	1.221e-12	436	1.221e-12	436	1.221e-12	436	1.221e-12	436	1.221e-12	201	0.04796	201	0.04796	201	0.03751	229	0.09047	204	0	201	0.00361	201	1.175	201	0.04053	201	0.04053	201	0.07146	341	2.212e-05	201	0.02986	208	0.00603	344	5.016e-13	201	0.07283	201	0.02797	201	4.991e-06	201	0.02849
436	6.619e-12	436	2.883e-12	436	2.883e-12	436	2.883e-12	436	2.883e-12	436	2.883e-12	201	0.04921	201	0.04921	201	0.03723	229	0.07929	205	0	201	0.00464	201	1.175	201	0.04057	201	0.04057	201	0.07178	341	1.669e-05	201	0.02804	208	0.0071	344	1.221e-12	201	0.07478	201	0.02971	201	4.046e-06	201	0.02929
436	1.48e-11	436	6.619e-12	436	6.619e-12	436	6.619e-12	436	6.619e-12	436	6.619e-12	201	0.05037	201	0.05037	201	0.03697	229	0.06798	205	1	201	0.00591	201	1.174	201	0.04058	201	0.04058	201	0.07203	341	1.252e-05	201	0.02612	208	0.00831	344	2.883e-12	201	0.07688	201	0.03131	201	3.27e-06	201	0.03012
436	3.226e-11	436	1.48e-11	436	1.48e-11	436	1.48e-11	436	1.48e-11	436	1.48e-11	201	0.05145	201	0.05145	201	0.03675	229	0.05662	205	0	201	0.00748	201	1.174	201	0.04058	201	0.04058	201	0.07223	341	9.341e-06	201	0.02414	208	0.00967	344	6.619e-12	201	0.07913	201	0.03274	201	2.636e-06	201	0.03098
436	6.864e-11	436	3.226e-11	436	3.226e-11	436	3.226e-11	436	3.226e-11	436	3.226e-11	201	0.05244	201	0.05244	201	0.03655	229	0.04524	205	0	201	0.0094	201	1.173	201	0.04055	201	0.04055	201	0.07236	341	6.924e-06	201	0.02213	208	0.01118	344	1.48e-11	201	0.0815	201	0.03396	201	2.12e-06	201	0.03187
436	1.428e-10	436	6.864e-11	436	6.864e-11	436	6.864e-11	436	6.864e-11	436	6.864e-11	201	0.05332	201	0.05332	201	0.03637	229	0.03392	205	1	201	0.01173	201	1.173	201	0.04051	201	0.04051	201	0.07245	341	5.101e-06	201	0.02012	208	0.01282	344	3.226e-11	201	0.08398	201	0.03493	201	1.699e-06	201	0.03279
436	2.905e-10	436	1.428e-10	436	1.428e-10	436	1.428e-10	436	1.428e-10	436	1.428e-10	201	0.0541	201	0.0541	201	0.0362	229	0.0227	205	1	201	0.01453	201	1.173	201	0.04046	201	0.04046	201	0.07249	341	3.735e-06	201	0.01814	208	0.0146	344	6.864e-11	201	0.08655	201	0.03565	201	1.359e-06	201	0.03375
436	5.789e-10	436	2.905e-10	436	2.905e-10	436	2.905e-10	436	2.905e-10	436	2.905e-10	201	0.05477	201	0.05477	201	0.03606	229	0.01163	205	0	201	0.01787	201	1.174	201	0.04039	201	0.04039	201	0.07249	341	2.718e-06	201	0.01623	208	0.0165	344	1.428e-10	201	0.08919	201	0.03609	201	1.083e-06	201	0.03475
436	1.131e-09	436	5.789e-10	436	5.789e-10	436	5.789e-10	436	5.789e-10	436	5.789e-10	201	0.05532	201	0.05532	201	0.03593	229	0.0007463	205	0	201	0.02184	201	1.174	201	0.04031	201	0.04031	201	0.07245	341	1.965e-06	201	0.01439	208	0.01849	344	2.905e-10	201	0.09186	201	0.03623	201	8.614e-07	201	0.03579
436	2.166e-09	436	1.131e-09	436	1.131e-09	436	1.131e-09	436	1.131e-09	436	1.131e-09	201	0.05575	201	0.05575	201	0.03581	230	0.00106	205	1	201	0.02651	201	1.175	201	0.04024	201	0.04024	201	0.07237	341	1.412e-06	201	0.01266	208	0.02058	344	5.789e-10	201	0.09455	201	0.03608	201	6.832e-07	201	0.03688
436	4.074e-09	436	2.166e-09	436	2.166e-09	436	2.166e-09	436	2.166e-09	436	2.166e-09	201	0.05607	201	0.05607	201	0.0357	230	0.00469	205	0	201	0.03196	201	1.175	201	0.04016	201	0.04016	201	0.07227	341	1.008e-06	201	0.01104	208	0.02272	344	1.131e-09	201	0.09721	201	0.03564	201	5.405e-07	201	0.03801
436	7.527e-09	436	4.074e-09	436	4.074e-09	436	4.074e-09	436	4.074e-09	436	4.074e-09	201	0.05626	201	0.05626	201	0.0356	230	0.00802	205	0	201	0.03828	201	1.176	201	0.04008	201	0.04008	201	0.07214	341	7.149e-07	201	0.00954	208	0.0249	344	2.166e-09	201	0.09981	201	0.03492	201	4.267e-07	201	0.0392
436	1.367e-08	436	7.527e-09	436	7.527e-09	436	7.527e-09	436	7.527e-09	436	7.527e-09	201	0.05633	201	0.05633	201	0.0355	230	0.01102	205	1	201	0.04555	201	1.177	201	0.04	201	0.04	201	0.072	341	5.037e-07	201	0.00818	208	0.02709	344	4.074e-09	201	0.1023	201	0.03394	201	3.362e-07	201	0.04044
436	2.441e-08	436	1.367e-08	436	1.367e-08	436	1.367e-08	436	1.367e-08	436	1.367e-08	201	0.05627	201	0.05627	201	0.0354	230	0.01368	205	0	201	0.05385	201	1.179	201	0.03993	201	0.03993	201	0.07184	341	3.526e-07	201	0.00695	208	0.02926	344	7.527e-09	201	0.1047	201	0.03271	201	2.647e-07	201	0.04173
436	4.289e-08	436	2.441e-08	436	2.441e-08	436	2.441e-08	436	2.441e-08	436	2.441e-08	201	0.05609	201	0.05609	201	0.0353	230	0.01596	205	1	201	0.06326	201	1.18	201	0.03986	201	0.03986	201	0.07168	341	2.452e-07	201	0.00586	208	0.03139	344	1.367e-08	201	0.1069	201	0.03127	201	2.084e-07	201	0.04307
436	7.421e-08	436	4.289e-08	436	4.289e-08	436	4.289e-08	436	4.289e-08	436	4.289e-08	201	0.05579	201	0.05579	201	0.03521	230	0.01787	205	0	201	0.07384	201	1.181	201	0.03981	201	0.03981	201	0.07152	341	1.694e-07	201	0.00489	208	0.03345	344	2.441e-08	201	0.1088	201	0.02965	201	1.645e-07	201	0.04447
436	1.264e-07	436	7.421e-08	436	7.421e-08	436	7.421e-08	436	7.421e-08	436	7.421e-08	201	0.05537	201	0.05537	201	0.0351	230	0.01937	205	0	201	0.08565	201	1.183	201	0.03977	201	0.03977	201	0.07136	341	1.162e-07	201	0.00405	208	0.03542	344	4.289e-08	201	0.1106	201	0.02789	201	1.306e-07	201	0.04592
436	2.123e-07	436	1.264e-07	436	1.264e-07	436	1.264e-07	436	1.264e-07	436	1.264e-07	201	0.05484	201	0.05484	201	0.035	230	0.02048	205	1	201	0.09872	201	1.185	201	0.03974	201	0.03974	201	0.07121	341	7.916e-08	201	0.00332	208	0.03727	344	7.421e-08	201	0.112	201	0.02601	201	1.049e-07	201	0.04743
436	3.514e-07	436	2.123e-07	436	2.123e-07	436	2.123e-07	436	2.123e-07	436	2.123e-07	201	0.05419	201	0.05419	201	0.03488	230	0.02116	205	0	201	0.1131	201	1.187	201	0.03972	201	0.03972	201	0.07107	341	5.356e-08	201	0.0027	208	0.03898	344	1.264e-07	201	0.1131	201	0.02406	201	8.591e-08	201	0.04898
436	5.735e-07	436	3.514e-07	436	3.514e-07	436	3.514e-07	436	3.514e-07	436	3.514e-07	201	0.05343	201	0.05343	201	0.03476	230	0.02143	205	0	201	0.1287	201	1.189	201	0.03972	201	0.03972	201	0.07095	341	3.599e-08	201	0.00217	208	0.04055	344	2.123e-07	201	0.1139	201	0.02207	201	7.267e-08	201	0.05059
436	9.233e-07	436	5.735e-07	436	5.735e-07	436	5.735e-07	436	5.735e-07	436	5.735e-07	201	0.05256	201	0.05256	201	0.03462	230	0.02128	205	1	201	0.1456	201	1.191	201	0.03973	201	0.03973	201	0.07084	341	2.401e-08	201	0.00174	208	0.04196	345	3.514e-07	201	0.1143	201	0.02008	201	6.437e-08	201	0.05224
436	1.467e-06	436	9.233e-07	436	9.233e-07	436	9.233e-07	436	9.233e-07	436	9.233e-07	201	0.0516	201	0.0516	201	0.03447	230	0.02071	205	0	201	0.1637	201	1.193	201	0.03975	201	0.03975	201	0.07075	341	1.59e-08	201	0.00137	208	0.04322	345	5.735e-07	201	0.1143	201	0.01812	201	6.057e-08	201	0.05393
436	2.301e-06	436	1.467e-06	436	1.467e-06	436	1.467e-06	436	1.467e-06	436	1.467e-06	201	0.05055	201	0.05055	201	0.03432	230	0.01973	205	0	201	0.183	201	1.195	201	0.03979	201	0.03979	201	0.07069	342	1.045e-08	201	0.00108	208	0.04431	345	9.233e-07	201	0.1139	201	0.01621	201	6.103e-08	201	0.05566
436	3.563e-06	436	2.301e-06	436	2.301e-06	436	2.301e-06	436	2.301e-06	436	2.301e-06	201	0.04941	201	0.04941	201	0.03414	230	0.01835	205	1	201	0.2032	201	1.198	201	0.03984	201	0.03984	201	0.07065	342	6.822e-09	201	0.0008345	208	0.04526	345	1.467e-06	201	0.1131	201	0.01438	201	6.581e-08	201	0.05742
436	5.449e-06	436	3.563e-06	436	3.563e-06	436	3.563e-06	436	3.563e-06	436	3.563e-06	201	0.04819	201	0.04819	201	0.03396	230	0.01656	205	0	201	0.2243	201	1.2	201	0.03989	201	0.03989	201	0.07064	342	4.419e-09	201	0.0006414	208	0.04606	345	2.301e-06	201	0.1119	201	0.01265	201	7.519e-08	201	0.05921
436	8.234e-06	436	5.449e-06	436	5.449e-06	436	5.449e-06	436	5.449e-06	436	5.449e-06	201	0.0469	201	0.0469	201	0.03376	230	0.0144	205	0	201	0.2461	201	1.202	201	0.03996	201	0.03996	201	0.07065	342	2.841e-09	201	0.0004882	208	0.04674	345	3.563e-06	201	0.1104	201	0.01103	201	8.974e-08	201	0.06101
436	1.229e-05	436	8.234e-06	436	8.234e-06	436	8.234e-06	436	8.234e-06	436	8.234e-06	201	0.04554	201	0.04554	201	0.03354	230	0.01187	205	1	201	0.2684	201	1.205	201	0.04003	201	0.04003	201	0.07068	342	1.812e-09	201	0.000368	208	0.0473	345	5.449e-06	201	0.1085	201	0.00954	201	1.103e-07	201	0.06283
436	1.814e-05	436	1.229e-05	436	1.229e-05	436	1.229e-05	436	1.229e-05	436	1.229e-05	201	0.04413	201	0.04413	201	0.03331	230	0.00899	205	0	201	0.291	201	1.207	201	0.0401	201	0.0401	201	0.07073	342	1.147e-09	201	0.0002746	208	0.04776	345	8.234e-06	201	0.1063	201	0.00818	201	1.381e-07	201	0.06466
436	2.647e-05	436	1.814e-05	436	1.814e-05	436	1.814e-05	436	1.814e-05	436	1.814e-05	201	0.04267	201	0.04267	201	0.03306	230	0.00578	205	0	201	0.3136	201	1.21	201	0.04018	201	0.04018	201	0.0708	342	7.206e-10	201	0.0002029	208	0.04814	345	1.229e-05	201	0.1038	201	0.00695	201	1.746e-07	201	0.06647
436	3.819e-05	436	2.647e-05	436	2.647e-05	436	2.647e-05	436	2.647e-05	436	2.647e-05	201	0.04116	201	0.04116	201	0.0328	230	0.00227	205	1	201	0.3359	201	1.212	201	0.04025	201	0.04025	201	0.07089	342	4.489e-10	201	0.0001484	208	0.04846	345	1.814e-05	201	0.1011	201	0.00586	201	2.22e-07	201	0.06828
436	5.449e-05	436	3.819e-05	436	3.819e-05	436	3.819e-05	436	3.819e-05	436	3.819e-05	201	0.03963	201	0.03963	201	0.03253	243	0.00176	205	0	201	0.3576	201	1.215	201	0.04032	201	0.04032	201	0.071	342	2.774e-10	201	0.0001075	208	0.04873	345	2.647e-05	201	0.09827	201	0.00489	201	2.828e-07	201	0.07006
436	7.69e-05	436	5.449e-05	436	5.449e-05	436	5.449e-05	436	5.449e-05	436	5.449e-05	201	0.03807	201	0.03807	201	0.03224	243	0.00652	205	0	201	0.3785	201	1.217	201	0.04038	201	0.04038	201	0.07111	342	1.701e-10	201	7.703e-05	208	0.04896	345	3.819e-05	201	0.09525	201	0.00405	201	3.603e-07	201	0.07181
436	0.0001074	436	7.69e-05	436	7.69e-05	436	7.69e-05	436	7.69e-05	436	7.69e-05	201	0.03649	201	0.03649	201	0.03194	243	0.01101	205	2	201	0.3982	201	1.219	201	0.04043	201	0.04043	201	0.07122	342	1.034e-10	201	5.47e-05	208	0.04916	345	5.449e-05	201	0.09215	201	0.00332	201	4.584e-07	201	0.07352
436	0.0001484	436	0.0001074	436	0.0001074	436	0.0001074	436	0.0001074	436	0.0001074	201	0.0349	201	0.0349	201	0.03162	243	0.01521	205	0	201	0.4166	201	1.222	201	0.04046	201	0.04046	201	0.07134	342	6.229e-11	201	3.854e-05	208	0.04934	345	7.69e-05	201	0.08901	201	0.0027	201	5.821e-07	201	0.07518
436	0.0002029	436	0.0001484	436	0.0001484	436	0.0001484	436	0.0001484	436	0.0001484	201	0.03331	201	0.03331	201	0.0313	243	0.01909	205	0	201	0.4332	201	1.224	201	0.04048	201	0.04048	201	0.07146	342	3.722e-11	201	2.704e-05	208	0.04951	345	0.0001074	201	0.08588	201	0.00217	201	7.377e-07	201	0.07677
436	0.0002746	436	0.0002029	436	0.0002029	436	0.0002029	436	0.0002029	436	0.0002029	201	0.03172	201	0.03172	201	0.03097	243	0.02262	205	1	201	0.4478	201	1.226	201	0.04048	201	0.04048	201	0.07156	342	2.204e-11	201	1.907e-05	208	0.04966	345	0.0001484	201	0.08279	201	0.00174	201	9.326e-07	201	0.0783
436	0.000368	436	0.0002746	436	0.0002746	436	0.0002746	436	0.0002746	436	0.0002746	201	0.03014	201	0.03014	201	0.03063	243	0.02579	205	0	201	0.4603	201	1.228	201	0.04046	201	0.04046	201	0.07165	342	1.294e-11	201	1.376e-05	208	0.04979	345	0.0002029	201	0.07979	201	0.00137	201	1.176e-06	201	0.07974
436	0.0004882	436	0.000368	436	0.000368	436	0.000368	436	0.000368	436	0.000368	201	0.02858	201	0.02858	201	0.03028	243	0.02857	205	0	201	0.4704	201	1.23	201	0.04041	201	0.04041	201	0.07172	342	7.526e-12	201	1.053e-05	208	0.04991	345	0.0002746	201	0.0769	201	0.00108	201	1.479e-06	201	0.0811
436	0.0006414	436	0.0004882	436	0.0004882	436	0.0004882	436	0.0004882	436	0.0004882	201	0.02704	201	0.02704	201	0.02994	243	0.03095	205	1	201	0.478	201	1.232	201	0.04034	201	0.04034	201	0.07176	342	4.337e-12	201	9.012e-06	208	0.05	345	0.000368	201	0.07414	201	0.0008345	201	1.855e-06	201	0.08236
436	0.0008345	436	0.0006414	436	0.0006414	436	0.0006414	436	0.0006414	436	0.0006414	201	0.02553	201	0.02553	201	0.02959	243	0.0329	205	0	201	0.483	201	1.233	201	0.04023	201	0.04023	201	0.07178	342	2.476e-12	201	9.012e-06	208	0.05007	345	0.0004882	201	0.07154	201	0.0006414	201	2.32e-06	201	0.08351
436	0.00108	436	0.0008345	436	0.0008345	436	0.0008345	436	0.0008345	436	0.0008345	201	0.02405	201	0.02405	201	0.02924	243	0.03441	206	0	201	0.4852	201	1.235	201	0.0401	201	0.0401	201	0.07176	342	1.4e-12	201	1.053e-05	208	0.05011	345	0.0006414	201	0.06912	201	0.0004882	201	2.895e-06	201	0.08455
436	0.00137	436	0.00108	436	0.00108	436	0.00108	436	0.00108	436	0.00108	201	0.0226	201	0.0226	201	0.0289	243	0.03547	206	1	201	0.4847	201	1.236	201	0.03993	201	0.03993	201	0.0717	342	7.841e-13	201	1.376e-05	208	0.05013	345	0.0008345	201	0.06688	201	0.000368	201	3.602e-06	201	0.08547
436	0.00174	436	0.00137	436	0.00137	436	0.00137	436	0.00137	436	0.00137	201	0.0212	201	0.0212	201	0.02857	243	0.03608	206	0	201	0.4816	201	1.238	201	0.03973	201	0.03973	201	0.07159	342	4.347e-13	201	1.907e-05	208	0.05011	345	0.00108	201	0.06482	201	0.0002746	201	4.469e-06	201	0.08626
436	0.00217	436	0.00174	436	0.00174	436	0.00174	436	0.00174	436	0.00174	201	0.01984	201	0.01984	201	0.02824	243	0.03622	206	0	201	0.4758	201	1.239	201	0.0395	201	0.0395	201	0.07144	342	2.386e-13	201	2.704e-05	208	0.05007	345	0.00137	201	0.06296	201	0.0002029	201	5.531e-06	201	0.08692
436	0.0027	436	0.00217	436	0.00217	436	0.00217	436	0.00217	436	0.00217	201	0.01853	201	0.01853	201	0.02793	243	0.03589	206	1	201	0.4676	201	1.24	201	0.03923	201	0.03923	201	0.07123	342	1.296e-13	201	3.854e-05	208	0.05	345	0.00174	201	0.0613	201	0.0001484	201	6.827e-06	201	0.08744
436	0.00332	436	0.0027	436	0.0027	436	0.0027	436	0.0027	436	0.0027	201	0.01726	201	0.01726	201	0.02763	243	0.03509	206	0	201	0.457	201	1.241	201	0.03893	201	0.03893	201	0.07097	342	6.964e-14	201	5.47e-05	208	0.04991	345	0.00217	201	0.05984	201	0.0001074	201	8.405e-06	201	0.08782
436	0.00405	436	0.00332	436	0.00332	436	0.00332	436	0.00332	436	0.00332	201	0.01605	201	0.01605	201	0.02736	243	0.03382	206	1	202	0.4443	201	1.242	201	0.03859	201	0.03859	201	0.07066	342	3.702e-14	201	7.703e-05	208	0.04979	345	0.0027	201	0.05858	201	7.69e-05	201	1.032e-05	201	0.08806
436	0.00489	436	0.00405	436	0.00405	436	0.00405	436	0.00405	436	0.00405	201	0.01489	201	0.01489	201	0.0271	243	0.0321	206	0	202	0.4297	201	1.242	201	0.03822	201	0.03822	201	0.07028	342	1.946e-14	201	0.0001075	208	0.04966	345	0.00332	201	0.05753	201	5.449e-05	201	1.264e-05	201	0.08814
436	0.00586	436	0.00489	436	0.00489	436	0.00489	436	0.00489	436	0.00489	201	0.01378	201	0.01378	201	0.02686	243	0.02992	206	0	202	0.4135	201	1.243	201	0.03782	201	0.03782	201	0.06984	342	1.012e-14	201	0.0001484	208	0.04951	345	0.00405	201	0.05668	201	3.819e-05	201	1.543e-05	201	0.08808
436	0.00695	436	0.00586	436	0.00586	436	0.00586	436	0.00586	436	0.00586	201	0.01273	201	0.01273	201	0.02665	243	0.0273	206	2	202	0.3958	201	1.243	201	0.03739	201	0.03739	201	0.06934	342	5.2e-15	201	0.0002029	208	0.04934	345	0.00489	201	0.05604	201	2.647e-05	201	1.88e-05	201	0.08788
436	0.00818	436	0.00695	436	0.00695	436	0.00695	436	0.00695	436	0.00695	201	0.01173	201	0.01173	201	0.02647	243	0.02426	206	0	202	0.377	201	1.244	201	0.03693	201	0.03693	201	0.06878	342	2.641e-15	201	0.0002746	208	0.04916	345	0.00586	201	0.05562	201	1.814e-05	201	2.284e-05	201	0.08752
436	0.00954	436	0.00818	436	0.00818	436	0.00818	436	0.00818	436	0.00818	201	0.01078	201	0.01078	201	0.02632	243	0.0208	206	0	202	0.3574	201	1.244	201	0.03644	201	0.03644	201	0.06816	342	1.325e-15	201	0.000368	208	0.04896	345	0.00695	201	0.05542	201	1.229e-05	201	2.768e-05	201	0.08702
436	0.01103	436	0.00954	436	0.00954	436	0.00954	436	0.00954	436	0.00954	201	0.00989	201	0.00989	201	0.0262	243	0.01696	206	1	202	0.3373	201	1.244	201	0.03592	201	0.03592	201	0.06747	342	6.563e-16	201	0.0004882	208	0.04873	345	0.00818	201	0.05543	201	8.234e-06	201	3.346e-05	201	0.08638
436	0.01265	436	0.01103	436	0.01103	436	0.01103	436	0.01103	436	0.01103	201	0.00906	201	0.00906	201	0.02611	243	0.01274	206	0	202	0.3168	201	1.244	201	0.03539	201	0.03539	201	0.06673	342	3.211e-16	201	0.0006414	208	0.04846	345	0.00954	201	0.05568	201	5.449e-06	201	4.034e-05	201	0.08559
436	0.01438	436	0.01265	436	0.01265	436	0.01265	436	0.01265	436	0.01265	201	0.00827	201	0.00827	201	0.02606	243	0.00818	206	0	202	0.2963	201	1.244	201	0.03483	201	0.03483	201	0.06593	342	1.55e-16	201	0.0008345	208	0.04814	345	0.01103	201	0.05615	201	3.563e-06	201	4.851e-05	201	0.08467
436	0.01621	436	0.01438	436	0.01438	436	0.01438	436	0.01438	436	0.01438	201	0.00754	201	0.00754	201	0.02605	243	0.0033	206	1	202	0.276	201	1.244	201	0.03425	201	0.03425	201	0.06508	342	7.383e-17	201	0.00108	208	0.04776	345	0.01265	201	0.05684	201	2.301e-06	201	5.818e-05	201	0.08362
436	0.01812	436	0.01621	436	0.01621	436	0.01621	436	0.01621	436	0.01621	201	0.00685	201	0.00685	201	0.02607	255	0	206	0	202	0.2561	201	1.244	201	0.03366	201	0.03366	201	0.06418	342	3.468e-17	201	0.00137	208	0.0473	345	0.01438	201	0.05777	201	1.467e-06	201	6.961e-05	201	0.08244
436	0.02008	436	0.01812	436	0.01812	436	0.01812	436	0.01812	436	0.01812	201	0.00622	201	0.00622	201	0.02613	255	0	206	0	202	0.2369	201	1.243	201	0.03306	201	0.03306	201	0.06323	342	1.606e-17	201	0.00174	208	0.04674	345	0.01621	201	0.05892	201	9.233e-07	201	8.307e-05	201	0.08114
436	0.02207	436	0.02008	436	0.02008	436	0.02008	436	0.02008	436	0.02008	201	0.00563	201	0.00563	201	0.02622	255	0	206	1	202	0.2183	201	1.243	201	0.03245	201	0.03245	201	0.06223	342	7.329e-18	201	0.00217	208	0.04606	345	0.01812	201	0.06028	201	5.735e-07	201	9.888e-05	201	0.07973
436	0.02406	436	0.02207	436	0.02207	436	0.02207	436	0.02207	436	0.02207	201	0.00508	201	0.00508	201	0.02635	255	0	206	1	202	0.2007	201	1.243	201	0.03183	201	0.03183	201	0.0612	342	3.294e-18	201	0.0027	208	0.04526	345	0.02008	201	0.06186	201	3.514e-07	201	0.0001174	201	0.07822
436	0.02601	436	0.02406	436	0.02406	436	0.02406	436	0.02406	436	0.02406	201	0.00458	201	0.00458	201	0.02652	255	0	206	0	202	0.184	201	1.242	201	0.03121	201	0.03121	201	0.06013	342	1.458e-18	201	0.00332	208	0.04431	345	0.02207	201	0.06364	201	2.123e-07	201	0.000139	201	0.0766
436	0.02789	436	0.02601	436	0.02601	436	0.02601	436	0.02601	436	0.02601	201	0.00412	201	0.00412	201	0.02672	255	0	206	0	202	0.1684	201	1.242	201	0.03059	201	0.03059	201	0.05904	342	6.346e-19	201	0.00405	208	0.04322	345	0.02406	201	0.06562	201	1.264e-07	201	0.0001643	201	0.0749
436	0.02965	436	0.02789	436	0.02789	436	0.02789	436	0.02789	436	0.02789	201	0.00369	201	0.00369	201	0.02696	255	0	206	2	202	0.1539	201	1.241	201	0.02997	201	0.02997	201	0.05792	342	2.717e-19	201	0.00489	208	0.04196	345	0.02601	201	0.06777	201	7.421e-08	201	0.0001936	201	0.07311
436	0.03127	436	0.02965	436	0.02965	436	0.02965	436	0.02965	436	0.02965	201	0.0033	201	0.0033	201	0.02723	255	0	206	0	202	0.1405	201	1.241	201	0.02936	201	0.02936	201	0.05678	342	1.143e-19	201	0.00586	208	0.04055	345	0.02789	201	0.07009	201	4.29e-08	201	0.0002276	201	0.07126
436	0.03271	436	0.03127	436	0.03127	436	0.03127	436	0.03127	436	0.03127	201	0.00295	201	0.00295	201	0.02753	255	0	206	0	202	0.1282	201	1.241	201	0.02875	201	0.02875	201	0.05563	342	4.725e-20	201	0.00695	208	0.03898	345	0.02965	201	0.07258	201	2.442e-08	201	0.0002668	201	0.06934
436	0.03394	436	0.03271	436	0.03271	436	0.03271	436	0.03271	436	0.03271	201	0.00263	201	0.00263	201	0.02785	255	0	206	2	202	0.117	201	1.24	201	0.02816	201	0.02816	201	0.05447	342	1.917e-20	201	0.00818	208	0.03727	345	0.03127	201	0.0752	201	1.368e-08	201	0.0003121	201	0.06736
436	0.03492	436	0.03394	436	0.03394	436	0.03394	436	0.03394	436	0.03394	201	0.00234	201	0.00234	201	0.02821	255	0	206	0	202	0.1067	201	1.24	201	0.02758	201	0.02758	201	0.05331	342	7.629e-21	201	0.00954	208	0.03542	345	0.03271	201	0.07796	201	7.559e-09	201	0.0003642	201	0.06535
436	0.03564	436	0.03492	436	0.03492	436	0.03492	436	0.03492	436	0.03492	201	0.00207	201	0.00207	201	0.02858	255	0	206	0	202	0.09746	201	1.24	201	0.02701	201	0.02701	201	0.05214	342	2.975e-21	201	0.01103	208	0.03345	345	0.03394	201	0.08083	201	4.143e-09	201	0.0004239	201	0.06329
436	0.03608	436	0.03564	436	0.03564	436	0.03564	436	0.03564	436	0.03564	201	0.00183	201	0.00183	201	0.02897	255	0	206	1	202	0.08908	201	1.24	201	0.02646	201	0.02646	201	0.05099	342	1.136e-21	201	0.01265	208	0.03139	345	0.03492	201	0.08381	201	2.309e-09	201	0.0004922	201	0.06121
436	0.03623	436	0.03608	436	0.03608	436	0.03608	436	0.03608	436	0.03608	201	0.00162	201	0.00162	201	0.02938	255	0	206	0	202	0.0815	201	1.239	201	0.02593	201	0.02593	201	0.04985	342	4.246e-22	201	0.01438	208	0.02926	345	0.03564	201	0.08688	201	1.421e-09	201	0.0005702	201	0.05912
436	0.03608	436	0.03623	436	0.03623	436	0.03623	436	0.03623	436	0.03623	201	0.00142	201	0.00142	201	0.02979	255	0	206	0	202	0.07465	201	1.239	201	0.02542	201	0.02542	201	0.04872	342	1.551e-22	201	0.01621	208	0.02709	345	0.03608	201	0.09002	201	1.158e-09	201	0.0006589	201	0.05701
436	0.03564	436	0.03608	436	0.03608	436	0.03608	436	0.03608	436	0.03608	201	0.00125	201	0.00125	201	0.03022	256	0	206	1	202	0.06844	201	1.239	201	0.02493	201	0.02493	201	0.04761	342	5.53e-23	201	0.01812	208	0.0249	345	0.03623	201	0.09322	201	1.421e-09	201	0.0007595	201	0.05491
436	0.03492	436	0.03564	436	0.03564	436	0.03564	436	0.03564	436	0.03564	201	0.0011	201	0.0011	201	0.03065	256	0	206	0	202	0.06279	201	1.239	201	0.02446	201	0.02446	201	0.04653	342	1.923e-23	201	0.02008	208	0.02272	345	0.03608	201	0.09646	201	2.309e-09	201	0.0008734	201	0.05282
436	0.03394	436	0.03492	436	0.03492	436	0.03492	436	0.03492	436	0.03492	201	0.0009608	201	0.0009608	201	0.03108	256	0	206	0	202	0.05764	201	1.239	201	0.02402	201	0.02402	201	0.04547	342	6.516e-24	201	0.02207	208	0.02057	345	0.03564	201	0.09972	201	4.143e-09	201	0.001	201	0.05074
436	0.03271	436	0.03394	436	0.03394	436	0.03394	436	0.03394	436	0.03394	201	0.0008394	201	0.0008394	201	0.0315	256	0	206	1	202	0.0529	201	1.239	201	0.0236	201	0.0236	201	0.04445	342	2.147e-24	201	0.02406	208	0.01849	345	0.03492	201	0.103	201	7.559e-09	201	0.00115	201	0.04869
436	0.03127	436	0.03271	436	0.03271	436	0.03271	436	0.03271	436	0.03271	201	0.0007321	201	0.0007321	201	0.03192	256	0	206	0	202	0.04854	201	1.239	201	0.0232	201	0.0232	201	0.04346	342	6.872e-25	201	0.02601	208	0.01648	345	0.03394	201	0.1062	201	1.368e-08	201	0.00131	201	0.04668
436	0.02965	436	0.03127	436	0.03127	436	0.03127	436	0.03127	436	0.03127	201	0.0006376	201	0.0006376	201	0.03232	256	0	206	0	202	0.04448	201	1.24	201	0.02284	201	0.02284	201	0.04251	342	2.133e-25	202	0.02789	208	0.01458	345	0.03271	201	0.1093	201	2.442e-08	201	0.00149	201	0.04471
436	0.02789	436	0.02965	436	0.02965	436	0.02965	436	0.02965	436	0.02965	201	0.0005547	201	0.0005547	201	0.03271	256	0	206	1	202	0.04071	201	1.24	201	0.0225	201	0.0225	201	0.0416	342	6.406e-26	202	0.02966	208	0.0128	345	0.03127	201	0.1124	201	4.29e-08	201	0.0017	201	0.04278
436	0.02601	436	0.02789	436	0.02789	436	0.02789	436	0.02789	436	0.02789	201	0.0004824	201	0.0004824	201	0.03308	256	0	206	0	202	0.03717	201	1.24	201	0.02218	201	0.02218	201	0.04073	342	1.859e-26	202	0.03127	208	0.01114	345	0.02965	201	0.1153	201	7.421e-08	201	0.00192	201	0.04091
436	0.02406	436	0.02601	436	0.02601	436	0.02601	436	0.02601	436	0.02601	201	0.0004196	201	0.0004196	201	0.03342	256	0	206	0	202	0.03386	201	1.24	201	0.0219	201	0.0219	201	0.0399	342	5.198e-27	202	0.03271	208	0.00962	345	0.02789	201	0.118	201	1.264e-07	201	0.00217	201	0.03911
436	0.02207	436	0.02406	436	0.02406	436	0.02406	436	0.02406	436	0.02406	201	0.0003655	201	0.0003655	201	0.03374	256	0	206	1	202	0.03075	201	1.241	201	0.02163	201	0.02163	201	0.03912	342	1.397e-27	202	0.03394	208	0.00823	345	0.02601	201	0.1206	201	2.123e-07	201	0.00245	201	0.03736
436	0.02008	436	0.02207	436	0.02207	436	0.02207	436	0.02207	436	0.02207	201	0.0003192	201	0.0003192	201	0.03403	256	0	206	0	202	0.02785	202	1.241	201	0.0214	201	0.0214	201	0.03839	342	3.6e-28	202	0.03492	208	0.00699	345	0.02406	201	0.1229	201	3.514e-07	201	0.00276	201	0.03569
436	0.01812	436	0.02008	436	0.02008	436	0.02008	436	0.02008	436	0.02008	201	0.0002801	201	0.0002801	201	0.03428	256	0	207	0	202	0.02513	202	1.241	201	0.0212	201	0.0212	201	0.0377	342	8.865e-29	202	0.03565	208	0.00588	345	0.02207	201	0.1248	201	5.735e-07	201	0.0031	201	0.03409
437	0.01621	436	0.01812	436	0.01812	436	0.01812	436	0.01812	436	0.01812	201	0.0002475	201	0.0002475	201	0.03449	256	0	207	1	202	0.02261	202	1.242	202	0.02102	202	0.02102	202	0.03707	342	2.078e-29	202	0.03609	208	0.00491	345	0.02008	201	0.1265	201	9.233e-07	201	0.00347	202	0.03258
437	0.01438	437	0.01621	437	0.01621	437	0.01621	437	0.01621	437	0.01621	202	0.0002208	202	0.0002208	201	0.03467	256	0	207	0	202	0.0203	202	1.242	202	0.02087	202	0.02087	202	0.03648	342	4.619e-30	202	0.03624	208	0.00406	345	0.01812	202	0.1278	201	1.467e-06	202	0.00388	202	0.03114
437	0.01265	437	0.01438	437	0.01438	437	0.01438	437	0.01438	437	0.01438	202	0.0001996	202	0.0001996	202	0.0348	256	0	207	0	202	0.0182	202	1.242	202	0.02074	202	0.02074	202	0.03594	342	9.685e-31	202	0.03609	208	0.00333	345	0.01621	202	0.1288	202	2.301e-06	202	0.00433	202	0.02979
437	0.01103	437	0.01265	437	0.01265	437	0.01265	437	0.01265	437	0.01265	202	0.0001836	202	0.0001836	202	0.03489	256	0	207	1	202	0.01631	202	1.242	202	0.02064	202	0.02064	202	0.03545	342	1.905e-31	202	0.03566	208	0.00271	345	0.01438	202	0.1293	202	3.563e-06	202	0.00482	202	0.02853
437	0.00954	437	0.01103	437	0.01103	437	0.01103	437	0.01103	437	0.01103	202	0.0001723	202	0.0001723	202	0.03493	256	0	207	0	202	0.01465	202	1.243	202	0.02057	202	0.02057	202	0.03501	342	3.493e-32	202	0.03495	208	0.00218	345	0.01265	202	0.1295	202	5.449e-06	202	0.00535	202	0.02735
437	0.00818	437	0.00954	437	0.00954	437	0.00954	437	0.00954	437	0.00954	202	0.0001657	202	0.0001657	202	0.03493	256	0	207	0	202	0.01323	202	1.243	202	0.02053	202	0.02053	202	0.03462	342	5.921e-33	202	0.03398	208	0.00174	345	0.01103	202	0.1293	202	8.234e-06	202	0.00593	202	0.02627
437	0.00695	437	0.00818	437	0.00818	437	0.00818	437	0.00818	437	0.00818	202	0.0001636	202	0.0001636	202	0.03487	256	0	207	1	202	0.01206	202	1.243	202	0.02051	202	0.02051	202	0.03427	342	9.188e-34	202	0.03277	208	0.00137	345	0.00954	202	0.1287	202	1.229e-05	202	0.00655	202	0.02527
437	0.00586	437	0.00695	437	0.00695	437	0.00695	437	0.00695	437	0.00695	202	0.0001658	202	0.0001658	202	0.03476	256	0	207	0	202	0.01114	202	1.243	202	0.02052	202	0.02052	202	0.03398	342	1.29e-34	202	0.03135	208	0.00108	345	0.00818	202	0.1277	202	1.814e-05	202	0.00722	202	0.02437
437	0.00489	437	0.00586	437	0.00586	437	0.00586	437	0.00586	437	0.00586	202	0.0001724	202	0.0001724	202	0.03461	256	0	207	0	202	0.01047	202	1.243	202	0.02056	202	0.02056	202	0.03373	342	1.612e-35	202	0.02976	208	0.000835	345	0.00695	202	0.1265	202	2.647e-05	202	0.00795	202	0.02355
437	0.00405	437	0.00489	437	0.00489	437	0.00489	437	0.00489	437	0.00489	202	0.0001834	202	0.0001834	202	0.0344	256	0	207	1	202	0.01007	202	1.243	202	0.02062	202	0.02062	202	0.03353	342	1.758e-36	202	0.02804	208	0.0006417	345	0.00586	202	0.125	202	3.819e-05	202	0.00872	202	0.02282
437	0.00332	437	0.00405	437	0.00405	437	0.00405	437	0.00405	437	0.00405	202	0.000199	202	0.000199	202	0.03414	256	0	207	0	202	0.00994	202	1.242	202	0.02072	202	0.02072	202	0.03338	342	1.628e-37	202	0.02622	208	0.0004884	345	0.00489	202	0.1232	202	5.449e-05	202	0.00955	202	0.02218
437	0.0027	437	0.00332	437	0.00332	437	0.00332	437	0.00332	437	0.00332	202	0.0002194	202	0.0002194	202	0.03383	256	0	207	0	202	0.01006	202	1.242	202	0.02083	202	0.02083	202	0.03327	342	1.229e-38	202	0.02434	208	0.0003681	345	0.00405	202	0.1214	202	7.69e-05	202	0.01044	202	0.02163
437	0.00217	437	0.0027	437	0.0027	437	0.0027	437	0.0027	437	0.0027	202	0.0002448	202	0.0002448	202	0.03347	256	0	207	1	202	0.01046	202	1.241	202	0.02098	202	0.02098	202	0.03321	342	7.089e-40	202	0.02244	208	0.0002747	345	0.00332	202	0.1195	202	0.0001074	202	0.01138	202	0.02115
437	0.00174	437	0.00217	437	0.00217	437	0.00217	437	0.00217	437	0.00217	202	0.0002756	202	0.0002756	202	0.03306	256	0	207	0	202	0.0111	202	1.241	202	0.02115	202	0.02115	202	0.03319	342	2.78e-41	202	0.02057	208	0.0002029	345	0.0027	202	0.1176	202	0.0001484	202	0.01239	202	0.02075
437	0.00137	437	0.00174	437	0.00174	437	0.00174	437	0.00174	437	0.00174	202	0.0003122	202	0.0003122	202	0.0326	256	0	207	0	202	0.012	202	1.24	202	0.02135	202	0.02135	202	0.03322	342	5.563e-43	202	0.01876	208	0.0001484	345	0.00217	202	0.1158	202	0.0002029	202	0.01345	202	0.02043
437	0.00108	437	0.00137	437	0.00137	437	0.00137	437	0.00137	437	0.00137	202	0.0003549	202	0.0003549	202	0.03209	256	0	207	1	202	0.01315	202	1.239	202	0.02158	202	0.02158	202	0.03329	342	0	202	0.01704	208	0.0001074	345	0.00174	202	0.1142	202	0.0002746	202	0.01457	202	0.02018
437	0.0008345	437	0.00108	437	0.00108	437	0.00108	437	0.00108	437	0.00108	202	0.0004044	202	0.0004044	202	0.03154	256	0	207	0	202	0.01452	202	1.238	202	0.02183	202	0.02183	202	0.03339	342	0	202	0.01546	208	7.691e-05	345	0.00137	202	0.1129	202	0.000368	202	0.01574	202	0.01999
437	0.0006414	437	0.0008345	437	0.0008345	437	0.0008345	437	0.0008345	437	0.0008345	202	0.0004611	202	0.0004611	202	0.03094	256	0	207	0	202	0.0161	202	1.237	202	0.02211	202	0.02211	202	0.03354	380	0	202	0.01402	208	5.449e-05	345	0.00108	202	0.1118	202	0.0004882	202	0.01698	202	0.01987
437	0.0004882	437	0.0006414	437	0.0006414	437	0.0006414	437	0.0006414	437	0.0006414	202	0.0005258	202	0.0005258	202	0.0303	256	0	207	1	202	0.01788	202	1.236	202	0.02242	202	0.02242	202	0.03373	380	0	202	0.01277	208	3.819e-05	345	0.0008345	202	0.1112	202	0.0006414	202	0.01827	202	0.01981
437	0.000368	437	0.0004882	437	0.0004882	437	0.0004882	437	0.0004882	437	0.0004882	202	0.000599	202	0.000599	202	0.02963	256	0	207	0	202	0.01984	202	1.235	202	0.02275	202	0.02275	202	0.03396	380	5.563e-43	202	0.01171	208	2.647e-05	345	0.0006414	202	0.111	202	0.0008345	202	0.01962	202	0.0198
437	0.0002746	437	0.000368	437	0.000368	437	0.000368	437	0.000368	437	0.000368	202	0.0006816	202	0.0006816	202	0.02892	256	0	207	0	202	0.02194	202	1.234	202	0.02311	202	0.02311	202	0.03422	380	2.78e-41	202	0.01088	208	1.814e-05	345	0.0004882	202	0.1113	202	0.00108	202	0.02103	202	0.01984
437	0.0002029	437	0.0002746	437	0.0002746	437	0.0002746	437	0.0002746	437	0.0002746	202	0.0007743	202	0.0007743	202	0.02817	256	0	207	1	202	0.02418	202	1.232	202	0.02349	202	0.02349	202	0.03452	380	7.089e-40	202	0.01027	208	1.229e-05	345	0.000368	202	0.1121	202	0.00137	202	0.02248	202	0.01992
437	0.0001484	437	0.0002029	437	0.0002029	437	0.0002029	437	0.0002029	437	0.0002029	202	0.0008778	202	0.0008778	202	0.0274	258	0.00126	207	0	202	0.02651	202	1.231	202	0.0239	202	0.0239	202	0.03486	380	1.229e-38	202	0.0099	208	8.234e-06	345	0.0002746	202	0.1134	202	0.00174	202	0.02399	202	0.02003
437	0.0001074	437	0.0001484	437	0.0001484	437	0.0001484	437	0.0001484	437	0.0001484	202	0.0009931	202	0.0009931	202	0.02659	258	0.00707	208	0	202	0.02891	202	1.229	202	0.02434	202	0.02434	202	0.03522	380	1.628e-37	202	0.00978	208	5.449e-06	345	0.0002029	202	0.1152	202	0.00217	202	0.02554	202	0.02019
437	7.69e-05	437	0.0001074	437	0.0001074	437	0.0001074	437	0.0001074	437	0.0001074	202	0.00112	202	0.00112	202	0.02577	258	0.01277	208	1	202	0.03136	202	1.227	202	0.0248	202	0.0248	202	0.03562	380	1.758e-36	202	0.0099	208	3.563e-06	345	0.0001484	202	0.1175	202	0.0027	202	0.02713	202	0.02037
437	5.449e-05	437	7.69e-05	437	7.69e-05	437	7.69e-05	437	7.69e-05	437	7.69e-05	202	0.00126	202	0.00126	202	0.02492	258	0.01833	208	1	202	0.03381	202	1.226	202	0.02528	202	0.02528	202	0.03605	380	1.612e-35	202	0.01027	208	2.301e-06	345	0.0001074	202	0.1202	202	0.00332	202	0.02877	202	0.02057
437	3.819e-05	437	5.449e-05	437	5.449e-05	437	5.449e-05	437	5.449e-05	437	5.449e-05	202	0.00142	202	0.00142	202	0.02405	258	0.02372	208	0	202	0.03624	202	1.224	202	0.02578	202	0.02578	202	0.0365	380	1.29e-34	202	0.01088	208	1.467e-06	345	7.69e-05	202	0.1234	202	0.00405	202	0.03043	202	0.02079
437	2.647e-05	437	3.819e-05	437	3.819e-05	437	3.819e-05	437	3.819e-05	437	3.819e-05	202	0.00159	202	0.00159	202	0.02317	258	0.02891	208	0	202	0.03862	202	1.222	202	0.0263	202	0.0263	202	0.03698	380	9.188e-34	202	0.01171	208	9.233e-07	345	5.449e-05	202	0.1268	202	0.00489	202	0.03213	202	0.02102
437	1.814e-05	437	2.647e-05	437	2.647e-05	437	2.647e-05	437	2.647e-05	437	2.647e-05	202	0.00178	202	0.00178	202	0.02228	258	0.03388	208	1	202	0.04093	202	1.22	202	0.02683	202	0.02683	202	0.03748	380	5.921e-33	202	0.01277	208	5.735e-07	345	3.819e-05	202	0.1306	202	0.00586	202	0.03385	202	0.02127
437	1.229e-05	437	1.814e-05	437	1.814e-05	437	1.814e-05	437	1.814e-05	437	1.814e-05	202	0.00198	202	0.00198	202	0.02138	258	0.03858	208	0	202	0.04313	202	1.218	202	0.02739	202	0.02739	202	0.038	380	3.493e-32	202	0.01402	208	3.514e-07	345	2.647e-05	202	0.1344	202	0.00695	202	0.03559	202	0.02152
437	8.234e-06	437	1.229e-05	437	1.229e-05	437	1.229e-05	437	1.229e-05	437	1.229e-05	202	0.0022	202	0.0022	202	0.02048	258	0.043	208	0	202	0.04521	202	1.216	202	0.02796	202	0.02796	202	0.03854	380	1.905e-31	202	0.01546	208	2.123e-07	345	1.814e-05	202	0.1384	202	0.00818	202	0.03734	202	0.02177
437	5.449e-06	437	8.234e-06	437	8.234e-06	437	8.234e-06	437	8.234e-06	437	8.234e-06	202	0.00245	202	0.00245	202	0.01958	258	0.04711	208	1	202	0.04713	202	1.214	202	0.02853	202	0.02853	202	0.03909	380	9.685e-31	202	0.01704	208	1.264e-07	345	1.229e-05	202	0.1423	202	0.00954	202	0.0391	202	0.02203
437	3.563e-06	437	5.449e-06	437	5.449e-06	437	5.449e-06	437	5.449e-06	437	5.449e-06	202	0.00271	202	0.00271	202	0.01868	258	0.05087	208	0	202	0.0489	202	1.212	202	0.02912	202	0.02912	202	0.03965	380	4.619e-30	202	0.01876	208	7.421e-08	345	8.234e-06	202	0.1461	202	0.01103	202	0.04086	202	0.02228
437	2.301e-06	437	3.563e-06	437	3.563e-06	437	3.563e-06	437	3.563e-06	437	3.563e-06	202	0.00299	202	0.00299	202	0.01778	258	0.05425	208	0	202	0.05048	202	1.21	202	0.02971	202	0.02971	202	0.04023	380	2.078e-29	202	0.02057	208	4.289e-08	345	5.449e-06	202	0.1497	202	0.01265	202	0.04261	202	0.02252
437	1.467e-06	437	2.301e-06	437	2.301e-06	437	2.301e-06	437	2.301e-06	437	2.301e-06	202	0.00329	202	0.00329	202	0.0169	258	0.05725	208	1	202	0.05188	202	1.208	202	0.03031	202	0.03031	202	0.04081	380	8.865e-29	202	0.02244	208	2.441e-08	345	3.563e-06	202	0.153	202	0.01438	202	0.04435	202	0.02275
437	9.233e-07	437	1.467e-06	437	1.467e-06	437	1.467e-06	437	1.467e-06	437	1.467e-06	202	0.00362	202	0.00362	202	0.01602	258	0.05982	208	0	202	0.05308	202	1.206	202	0.03091	202	0.03091	202	0.04139	380	3.6e-28	202	0.02434	208	1.367e-08	345	2.301e-06	202	0.1559	202	0.01621	202	0.04606	202	0.02298
437	5.735e-07	437	9.233e-07	437	9.233e-07	437	9.233e-07	437	9.233e-07	437	9.233e-07	202	0.00396	202	0.00396	202	0.01516	258	0.06195	208	0	202	0.05408	202	1.204	202	0.0315	202	0.0315	202	0.04197	380	1.397e-27	202	0.02622	208	7.527e-09	345	1.467e-06	202	0.1584	202	0.01812	202	0.04775	202	0.0232
437	3.514e-07	437	5.735e-07	437	5.735e-07	437	5.735e-07	437	5.735e-07	437	5.735e-07	202	0.00433	202	0.00433	202	0.01432	258	0.06363	208	1	202	0.05486	202	1.203	202	0.03209	202	0.03209	202	0.04255	380	5.198e-27	202	0.02804	208	4.074e-09	345	9.233e-07	202	0.1603	202	0.02008	202	0.0494	202	0.0234
437	2.123e-07	437	3.514e-07	437	3.514e-07	437	3.514e-07	437	3.514e-07	437	3.514e-07	202	0.00472	202	0.00472	202	0.01349	258	0.06482	208	0	202	0.05544	202	1.201	202	0.03267	202	0.03267	202	0.04311	380	1.859e-26	202	0.02976	208	2.166e-09	345	5.735e-07	202	0.1617	202	0.02207	202	0.05101	202	0.0236
437	1.264e-07	437	2.123e-07	437	2.123e-07	437	2.123e-07	437	2.123e-07	437	2.123e-07	202	0.00513	202	0.00513	202	0.01269	258	0.06553	208	0	202	0.05582	202	1.199	202	0.03323	202	0.03323	202	0.04367	380	6.406e-26	202	0.03135	208	1.131e-09	345	3.514e-07	202	0.1625	202	0.02406	202	0.05256	202	0.02379
437	7.421e-08	437	1.264e-07	437	1.264e-07	437	1.264e-07	437	1.264e-07	437	1.264e-07	202	0.00556	202	0.00556	202	0.0119	258	0.06574	208	1	202	0.05598	202	1.198	202	0.03378	202	0.03378	202	0.04421	380	2.133e-25	202	0.03277	208	5.789e-10	345	2.123e-07	202	0.1627	202	0.02601	202	0.05406	202	0.02396
437	4.289e-08	437	7.421e-08	437	7.421e-08	437	7.421e-08	437	7.421e-08	437	7.421e-08	202	0.00602	202	0.00602	202	0.01115	258	0.06545	208	0	202	0.05594	202	1.196	202	0.03431	202	0.03431	202	0.04473	380	6.872e-25	202	0.03398	208	2.905e-10	345	1.264e-07	202	0.1623	202	0.02789	202	0.0555	202	0.02413
437	2.441e-08	437	4.289e-08	437	4.289e-08	437	4.289e-08	437	4.289e-08	437	4.289e-08	202	0.0065	202	0.0065	202	0.01041	258	0.06464	208	0	202	0.0557	202	1.195	202	0.03482	202	0.03482	202	0.04523	380	2.147e-24	202	0.03495	208	1.428e-10	345	7.421e-08	202	0.1613	202	0.02966	202	0.05687	202	0.0243
437	1.367e-08	437	2.441e-08	437	2.441e-08	437	2.441e-08	437	2.441e-08	437	2.441e-08	202	0.00699	202	0.00699	202	0.00971	258	0.06332	208	1	202	0.05527	202	1.193	202	0.0353	202	0.0353	202	0.04571	380	6.516e-24	202	0.03566	208	6.864e-11	345	4.289e-08	202	0.1599	202	0.03128	202	0.05815	202	0.02446
437	7.527e-09	437	1.367e-08	437	1.367e-08	437	1.367e-08	437	1.367e-08	437	1.367e-08	202	0.00751	202	0.00751	202	0.00903	258	0.0615	208	0	202	0.05466	202	1.192	202	0.03575	202	0.03575	202	0.04615	380	1.923e-23	202	0.03609	208	3.226e-11	345	2.441e-08	202	0.158	202	0.03271	202	0.05936	202	0.02462
437	4.074e-09	437	7.527e-09	437	7.527e-09	437	7.527e-09	437	7.527e-09	437	7.527e-09	202	0.00804	202	0.00804	202	0.00838	258	0.05918	208	0	202	0.05387	202	1.191	202	0.03616	202	0.03616	202	0.04656	380	5.53e-23	202	0.03624	208	1.48e-11	345	1.367e-08	202	0.1557	202	0.03394	202	0.06048	202	0.02479
437	2.166e-09	437	4.074e-09	437	4.074e-09	437	4.074e-09	437	4.074e-09	437	4.074e-09	202	0.00859	202	0.00859	202	0.00776	258	0.05636	208	1	202	0.05293	202	1.19	202	0.03654	202	0.03654	202	0.04694	380	1.551e-22	202	0.03609	208	6.619e-12	345	7.527e-09	202	0.1531	202	0.03493	202	0.06151	202	0.02495
437	1.131e-09	437	2.166e-09	437	2.166e-09	437	2.166e-09	437	2.166e-09	437	2.166e-09	202	0.00915	202	0.00915	202	0.00717	258	0.05307	208	0	202	0.05183	202	1.189	202	0.03689	202	0.03689	202	0.04728	380	4.246e-22	202	0.03565	208	2.883e-12	345	4.074e-09	202	0.1504	202	0.03565	202	0.06244	202	0.02513
437	5.789e-10	437	1.131e-09	437	1.131e-09	437	1.131e-09	437	1.131e-09	437	1.131e-09	202	0.00973	202	0.00973	202	0.00661	258	0.04932	209	0	202	0.05061	202	1.188	202	0.03719	202	0.03719	202	0.04758	380	1.136e-21	202	0.03493	208	1.221e-12	345	2.166e-09	202	0.1475	202	0.03609	202	0.06326	202	0.02532
437	2.905e-10	437	5.789e-10	437	5.789e-10	437	5.789e-10	437	5.789e-10	437	5.789e-10	202	0.01032	202	0.01032	202	0.00608	258	0.04513	209	1	202	0.04929	202	1.187	202	0.03745	202	0.03745	202	0.04783	380	2.975e-21	202	0.03394	208	5.016e-13	345	1.131e-09	202	0.1445	202	0.03624	202	0.06399	202	0.02552
437	1.428e-10	437	2.905e-10	437	2.905e-10	437	2.905e-10	437	2.905e-10	437	2.905e-10	202	0.01091	202	0.01091	202	0.00558	258	0.04053	209	0	202	0.04788	202	1.186	202	0.03766	202	0.03766	202	0.04804	380	7.629e-21	202	0.03272	209	1.996e-13	345	5.789e-10	202	0.1417	202	0.0361	202	0.06461	202	0.02574
437	6.864e-11	437	1.428e-10	437	1.428e-10	437	1.428e-10	437	1.428e-10	437	1.428e-10	202	0.01152	202	0.01152	202	0.00511	258	0.03553	209	0	202	0.04642	202	1.185	202	0.03783	202	0.03783	202	0.04821	380	1.917e-20	202	0.03128	209	7.678e-14	345	2.905e-10	202	0.139	202	0.03567	202	0.06511	202	0.02599
437	3.226e-11	437	6.864e-11	437	6.864e-11	437	6.864e-11	437	6.864e-11	437	6.864e-11	202	0.01212	202	0.01212	202	0.00467	258	0.03017	209	1	202	0.04494	202	1.185	202	0.03795	202	0.03795	202	0.04833	380	4.725e-20	202	0.02967	209	2.847e-14	345	1.428e-10	202	0.1365	202	0.03496	202	0.06551	202	0.02626
437	1.48e-11	437	3.226e-11	437	3.226e-11	437	3.226e-11	437	3.226e-11	437	3.226e-11	202	0.01272	202	0.01272	202	0.00425	258	0.02448	209	0	202	0.04346	202	1.184	202	0.03802	202	0.03802	202	0.04839	380	1.143e-19	202	0.02791	209	1.015e-14	345	6.864e-11	202	0.1342	202	0.034	202	0.0658	202	0.02656
437	6.619e-12	437	1.48e-11	437	1.48e-11	437	1.48e-11	437	1.48e-11	437	1.48e-11	202	0.01333	202	0.01333	202	0.00387	258	0.01849	209	0	202	0.04202	202	1.183	202	0.03804	202	0.03804	202	0.04841	380	2.717e-19	202	0.02604	209	3.466e-15	345	3.226e-11	202	0.1323	202	0.0328	202	0.06597	202	0.02689
437	2.883e-12	437	6.619e-12	437	6.619e-12	437	6.619e-12	437	6.619e-12	437	6.619e-12	202	0.01392	202	0.01392	202	0.00351	258	0.01223	209	1	202	0.04065	202	1.183	202	0.03801	202	0.03801	202	0.04838	380	6.346e-19	202	0.0241	209	1.13e-15	345	1.48e-11	202	0.1308	202	0.03139	202	0.06603	202	0.02725
437	1.221e-12	437	2.883e-12	437	2.883e-12	437	2.883e-12	437	2.883e-12	437	2.883e-12	202	0.01451	202	0.01451	202	0.00318	258	0.00574	209	1	202	0.03939	202	1.183	202	0.03793	202	0.03793	202	0.0483	380	1.458e-18	202	0.02213	209	3.501e-16	345	6.619e-12	202	0.1296	202	0.02982	202	0.06599	202	0.02766
437	5.016e-13	437	1.221e-12	437	1.221e-12	437	1.221e-12	437	1.221e-12	437	1.221e-12	202	0.01508	202	0.01508	202	0.00287	260	0.0009819	209	0	202	0.03825	202	1.182	202	0.03781	202	0.03781	202	0.04818	380	3.294e-18	202	0.02016	209	1.025e-16	345	2.883e-12	202	0.1287	202	0.02812	202	0.06583	202	0.0281
437	1.996e-13	437	5.016e-13	437	5.016e-13	437	5.016e-13	437	5.016e-13	437	5.016e-13	202	0.01564	202	0.01564	202	0.00258	260	0.0173	209	0	202	0.03727	202	1.182	202	0.03763	202	0.03763	202	0.048	380	7.329e-18	202	0.01823	209	2.82e-17	345	1.221e-12	202	0.1282	202	0.02632	202	0.06556	202	0.02859
437	7.678e-14	437	1.996e-13	437	1.996e-13	437	1.996e-13	437	1.996e-13	437	1.996e-13	202	0.01618	202	0.01618	202	0.00232	260	0.03485	209	1	202	0.03646	202	1.181	202	0.03741	202	0.03741	202	0.04778	380	1.606e-17	202	0.01636	209	7.232e-18	345	5.016e-13	202	0.128	202	0.02448	202	0.06519	202	0.02912
437	2.847e-14	437	7.678e-14	437	7.678e-14	437	7.678e-14	437	7.678e-14	437	7.678e-14	202	0.01669	202	0.01669	202	0.00208	260	0.05366	209	0	202	0.03584	202	1.181	202	0.03715	202	0.03715	202	0.04751	380	3.468e-17	202	0.01458	209	1.713e-18	345	1.996e-13	202	0.128	202	0.02264	202	0.06472	202	0.02969
437	1.015e-14	437	2.847e-14	437	2.847e-14	437	2.847e-14	437	2.847e-14	437	2.847e-14	202	0.01719	202	0.01719	202	0.00186	260	0.07374	209	0	202	0.0354	202	1.181	202	0.03684	202	0.03684	202	0.0472	380	7.383e-17	202	0.01292	209	3.704e-19	345	7.678e-14	202	0.1282	202	0.02083	202	0.06415	202	0.03031
437	3.466e-15	437	1.015e-14	437	1.015e-14	437	1.015e-14	437	1.015e-14	437	1.015e-14	202	0.01765	202	0.01765	202	0.00166	260	0.0951	209	1	202	0.03516	202	1.18	202	0.03649	202	0.03649	202	0.04685	381	1.55e-16	202	0.0114	209	7.201e-20	345	2.847e-14	202	0.1286	202	0.0191	202	0.06348	202	0.03097
437	1.13e-15	437	3.466e-15	437	3.466e-15	437	3.466e-15	437	3.466e-15	437	3.466e-15	202	0.01808	202	0.01808	202	0.00148	260	0.1178	209	0	202	0.0351	202	1.18	202	0.0361	202	0.0361	202	0.04646	381	3.211e-16	202	0.01003	209	1.235e-20	345	1.015e-14	202	0.129	202	0.01749	202	0.06272	202	0.03168
437	3.501e-16	437	1.13e-15	437	1.13e-15	437	1.13e-15	437	1.13e-15	437	1.13e-15	202	0.01848	202	0.01848	202	0.00131	260	0.1417	209	0	202	0.03521	202	1.18	202	0.03568	202	0.03568	202	0.04603	381	6.563e-16	202	0.00882	209	1.815e-21	345	3.466e-15	202	0.1294	202	0.01603	202	0.06187	202	0.03243
437	1.025e-16	437	3.501e-16	437	3.501e-16	437	3.501e-16	437	3.501e-16	437	3.501e-16	202	0.01884	202	0.01884	202	0.00116	260	0.1669	209	1	202	0.03546	202	1.179	202	0.03522	202	0.03522	202	0.04557	381	1.325e-15	202	0.00779	209	2.201e-22	345	1.13e-15	202	0.1297	202	0.01475	202	0.06095	202	0.03323
437	2.82e-17	437	1.025e-16	437	1.025e-16	437	1.025e-16	437	1.025e-16	437	1.025e-16	202	0.01916	202	0.01916	202	0.00103	260	0.1933	209	0	202	0.03583	202	1.179	202	0.03474	202	0.03474	202	0.04509	381	2.641e-15	202	0.00693	209	2.063e-23	345	3.501e-16	202	0.1298	202	0.0137	202	0.05994	202	0.03407
437	7.232e-18	437	2.82e-17	437	2.82e-17	437	2.82e-17	437	2.82e-17	437	2.82e-17	202	0.01944	202	0.01944	202	0.0009034	260	0.221	209	0	202	0.03627	202	1.179	202	0.03422	202	0.03422	202	0.04457	381	5.2e-15	202	0.00626	209	1.331e-24	345	1.025e-16	202	0.1298	202	0.01288	202	0.05886	202	0.03494
437	1.713e-18	437	7.232e-18	437	7.232e-18	437	7.232e-18	437	7.232e-18	437	7.232e-18	202	0.01968	202	0.01968	202	0.0007941	260	0.2498	209	1	202	0.03675	202	1.178	202	0.03369	202	0.03369	202	0.04403	381	1.012e-14	202	0.00578	209	4.437e-26	345	2.82e-17	202	0.1295	202	0.01234	202	0.05772	202	0.03586
437	3.704e-19	437	1.713e-18	437	1.713e-18	437	1.713e-18	437	1.713e-18	437	1.713e-18	202	0.01988	202	0.01988	202	0.0006963	260	0.2797	209	0	202	0.03724	202	1.178	202	0.03313	202	0.03313	202	0.04348	381	1.946e-14	202	0.0055	209	0	345	7.232e-18	202	0.1289	202	0.01208	202	0.05652	202	0.0368
437	7.201e-20	437	3.704e-19	437	3.704e-19	437	3.704e-19	437	3.704e-19	437	3.704e-19	202	0.02004	202	0.02004	202	0.000609	260	0.3106	209	0	202	0.03768	202	1.177	202	0.03256	202	0.03256	202	0.0429	381	3.702e-14	202	0.0054	209	0	345	1.713e-18	202	0.1279	202	0.01212	202	0.05526	202	0.03778
437	1.235e-20	437	7.201e-20	437	7.201e-20	437	7.201e-20	437	7.201e-20	437	7.201e-20	202	0.02014	202	0.02014	202	0.0005313	260	0.3424	209	1	202	0.03804	202	1.177	202	0.03197	202	0.03197	202	0.04231	381	6.964e-14	202	0.0055	401	0	345	3.704e-19	202	0.1266	202	0.01249	202	0.05395	202	0.03879
437	1.815e-21	437	1.235e-20	437	1.235e-20	437	1.235e-20	437	1.235e-20	437	1.235e-20	202	0.02021	202	0.02021	202	0.0004624	260	0.3751	209	0	202	0.03828	202	1.176	202	0.03138	202	0.03138	202	0.04172	381	1.296e-13	202	0.00578	401	0	345	7.201e-20	202	0.125	202	0.01319	202	0.05259	202	0.03981
437	2.201e-22	437	1.815e-21	437	1.815e-21	437	1.815e-21	437	1.815e-21	437	1.815e-21	202	0.02023	202	0.02023	202	0.0004014	260	0.4085	209	0	202	0.03837	202	1.176	202	0.03078	202	0.03078	202	0.04111	381	2.386e-13	202	0.00626	401	4.437e-26	345	1.235e-20	202	0.123	202	0.01422	202	0.0512	202	0.04086
437	2.063e-23	437	2.201e-22	437	2.201e-22	437	2.201e-22	437	2.201e-22	437	2.201e-22	202	0.02021	202	0.02021	202	0.0003476	260	0.4425	209	1	202	0.03827	202	1.175	202	0.03017	202	0.03017	202	0.0405	381	4.347e-13	202	0.00693	401	1.331e-24	345	1.815e-21	202	0.1206	202	0.01559	202	0.04977	202	0.04191
437	1.331e-24	437	2.063e-23	437	2.063e-23	437	2.063e-23	437	2.063e-23	437	2.063e-23	202	0.02015	202	0.02015	202	0.0003002	260	0.477	209	0	202	0.03798	202	1.175	202	0.02956	202	0.02956	202	0.0399	381	7.841e-13	202	0.00779	401	2.063e-23	345	2.201e-22	202	0.118	202	0.0173	202	0.04832	202	0.04298
437	4.437e-26	437	1.331e-24	437	1.331e-24	437	1.331e-24	437	1.331e-24	437	1.331e-24	202	0.02004	202	0.02004	202	0.0002587	260	0.5118	209	0	202	0.03746	202	1.174	202	0.02896	202	0.02896	202	0.03929	381	1.4e-12	202	0.00882	401	2.201e-22	345	2.063e-23	202	0.1151	202	0.01934	202	0.04685	202	0.04405
437	0	437	4.437e-26	437	4.437e-26	437	4.437e-26	437	4.437e-26	437	4.437e-26	202	0.0199	202	0.0199	202	0.0002223	260	0.5467	209	1	202	0.03672	202	1.174	202	0.02836	202	0.02836	202	0.03869	381	2.476e-12	202	0.01003	401	1.815e-21	345	1.331e-24	202	0.1121	202	0.0217	202	0.04536	202	0.04511
437	0	437	0	437	0	437	0	437	0	437	0	202	0.01972	202	0.01972	202	0.0001906	260	0.5817	209	0	202	0.03576	202	1.173	202	0.02777	202	0.02777	202	0.0381	381	4.337e-12	202	0.0114	401	1.235e-20	345	4.437e-26	202	0.1088	202	0.02437	202	0.04386	202	0.04617
456	0	437	0	437	0	437	0	437	0	437	0	202	0.01951	202	0.01951	202	0.0001631	260	0.6165	209	0	202	0.03458	202	1.173	202	0.02719	202	0.02719	202	0.03752	381	7.526e-12	202	0.01293	401	7.201e-20	345	0	202	0.1055	202	0.02732	202	0.04235	202	0.04722
456	0	456	0	456	0	456	0	456	0	456	0	202	0.01927	202	0.01927	202	0.0001392	260	0.6509	209	1	202	0.0332	202	1.172	202	0.02663	202	0.02663	202	0.03695	381	1.294e-11	202	0.01459	401	3.704e-19	345	0	202	0.1021	202	0.03052	202	0.04084	202	0.04824
456	4.437e-26	456	0	456	0	456	0	456	0	456	0	202	0.019	202	0.019	202	0.0001185	260	0.6849	209	1	202	0.03164	202	1.172	202	0.02608	202	0.02608	202	0.0364	381	2.204e-11	202	0.01637	401	1.713e-18	350	0	202	0.09882	202	0.03395	202	0.03934	202	0.04925
456	1.331e-24	456	4.437e-26	456	4.437e-26	456	4.437e-26	456	4.437e-26	456	4.437e-26	202	0.01871	202	0.01871	202	0.0001008	260	0.7181	209	0	202	0.02993	202	1.171	202	0.02554	202	0.02554	202	0.03586	381	3.722e-11	202	0.01824	401	7.232e-18	350	0	202	0.09561	202	0.03756	202	0.03785	202	0.05022
456	2.063e-23	456	1.331e-24	456	1.331e-24	456	1.331e-24	456	1.331e-24	456	1.331e-24	202	0.0184	202	0.0184	202	8.553e-05	260	0.7505	209	0	202	0.02809	202	1.171	202	0.02502	202	0.02502	202	0.03534	381	6.229e-11	202	0.02019	401	2.82e-17	350	4.437e-26	202	0.09258	202	0.04131	202	0.03637	202	0.05116
456	2.201e-22	456	2.063e-23	456	2.063e-23	456	2.063e-23	456	2.063e-23	456	2.063e-23	202	0.01807	202	0.01807	202	7.252e-05	260	0.7817	209	1	202	0.02616	202	1.17	202	0.02452	202	0.02452	202	0.03484	381	1.034e-10	202	0.02217	401	1.025e-16	350	1.331e-24	202	0.08978	202	0.04516	202	0.03491	202	0.05206
456	1.815e-21	456	2.201e-22	456	2.201e-22	456	2.201e-22	456	2.201e-22	456	2.201e-22	202	0.01773	202	0.01773	202	6.148e-05	260	0.8117	209	0	202	0.02417	202	1.17	202	0.02404	202	0.02404	202	0.03435	381	1.701e-10	202	0.02415	401	3.501e-16	350	2.063e-23	202	0.08727	202	0.04905	202	0.03348	202	0.05292
456	1.235e-20	456	1.815e-21	456	1.815e-21	456	1.815e-21	456	1.815e-21	456	1.815e-21	202	0.01739	202	0.01739	202	5.216e-05	260	0.8403	209	1	202	0.02215	202	1.169	202	0.02358	202	0.02358	202	0.03389	381	2.774e-10	202	0.02612	401	1.13e-15	350	2.201e-22	202	0.0851	202	0.05294	202	0.03208	202	0.05373
456	7.201e-20	456	1.235e-20	456	1.235e-20	456	1.235e-20	456	1.235e-20	456	1.235e-20	202	0.01704	202	0.01704	202	4.436e-05	260	0.8672	209	1	202	0.02014	202	1.169	202	0.02315	202	0.02315	202	0.03345	381	4.489e-10	202	0.02801	401	3.466e-15	350	1.815e-21	202	0.08329	202	0.05677	202	0.0307	202	0.05449
456	3.704e-19	456	7.201e-20	456	7.201e-20	456	7.201e-20	456	7.201e-20	456	7.201e-20	202	0.01669	202	0.01669	202	3.79e-05	260	0.8924	209	1	202	0.01816	202	1.169	202	0.02273	202	0.02273	202	0.03304	381	7.206e-10	202	0.02982	401	1.015e-14	350	1.235e-20	202	0.08188	202	0.0605	202	0.02936	202	0.05519
456	1.713e-18	456	3.704e-19	456	3.704e-19	456	3.704e-19	456	3.704e-19	456	3.704e-19	202	0.01635	202	0.01635	202	3.264e-05	260	0.9156	209	0	202	0.01624	202	1.169	202	0.02234	202	0.02234	202	0.03264	381	1.147e-09	202	0.03149	401	2.847e-14	350	7.201e-20	202	0.08089	202	0.06408	202	0.02807	202	0.05584
456	7.232e-18	456	1.713e-18	456	1.713e-18	456	1.713e-18	456	1.713e-18	456	1.713e-18	202	0.01602	202	0.01602	202	2.843e-05	260	0.9367	210	0	202	0.0144	202	1.169	202	0.02197	202	0.02197	202	0.03227	381	1.812e-09	202	0.03299	401	7.678e-14	350	3.704e-19	202	0.0803	202	0.06747	202	0.02681	202	0.05642
456	2.82e-17	456	7.232e-18	456	7.232e-18	456	7.232e-18	456	7.232e-18	456	7.232e-18	202	0.0157	202	0.0157	202	2.519e-05	260	0.9556	210	1	202	0.01266	202	1.169	202	0.02162	202	0.02162	202	0.03192	381	2.841e-09	202	0.03431	401	1.996e-13	350	1.713e-18	202	0.08013	202	0.07063	202	0.02561	202	0.05695
456	1.025e-16	456	2.82e-17	456	2.82e-17	456	2.82e-17	456	2.82e-17	456	2.82e-17	202	0.0154	202	0.0154	202	2.282e-05	260	0.9721	210	0	202	0.01104	202	1.169	202	0.02129	202	0.02129	202	0.03159	381	4.419e-09	202	0.03541	401	5.016e-13	350	7.232e-18	202	0.08034	202	0.07353	202	0.02445	202	0.0574
456	3.501e-16	456	1.025e-16	456	1.025e-16	456	1.025e-16	456	1.025e-16	456	1.025e-16	202	0.01512	202	0.01512	202	2.127e-05	260	0.9861	210	1	202	0.00955	202	1.169	202	0.02099	202	0.02099	202	0.03128	381	6.822e-09	202	0.03628	401	1.221e-12	350	2.82e-17	202	0.0809	202	0.07617	202	0.02335	202	0.0578
456	1.13e-15	456	3.501e-16	456	3.501e-16	456	3.501e-16	456	3.501e-16	456	3.501e-16	202	0.01487	202	0.01487	202	2.05e-05	260	0.9976	210	0	202	0.00818	202	1.169	202	0.0207	202	0.0207	202	0.031	381	1.045e-08	202	0.03692	401	2.883e-12	350	1.025e-16	202	0.08177	202	0.07852	202	0.0223	202	0.05813
456	3.466e-15	456	1.13e-15	456	1.13e-15	456	1.13e-15	456	1.13e-15	456	1.13e-15	202	0.01464	202	0.01464	202	2.049e-05	260	1.006	210	0	202	0.00695	202	1.169	202	0.02044	202	0.02044	202	0.03073	381	1.59e-08	202	0.03731	401	6.619e-12	350	3.501e-16	202	0.08289	202	0.08059	202	0.02131	202	0.05839
456	1.015e-14	456	3.466e-15	456	3.466e-15	456	3.466e-15	456	3.466e-15	456	3.466e-15	202	0.01444	202	0.01444	202	2.123e-05	260	1.012	210	1	202	0.00586	202	1.17	202	0.02019	202	0.02019	202	0.03048	381	2.401e-08	202	0.03746	401	1.48e-11	350	1.13e-15	202	0.08421	202	0.08239	202	0.02038	202	0.05859
456	2.847e-14	456	1.015e-14	456	1.015e-14	456	1.015e-14	456	1.015e-14	456	1.015e-14	202	0.01428	202	0.01428	202	2.275e-05	260	1.016	210	0	202	0.00489	202	1.17	202	0.01997	202	0.01997	202	0.03025	381	3.599e-08	202	0.03738	401	3.226e-11	350	3.466e-15	202	0.08567	202	0.08392	202	0.01951	202	0.05873
456	7.678e-14	456	2.847e-14	456	2.847e-14	456	2.847e-14	456	2.847e-14	456	2.847e-14	202	0.01415	202	0.01415	202	2.508e-05	260	1.016	210	0	202	0.00405	202	1.171	202	0.01976	202	0.01976	202	0.03005	381	5.356e-08	202	0.0371	401	6.864e-11	350	1.015e-14	202	0.08718	202	0.08522	202	0.0187	202	0.05881
456	1.996e-13	456	7.678e-14	456	7.678e-14	456	7.678e-14	456	7.678e-14	456	7.678e-14	202	0.01406	202	0.01406	202	2.829e-05	260	1.014	210	1	202	0.00332	202	1.171	202	0.01957	202	0.01957	202	0.02985	381	7.916e-08	202	0.03664	401	1.428e-10	350	2.847e-14	202	0.08869	202	0.08631	202	0.01796	202	0.05882
456	5.016e-13	456	1.996e-13	456	1.996e-13	456	1.996e-13	456	1.996e-13	456	1.996e-13	202	0.014	202	0.014	202	3.244e-05	260	1.009	210	0	202	0.0027	202	1.172	202	0.01939	202	0.01939	202	0.02968	381	1.162e-07	202	0.03604	401	2.905e-10	350	7.678e-14	202	0.09013	202	0.08721	202	0.01729	202	0.05879
456	1.221e-12	456	5.016e-13	456	5.016e-13	456	5.016e-13	456	5.016e-13	456	5.016e-13	202	0.01398	202	0.01398	202	3.765e-05	260	1.002	210	0	202	0.00218	202	1.173	202	0.01923	202	0.01923	202	0.02951	381	1.694e-07	202	0.03533	401	5.789e-10	350	1.996e-13	202	0.09144	202	0.08796	202	0.01668	202	0.0587
456	2.883e-12	456	1.221e-12	456	1.221e-12	456	1.221e-12	456	1.221e-12	456	1.221e-12	202	0.014	202	0.014	202	4.404e-05	260	0.9915	210	1	202	0.00174	202	1.174	202	0.01909	202	0.01909	202	0.02937	381	2.452e-07	202	0.03456	401	1.131e-09	350	5.016e-13	202	0.09254	202	0.08859	202	0.01613	202	0.05857
456	6.619e-12	456	2.883e-12	456	2.883e-12	456	2.883e-12	456	2.883e-12	456	2.883e-12	202	0.01406	202	0.01406	202	5.175e-05	260	0.9786	210	1	202	0.00137	202	1.174	202	0.01896	202	0.01896	202	0.02923	381	3.526e-07	202	0.03377	401	2.166e-09	350	1.221e-12	202	0.0934	202	0.08911	202	0.01566	202	0.05839
456	1.48e-11	456	6.619e-12	456	6.619e-12	456	6.619e-12	456	6.619e-12	456	6.619e-12	202	0.01415	202	0.01415	202	6.096e-05	260	0.9632	210	1	202	0.00108	202	1.175	202	0.01884	202	0.01884	202	0.02911	381	5.037e-07	202	0.033	401	4.074e-09	350	2.883e-12	202	0.09397	202	0.08956	202	0.01525	202	0.05818
456	3.226e-11	456	1.48e-11	456	1.48e-11	456	1.48e-11	456	1.48e-11	456	1.48e-11	202	0.01428	202	0.01428	202	7.187e-05	260	0.9455	210	0	202	0.0008368	202	1.177	202	0.01873	202	0.01873	202	0.029	381	7.149e-07	202	0.03229	401	7.527e-09	350	6.619e-12	202	0.09421	202	0.08993	202	0.01491	202	0.05794
456	6.864e-11	456	3.226e-11	456	3.226e-11	456	3.226e-11	456	3.226e-11	456	3.226e-11	202	0.01444	202	0.01444	202	8.471e-05	260	0.9254	210	0	202	0.0006449	202	1.178	202	0.01863	202	0.01863	202	0.0289	381	1.008e-06	202	0.03169	401	1.367e-08	350	1.48e-11	202	0.09409	202	0.09023	202	0.01463	202	0.05767
456	1.428e-10	456	6.864e-11	456	6.864e-11	456	6.864e-11	456	6.864e-11	456	6.864e-11	202	0.01464	202	0.01464	202	9.974e-05	260	0.9033	210	1	202	0.0004937	202	1.179	202	0.01855	202	0.01855	202	0.02882	381	1.412e-06	202	0.03122	401	2.441e-08	350	3.226e-11	202	0.09361	202	0.09047	202	0.01441	202	0.05738
456	2.905e-10	456	1.428e-10	456	1.428e-10	456	1.428e-10	456	1.428e-10	456	1.428e-10	202	0.01487	202	0.01487	202	0.0001173	260	0.8791	210	0	202	0.0003762	202	1.18	202	0.01847	202	0.01847	202	0.02874	381	1.965e-06	202	0.03092	401	4.289e-08	350	6.864e-11	202	0.09276	202	0.09061	202	0.01426	202	0.05708
456	5.789e-10	456	2.905e-10	456	2.905e-10	456	2.905e-10	456	2.905e-10	456	2.905e-10	202	0.01512	202	0.01512	202	0.0001376	260	0.8531	210	0	202	0.0002869	202	1.181	202	0.0184	202	0.0184	202	0.02866	381	2.718e-06	202	0.03079	401	7.421e-08	350	1.428e-10	202	0.09153	202	0.09065	202	0.01417	202	0.05677
456	1.131e-09	456	5.789e-10	456	5.789e-10	456	5.789e-10	456	5.789e-10	456	5.789e-10	202	0.0154	202	0.0154	202	0.0001611	260	0.8254	210	1	202	0.000221	202	1.182	202	0.01834	202	0.01834	202	0.0286	381	3.735e-06	202	0.03086	401	1.264e-07	350	2.905e-10	202	0.08995	202	0.09055	202	0.01413	202	0.05647
456	2.166e-09	456	1.131e-09	456	1.131e-09	456	1.131e-09	456	1.131e-09	456	1.131e-09	202	0.0157	202	0.0157	202	0.0001882	260	0.7963	210	0	202	0.0001748	202	1.184	202	0.01828	202	0.01828	202	0.02854	381	5.101e-06	202	0.03114	401	2.123e-07	350	5.789e-10	202	0.08804	202	0.09028	202	0.01415	202	0.05618
456	4.074e-09	456	2.166e-09	456	2.166e-09	456	2.166e-09	456	2.166e-09	456	2.166e-09	202	0.01602	202	0.01602	202	0.0002194	260	0.7658	210	0	202	0.0001456	202	1.185	202	0.01823	202	0.01823	202	0.02849	381	6.924e-06	202	0.0316	401	3.514e-07	350	1.131e-09	202	0.08581	202	0.08981	202	0.01423	202	0.0559
457	7.527e-09	456	4.074e-09	456	4.074e-09	456	4.074e-09	456	4.074e-09	456	4.074e-09	202	0.01635	202	0.01635	202	0.0002551	260	0.7341	210	1	202	0.0001314	202	1.186	202	0.01819	202	0.01819	202	0.02845	381	9.341e-06	202	0.03226	401	5.735e-07	350	2.166e-09	202	0.08331	202	0.08909	202	0.01435	202	0.05564
457	1.367e-08	457	7.527e-09	457	7.527e-09	457	7.527e-09	457	7.527e-09	457	7.527e-09	202	0.01669	202	0.01669	202	0.0002958	260	0.7015	210	0	202	0.0001314	202	1.187	202	0.01815	202	0.01815	202	0.02841	381	1.252e-05	202	0.03307	401	9.233e-07	350	4.074e-09	202	0.08058	202	0.0881	202	0.01451	202	0.05542
457	2.441e-08	457	1.367e-08	457	1.367e-08	457	1.367e-08	457	1.367e-08	457	1.367e-08	202	0.01704	202	0.01704	202	0.0003422	260	0.6682	210	0	202	0.0001456	202	1.189	202	0.01812	202	0.01812	202	0.02837	381	1.669e-05	202	0.03404	401	1.467e-06	350	7.527e-09	202	0.07766	202	0.0868	202	0.01472	202	0.05523
457	4.289e-08	457	2.441e-08	457	2.441e-08	457	2.441e-08	457	2.441e-08	457	2.441e-08	202	0.01739	202	0.01739	202	0.0003948	260	0.6342	210	1	202	0.0001748	202	1.19	202	0.01809	202	0.01809	202	0.02834	381	2.212e-05	202	0.03512	401	2.301e-06	350	1.367e-08	202	0.07459	202	0.08517	202	0.01497	202	0.05509
457	7.421e-08	457	4.289e-08	457	4.289e-08	457	4.289e-08	457	4.289e-08	457	4.289e-08	202	0.01773	202	0.01773	202	0.0004545	260	0.5998	210	0	202	0.000221	202	1.191	202	0.01806	202	0.01806	202	0.02831	381	2.913e-05	202	0.03628	401	3.563e-06	350	2.441e-08	202	0.07144	202	0.08319	202	0.01525	202	0.055
457	1.264e-07	457	7.421e-08	457	7.421e-08	457	7.421e-08	457	7.421e-08	457	7.421e-08	202	0.01807	202	0.01807	202	0.0005217	260	0.5652	210	1	202	0.0002869	202	1.192	202	0.01804	202	0.01804	202	0.02828	381	3.813e-05	202	0.0375	401	5.449e-06	350	4.289e-08	202	0.06825	202	0.08085	202	0.01556	202	0.05497
457	2.123e-07	457	1.264e-07	457	1.264e-07	457	1.264e-07	457	1.264e-07	457	1.264e-07	202	0.0184	202	0.0184	202	0.0005974	260	0.5305	210	0	202	0.0003762	202	1.193	202	0.01802	202	0.01802	202	0.02826	381	4.964e-05	202	0.03873	401	8.234e-06	350	7.421e-08	202	0.06507	202	0.07815	202	0.0159	202	0.05501
457	3.514e-07	457	2.123e-07	457	2.123e-07	457	2.123e-07	457	2.123e-07	457	2.123e-07	202	0.01871	202	0.01871	202	0.0006824	260	0.4959	210	0	202	0.0004937	202	1.194	202	0.018	202	0.018	202	0.02824	381	6.423e-05	202	0.03996	401	1.229e-05	350	1.264e-07	202	0.06195	202	0.07512	202	0.01626	202	0.05511
457	5.735e-07	457	3.514e-07	457	3.514e-07	457	3.514e-07	457	3.514e-07	457	3.514e-07	202	0.019	202	0.019	202	0.0007775	260	0.4616	210	1	202	0.0006449	202	1.195	202	0.01798	202	0.01798	202	0.02823	381	8.264e-05	202	0.04114	401	1.814e-05	350	2.123e-07	202	0.05896	202	0.07177	202	0.01663	202	0.05529
457	9.233e-07	457	5.735e-07	457	5.735e-07	457	5.735e-07	457	5.735e-07	457	5.735e-07	202	0.01927	202	0.01927	202	0.0008835	260	0.4276	210	0	202	0.0008368	202	1.196	202	0.01797	202	0.01797	202	0.02821	381	0.0001057	202	0.04227	401	2.647e-05	350	3.514e-07	202	0.05612	202	0.06814	202	0.01702	202	0.05556
457	1.467e-06	457	9.233e-07	457	9.233e-07	457	9.233e-07	457	9.233e-07	457	9.233e-07	202	0.01951	202	0.01951	202	0.001	260	0.3942	210	0	202	0.00108	202	1.197	202	0.01795	202	0.01795	202	0.0282	381	0.0001345	202	0.04331	401	3.819e-05	350	5.735e-07	202	0.05351	202	0.06427	202	0.01742	202	0.05591
457	2.301e-06	457	1.467e-06	457	1.467e-06	457	1.467e-06	457	1.467e-06	457	1.467e-06	202	0.01972	202	0.01972	202	0.00113	260	0.3614	210	1	202	0.00137	202	1.198	202	0.01794	202	0.01794	202	0.02818	381	0.0001701	202	0.04425	401	5.449e-05	350	9.233e-07	202	0.05115	202	0.06021	202	0.01782	202	0.05635
457	3.563e-06	457	2.301e-06	457	2.301e-06	457	2.301e-06	457	2.301e-06	457	2.301e-06	202	0.0199	202	0.0199	202	0.00128	260	0.3293	210	0	202	0.00174	202	1.199	202	0.01793	202	0.01793	202	0.02817	381	0.0002139	202	0.04509	401	7.69e-05	350	1.467e-06	202	0.04908	202	0.056	202	0.01822	202	0.05688
457	5.449e-06	457	3.563e-06	457	3.563e-06	457	3.563e-06	457	3.563e-06	457	3.563e-06	202	0.02004	202	0.02004	202	0.00144	260	0.2981	210	0	202	0.00218	202	1.2	202	0.01792	202	0.01792	202	0.02817	381	0.0002675	202	0.04582	401	0.0001074	350	2.301e-06	202	0.04734	202	0.05172	202	0.01861	202	0.05751
457	8.234e-06	457	5.449e-06	457	5.449e-06	457	5.449e-06	457	5.449e-06	457	5.449e-06	202	0.02015	202	0.02015	202	0.00161	260	0.2679	210	1	202	0.0027	202	1.2	202	0.01792	202	0.01792	202	0.02816	381	0.0003327	202	0.04644	401	0.0001484	350	3.563e-06	202	0.04595	202	0.04741	202	0.019	202	0.05823
457	1.229e-05	457	8.234e-06	457	8.234e-06	457	8.234e-06	457	8.234e-06	457	8.234e-06	202	0.02021	202	0.02021	202	0.00181	260	0.2387	210	0	202	0.00332	202	1.201	202	0.01791	202	0.01791	202	0.02815	381	0.0004115	202	0.04695	401	0.0002029	350	5.449e-06	202	0.04494	202	0.04314	202	0.01938	202	0.05906
457	1.814e-05	457	1.229e-05	457	1.229e-05	457	1.229e-05	457	1.229e-05	457	1.229e-05	202	0.02023	202	0.02023	202	0.00202	260	0.2106	210	0	202	0.00405	202	1.201	202	0.0179	202	0.0179	202	0.02815	381	0.0005062	202	0.04737	401	0.0002746	350	8.234e-06	202	0.04431	202	0.03895	202	0.01975	202	0.05998
457	2.647e-05	457	1.814e-05	457	1.814e-05	457	1.814e-05	457	1.814e-05	457	1.814e-05	202	0.02021	202	0.02021	202	0.00225	260	0.1837	210	1	202	0.00489	202	1.202	202	0.0179	202	0.0179	202	0.02814	381	0.0006193	202	0.04769	401	0.000368	350	1.229e-05	202	0.04406	202	0.03489	202	0.02009	202	0.06101
457	3.819e-05	457	2.647e-05	457	2.647e-05	457	2.647e-05	457	2.647e-05	457	2.647e-05	202	0.02014	202	0.02014	202	0.0025	260	0.1579	210	0	202	0.00586	202	1.202	202	0.01789	202	0.01789	202	0.02814	381	0.0007535	202	0.04792	401	0.0004882	350	1.814e-05	202	0.04419	202	0.03101	202	0.02042	202	0.06214
457	5.449e-05	457	3.819e-05	457	3.819e-05	457	3.819e-05	457	3.819e-05	457	3.819e-05	202	0.02004	202	0.02004	202	0.00277	260	0.1334	210	1	202	0.00695	202	1.203	202	0.01788	202	0.01788	202	0.02814	381	0.0009119	202	0.04808	401	0.0006414	350	2.647e-05	202	0.04469	202	0.02734	202	0.02073	202	0.06336
457	7.69e-05	457	5.449e-05	457	5.449e-05	457	5.449e-05	457	5.449e-05	457	5.449e-05	202	0.01988	202	0.01988	202	0.00306	260	0.1101	210	0	202	0.00818	202	1.203	202	0.01788	202	0.01788	202	0.02814	381	0.0011	202	0.04816	401	0.0008345	350	3.819e-05	202	0.04552	202	0.02391	202	0.02101	202	0.06468
457	0.0001074	457	7.69e-05	457	7.69e-05	457	7.69e-05	457	7.69e-05	457	7.69e-05	202	0.01968	202	0.01968	202	0.00337	260	0.08807	210	0	202	0.00954	202	1.203	202	0.01787	202	0.01787	202	0.02814	381	0.00131	202	0.04818	401	0.00108	350	5.449e-05	202	0.04667	202	0.02074	202	0.02127	202	0.06609
457	0.0001484	457	0.0001074	457	0.0001074	457	0.0001074	457	0.0001074	457	0.0001074	202	0.01944	202	0.01944	202	0.00371	260	0.06732	210	1	202	0.01103	202	1.204	202	0.01787	202	0.01787	202	0.02814	381	0.00157	202	0.04812	401	0.00137	350	7.69e-05	202	0.04808	202	0.01784	202	0.0215	202	0.06759
457	0.0002029	457	0.0001484	457	0.0001484	457	0.0001484	457	0.0001484	457	0.0001484	202	0.01916	202	0.01916	202	0.00408	260	0.04784	210	0	202	0.01265	202	1.204	202	0.01787	202	0.01787	202	0.02815	381	0.00185	202	0.048	401	0.00174	350	0.0001074	202	0.04971	202	0.01521	202	0.02171	202	0.06917
457	0.0002746	457	0.0002029	457	0.0002029	457	0.0002029	457	0.0002029	457	0.0002029	202	0.01884	202	0.01884	202	0.00446	260	0.02962	210	0	202	0.01438	202	1.204	202	0.01786	202	0.01786	202	0.02816	381	0.00218	202	0.04779	401	0.00217	350	0.0001484	202	0.05151	202	0.01287	202	0.02189	202	0.07083
457	0.000368	457	0.0002746	457	0.0002746	457	0.0002746	457	0.0002746	457	0.0002746	202	0.01848	202	0.01848	202	0.00488	260	0.01262	210	1	202	0.01621	202	1.204	202	0.01786	202	0.01786	202	0.02816	381	0.00256	202	0.0475	401	0.0027	350	0.0002029	202	0.05342	202	0.01079	202	0.02205	202	0.07257
457	0.0004882	457	0.000368	457	0.000368	457	0.000368	457	0.000368	457	0.000368	202	0.01808	202	0.01808	202	0.00532	261	0.00387	210	0	202	0.01812	202	1.205	202	0.01785	202	0.01785	202	0.02818	381	0.00299	202	0.0471	401	0.00332	350	0.0002746	202	0.05539	202	0.00897	202	0.02218	202	0.07436
457	0.0006414	457	0.0004882	457	0.0004882	457	0.0004882	457	0.0004882	457	0.0004882	202	0.01765	202	0.01765	202	0.00578	261	0.01152	210	1	202	0.02008	202	1.205	202	0.01785	202	0.01785	202	0.02819	381	0.00346	202	0.04659	401	0.00405	350	0.000368	202	0.05734	202	0.00739	202	0.02229	202	0.07622
457	0.0008345	457	0.0006414	457	0.0006414	457	0.0006414	457	0.0006414	457	0.0006414	202	0.01719	202	0.01719	202	0.00627	261	0.0193	210	1	202	0.02207	202	1.205	202	0.01785	202	0.01785	202	0.02821	381	0.004	202	0.04596	401	0.00489	350	0.0004882	202	0.05923	202	0.00603	202	0.02238	202	0.07812
457	0.00108	457	0.0008345	457	0.0008345	457	0.0008345	457	0.0008345	457	0.0008345	202	0.01669	202	0.01669	202	0.00679	261	0.02718	210	0	202	0.02406	202	1.205	202	0.01784	202	0.01784	202	0.02823	381	0.00459	202	0.04518	401	0.00586	350	0.0006414	202	0.06099	202	0.00488	202	0.02246	202	0.08006
457	0.00137	457	0.00108	457	0.00108	457	0.00108	457	0.00108	457	0.00108	202	0.01618	202	0.01618	202	0.00733	261	0.03515	210	0	202	0.02601	202	1.206	202	0.01784	202	0.01784	202	0.02826	381	0.00524	202	0.04426	401	0.00695	350	0.0008345	202	0.06256	202	0.00392	202	0.02251	202	0.08203
457	0.00174	457	0.00137	457	0.00137	457	0.00137	457	0.00137	457	0.00137	202	0.01564	202	0.01564	202	0.0079	261	0.04316	210	1	202	0.02789	202	1.206	202	0.01784	202	0.01784	202	0.02829	381	0.00595	202	0.04318	401	0.00818	350	0.00108	202	0.0639	202	0.00311	202	0.02255	202	0.08402
457	0.00217	457	0.00174	457	0.00174	457	0.00174	457	0.00174	457	0.00174	202	0.01508	202	0.01508	202	0.00849	261	0.05121	210	0	202	0.02965	202	1.206	202	0.01783	202	0.01783	202	0.02832	381	0.00673	202	0.04194	401	0.00954	350	0.00137	202	0.06495	202	0.00245	202	0.02259	202	0.08602
457	0.0027	457	0.00217	457	0.00217	457	0.00217	457	0.00217	457	0.00217	202	0.01451	202	0.01451	202	0.00911	261	0.05925	211	0	202	0.03127	202	1.207	202	0.01783	202	0.01783	202	0.02836	381	0.00756	202	0.04053	401	0.01103	350	0.00174	202	0.06569	202	0.00191	202	0.02261	202	0.08802
457	0.00332	457	0.0027	457	0.0027	457	0.0027	457	0.0027	457	0.0027	202	0.01392	202	0.01392	202	0.00974	261	0.06725	211	1	202	0.03271	202	1.207	202	0.01783	202	0.01783	202	0.02841	381	0.00846	202	0.03897	401	0.01265	350	0.00217	202	0.06607	202	0.00148	202	0.02264	202	0.09001
457	0.00405	457	0.00332	457	0.00332	457	0.00332	457	0.00332	457	0.00332	202	0.01333	202	0.01333	202	0.0104	261	0.07519	211	0	202	0.03394	202	1.208	202	0.01782	202	0.01782	202	0.02846	381	0.00942	202	0.03726	401	0.01438	350	0.0027	202	0.06609	202	0.00113	202	0.02266	202	0.09198
457	0.00489	457	0.00405	457	0.00405	457	0.00405	457	0.00405	457	0.00405	202	0.01272	202	0.01272	202	0.01108	261	0.08302	211	0	202	0.03492	202	1.208	202	0	202	0	202	0.02852	381	0.01043	202	0.03541	401	0.01621	350	0.00332	202	0.06572	202	0.0008566	202	0.02269	202	0.09391
457	0.00586	457	0.00489	457	0.00489	457	0.00489	457	0.00489	457	0.00489	202	0.01212	202	0.01212	202	0.01178	261	0.0907	211	1	202	0.03564	202	1.209	202	0	202	0	202	0.02859	381	0.0115	202	0.03345	401	0.01812	350	0.00405	202	0.06497	202	0.0006428	202	0.02272	202	0.09581
457	0.00695	457	0.00586	457	0.00586	457	0.00586	457	0.00586	457	0.00586	202	0.01152	202	0.01152	202	0.0125	261	0.09821	211	0	202	0.03608	202	1.21	202	0	202	0	202	0.02867	381	0.0126	202	0.03139	401	0.02008	350	0.00489	202	0.06384	202	0.0004777	202	0.02277	202	0.09765
457	0.00818	457	0.00695	457	0.00695	457	0.00695	457	0.00695	457	0.00695	202	0.01091	202	0.01091	202	0.01323	261	0.1055	211	0	202	0.03623	202	1.211	202	0	202	0	202	0.02876	381	0.01375	202	0.02926	401	0.02207	350	0.00586	202	0.06234	202	0.0003513	202	0.02283	202	0.09943
457	0.00954	457	0.00818	457	0.00818	457	0.00818	457	0.00818	457	0.00818	202	0.01032	202	0.01032	202	0.01397	261	0.1125	211	1	202	0.03608	202	1.211	202	0	202	0	202	0.02886	381	0.01492	202	0.02709	401	0.02406	350	0.00695	202	0.0605	202	0.0002558	202	0.02291	202	0.1011
457	0.01103	457	0.00954	457	0.00954	457	0.00954	457	0.00954	457	0.00954	202	0.00973	202	0.00973	202	0.01473	261	0.1193	211	0	202	0.03564	202	1.212	202	0	202	0	202	0.02897	381	0.01611	202	0.0249	401	0.02601	350	0.00818	202	0.05834	202	0.0001843	202	0.02301	202	0.1028
457	0.01265	457	0.01103	457	0.01103	457	0.01103	457	0.01103	457	0.01103	202	0.00915	202	0.00915	202	0.01549	261	0.1257	211	0	202	0.03492	202	1.213	202	0	202	0	202	0.02909	381	0.01732	202	0.02272	401	0.02789	350	0.00954	202	0.05591	202	0.0001314	202	0.02314	202	0.1043
457	0.01438	457	0.01265	457	0.01265	457	0.01265	457	0.01265	457	0.01265	202	0.00859	202	0.00859	202	0.01626	261	0.1317	211	1	203	0.03394	202	1.214	202	0	202	0	202	0.02923	381	0.01851	202	0.02057	401	0.02965	350	0.01103	202	0.05325	202	9.268e-05	202	0.02329	202	0.1058
457	0.01621	457	0.01438	457	0.01438	457	0.01438	457	0.01438	457	0.01438	202	0.00804	202	0.00804	202	0.01704	261	0.1373	211	0	203	0.03271	202	1.215	202	0	202	0	202	0.02938	381	0.0197	202	0.01849	401	0.03127	350	0.01265	202	0.0504	202	6.466e-05	202	0.02347	202	0.1071
457	0.01812	457	0.01621	457	0.01621	457	0.01621	457	0.01621	457	0.01621	202	0.00751	202	0.00751	202	0.01781	261	0.1424	211	1	203	0.03127	202	1.216	202	0	202	0	202	0.02955	381	0.02085	202	0.01648	401	0.03271	350	0.01438	202	0.04741	202	4.462e-05	202	0.02369	202	0.1084
457	0.02008	457	0.01812	457	0.01812	457	0.01812	457	0.01812	457	0.01812	202	0.00699	202	0.00699	202	0.01859	261	0.1471	211	0	203	0.02965	202	1.217	202	0	202	0	202	0.02973	381	0.02196	202	0.01458	401	0.03394	350	0.01621	202	0.04433	202	3.044e-05	202	0.02394	202	0.1095
457	0.02207	457	0.02008	457	0.02008	457	0.02008	457	0.02008	457	0.02008	202	0.0065	202	0.0065	202	0.01936	261	0.1513	211	0	203	0.02789	202	1.218	202	0	202	0	202	0.02993	381	0.02302	202	0.0128	401	0.03492	350	0.01812	202	0.04121	202	2.053e-05	202	0.02422	202	0.1105
457	0.02406	457	0.02207	457	0.02207	457	0.02207	457	0.02207	457	0.02207	202	0.00602	202	0.00602	202	0.02012	261	0.1549	211	1	203	0.02601	202	1.219	202	0	202	0	202	0.03015	381	0.02401	202	0.01114	401	0.03564	350	0.02008	202	0.03812	202	1.368e-05	202	0.02453	202	0.1114
457	0.02601	457	0.02406	457	0.02406	457	0.02406	457	0.02406	457	0.02406	202	0.00556	202	0.00556	202	0.02088	261	0.158	211	1	203	0.02406	202	1.22	202	0	202	0	202	0.03038	381	0.02492	202	0.00962	401	0.03608	350	0.02207	202	0.03508	202	9.012e-06	202	0.02488	202	0.1122
457	0.02789	457	0.02601	457	0.02601	457	0.02601	457	0.02601	457	0.02601	202	0.00513	202	0.00513	202	0.02162	261	0.1604	211	0	203	0.02207	202	1.221	202	0	202	0	202	0.03064	381	0.02573	202	0.00823	401	0.03623	350	0.02406	202	0.03217	202	5.864e-06	202	0.02527	202	0.1129
457	0.02965	457	0.02789	457	0.02789	457	0.02789	457	0.02789	457	0.02789	202	0.00472	202	0.00472	202	0.02235	261	0.1623	211	1	203	0.02008	202	1.222	202	0	202	0	202	0.03092	381	0.02644	202	0.00699	401	0.03608	350	0.02601	202	0.02941	202	3.768e-06	202	0.02569	202	0.1134
457	0.03127	457	0.02965	457	0.02965	457	0.02965	457	0.02965	457	0.02965	202	0.00433	202	0.00433	202	0.02307	261	0.1635	211	0	203	0.01812	202	1.222	202	0	202	0	202	0.03121	381	0.02703	202	0.00588	401	0.03564	350	0.02789	202	0.02686	202	2.391e-06	202	0.02614	202	0.1139
457	0.03271	457	0.03127	457	0.03127	457	0.03127	457	0.03127	457	0.03127	202	0.00396	202	0.00396	202	0.02376	261	0.1641	211	0	203	0.01621	202	1.223	202	0	202	0	202	0.03153	381	0.0275	202	0.00491	401	0.03492	350	0.02965	202	0.02454	202	1.498e-06	202	0.02662	202	0.1142
457	0.03394	457	0.03271	457	0.03271	457	0.03271	457	0.03271	457	0.03271	202	0.00361	202	0.00361	202	0.02444	261	0.1641	211	1	203	0.01438	202	1.224	202	0	202	0	202	0.03187	381	0.02784	202	0.00406	401	0.03394	350	0.03127	202	0.0225	202	9.27e-07	202	0.02713	202	0.1144
457	0.03492	457	0.03394	457	0.03394	457	0.03394	457	0.03394	457	0.03394	202	0.00329	202	0.00329	202	0.02509	261	0.1634	211	0	203	0.01265	202	1.224	202	0	202	0	202	0.03224	381	0.02805	202	0.00333	401	0.03271	350	0.03271	202	0.02077	202	5.677e-07	202	0.02766	202	0.1145
457	0.03564	457	0.03492	457	0.03492	457	0.03492	457	0.03492	457	0.03492	202	0.00299	202	0.00299	202	0.02571	261	0.162	211	0	203	0.01103	202	1.225	202	0	202	0	202	0.03262	381	0.02812	202	0.00271	401	0.03127	350	0.03394	202	0.01936	202	3.463e-07	202	0.02822	202	0.1145
457	0.03608	457	0.03564	457	0.03564	457	0.03564	457	0.03564	457	0.03564	202	0.00271	202	0.00271	202	0.02631	261	0.16	211	1	203	0.00954	202	1.225	202	0	202	0	202	0.03303	381	0.02805	202	0.00218	401	0.02965	350	0.03492	202	0.0183	202	2.143e-07	202	0.0288	202	0.1145
457	0.03623	457	0.03608	457	0.03608	457	0.03608	457	0.03608	457	0.03608	202	0.00245	202	0.00245	202	0.02688	261	0.1574	211	1	203	0.00818	202	1.226	202	0	202	0	202	0.03346	381	0.02784	202	0.00174	401	0.02789	350	0.03564	202	0.0176	202	1.415e-07	202	0.02939	202	0.1143
457	0.03608	457	0.03623	457	0.03623	457	0.03623	457	0.03623	457	0.03623	202	0.0022	202	0.0022	202	0.02742	261	0.1542	211	0	203	0.00695	202	1.226	202	0	202	0	202	0.03391	381	0.0275	202	0.00137	401	0.02601	350	0.03608	202	0.01728	202	1.102e-07	202	0.02999	202	0.1141
457	0.03564	457	0.03608	457	0.03608	457	0.03608	457	0.03608	457	0.03608	202	0.00198	202	0.00198	202	0.02793	261	0.1504	211	0	203	0.00586	202	1.226	202	0	202	0	202	0.03438	381	0.02703	202	0.00108	401	0.02406	350	0.03623	202	0.01734	202	1.123e-07	202	0.0306	202	0.1138
457	0.03492	457	0.03564	457	0.03564	457	0.03564	457	0.03564	457	0.03564	202	0.00178	202	0.00178	202	0.0284	261	0.1461	211	1	203	0.00489	202	1.226	202	0	202	0	202	0.03487	381	0.02644	202	0.000835	401	0.02207	350	0.03608	202	0.01778	202	1.476e-07	202	0.03121	202	0.1134
457	0.03394	457	0.03492	457	0.03492	457	0.03492	457	0.03492	457	0.03492	202	0.00159	202	0.00159	202	0.02885	261	0.1411	211	0	203	0.00405	202	1.225	202	0	202	0	202	0.03538	381	0.02573	202	0.0006417	401	0.02008	350	0.03564	202	0.01859	202	2.239e-07	202	0.03182	202	0.113
457	0.03271	457	0.03394	457	0.03394	457	0.03394	457	0.03394	457	0.03394	202	0.00142	202	0.00142	202	0.02925	261	0.1357	211	0	203	0.00332	202	1.225	202	0	202	0	202	0.03591	381	0.02492	202	0.0004884	401	0.01812	350	0.03492	202	0.01977	202	3.576e-07	202	0.03242	202	0.1126
457	0.03127	457	0.03271	457	0.03271	457	0.03271	457	0.03271	457	0.03271	202	0.00126	202	0.00126	202	0.02962	261	0.1298	211	1	203	0.0027	202	1.224	202	0	202	0	202	0.03645	381	0.02401	202	0.0003681	401	0.01621	350	0.03394	202	0.02131	202	5.768e-07	202	0.03301	202	0.1121
457	0.02965	457	0.03127	457	0.03127	457	0.03127	457	0.03127	457	0.03127	202	0.00112	202	0.00112	202	0.02995	261	0.1234	211	0	203	0.00217	202	1.224	202	0	202	0	202	0.03701	381	0.02302	202	0.0002747	401	0.01438	350	0.03271	202	0.02317	202	9.25e-07	202	0.03358	202	0.1115
457	0.02789	457	0.02965	457	0.02965	457	0.02965	457	0.02965	457	0.02965	202	0.0009903	202	0.0009903	202	0.03025	261	0.1166	211	1	203	0.00174	202	1.223	202	0	202	0	202	0.03758	381	0.02196	202	0.0002029	401	0.01265	350	0.03127	202	0.02535	202	1.468e-06	202	0.03413	202	0.111
457	0.02601	457	0.02789	457	0.02789	457	0.02789	457	0.02789	457	0.02789	202	0.0008743	202	0.0008743	202	0.0305	261	0.1095	211	0	203	0.00137	202	1.222	202	0	202	0	202	0.03816	381	0.02085	202	0.0001484	401	0.01103	350	0.02965	202	0.02782	202	2.301e-06	202	0.03465	202	0.1104
457	0.02406	457	0.02601	457	0.02601	457	0.02601	457	0.02601	457	0.02601	202	0.0007699	202	0.0007699	202	0.03072	261	0.102	211	0	203	0.00108	202	1.221	202	0	202	0	202	0.03875	381	0.0197	202	0.0001074	401	0.00954	350	0.02789	202	0.03052	202	3.563e-06	202	0.03514	202	0.1098
457	0.02207	457	0.02406	457	0.02406	457	0.02406	457	0.02406	457	0.02406	202	0.0006762	202	0.0006762	202	0.0309	261	0.09428	211	1	203	0.0008347	202	1.219	202	0	202	0	202	0.03935	381	0.01851	202	7.691e-05	401	0.00818	350	0.02601	202	0.03344	202	5.449e-06	202	0.0356	202	0.1092
457	0.02008	457	0.02207	457	0.02207	457	0.02207	457	0.02207	457	0.02207	202	0.0005924	202	0.0005924	202	0.03104	261	0.08627	211	0	203	0.0006417	202	1.218	202	0	202	0	202	0.03994	381	0.01732	202	5.449e-05	401	0.00695	350	0.02406	202	0.03653	202	8.234e-06	202	0.03601	202	0.1085
457	0.01812	457	0.02008	457	0.02008	457	0.02008	457	0.02008	457	0.02008	202	0.0005176	202	0.0005176	202	0.03114	261	0.07807	211	0	203	0.0004888	202	1.216	202	0	202	0	202	0.04054	381	0.01611	202	3.819e-05	401	0.00586	350	0.02207	202	0.03973	202	1.229e-05	202	0.03639	202	0.1079
457	0.01621	457	0.01812	457	0.01812	457	0.01812	457	0.01812	457	0.01812	202	0.0004511	202	0.0004511	202	0.0312	261	0.0697	211	1	203	0.0003689	202	1.214	202	0	202	0	202	0.04113	381	0.01492	202	2.647e-05	401	0.00489	350	0.02008	202	0.04301	202	1.814e-05	202	0.03672	202	0.1073
457	0.01438	457	0.01621	457	0.01621	457	0.01621	457	0.01621	457	0.01621	202	0.0003921	202	0.0003921	202	0.03122	261	0.06122	211	0	203	0.0002761	203	1.213	202	0	202	0	202	0.04172	381	0.01375	202	1.814e-05	401	0.00405	350	0.01812	202	0.04631	202	2.647e-05	202	0.037	202	0.1066
457	0.01265	457	0.01438	457	0.01438	457	0.01438	457	0.01438	457	0.01438	202	0.00034	202	0.00034	202	0.0312	261	0.05266	211	0	203	0.0002052	203	1.211	202	0	202	0	202	0.0423	381	0.0126	203	1.229e-05	401	0.00332	350	0.01621	202	0.04959	202	3.819e-05	202	0.03723	202	0.106
457	0.01103	457	0.01265	457	0.01265	457	0.01265	457	0.01265	457	0.01265	202	0.000294	202	0.000294	202	0.03114	261	0.04406	211	1	203	0.0001519	203	1.209	202	0.0177	202	0.0177	202	0.04286	381	0.0115	203	8.234e-06	401	0.0027	350	0.01438	202	0.05278	202	5.449e-05	202	0.0374	202	0.1053
457	0.00954	457	0.01103	457	0.01103	457	0.01103	457	0.01103	457	0.01103	202	0.0002535	202	0.0002535	202	0.03104	261	0.03545	211	0	203	0.0001128	203	1.206	202	0.01769	202	0.01769	202	0.04341	381	0.01043	203	5.449e-06	401	0.00217	350	0.01265	202	0.05585	202	7.69e-05	202	0.03752	202	0.1047
457	0.00818	457	0.00954	457	0.00954	457	0.00954	457	0.00954	457	0.00954	202	0.0002181	202	0.0002181	202	0.0309	261	0.02689	211	0	203	8.514e-05	203	1.204	202	0.01769	202	0.01769	202	0.04394	381	0.00942	203	3.563e-06	401	0.00174	350	0.01103	202	0.05874	202	0.0001074	202	0.03759	202	0.104
457	0.00695	457	0.00818	457	0.00818	457	0.00818	457	0.00818	457	0.00818	202	0.0001871	202	0.0001871	202	0.03072	261	0.01839	211	1	203	6.678e-05	203	1.202	202	0.01769	202	0.01769	202	0.04444	381	0.00846	203	2.301e-06	401	0.00137	350	0.00954	202	0.06142	202	0.0001484	202	0.0376	202	0.1034
457	0.00586	457	0.00695	457	0.00695	457	0.00695	457	0.00695	457	0.00695	202	0.0001601	202	0.0001601	202	0.03051	261	0.00998	211	0	203	5.633e-05	203	1.199	202	0.01768	202	0.01768	202	0.04492	381	0.00756	203	1.467e-06	401	0.00108	350	0.00818	202	0.06386	202	0.0002029	202	0.03755	202	0.1027
457	0.00489	457	0.00586	457	0.00586	457	0.00586	457	0.00586	457	0.00586	202	0.0001366	202	0.0001366	202	0.03025	261	0.00171	211	0	203	5.294e-05	203	1.197	202	0.01768	202	0.01768	202	0.04537	381	0.00673	203	9.233e-07	401	0.0008345	350	0.00695	202	0.06602	202	0.0002746	202	0.03745	203	0.102
457	0.00405	457	0.00489	457	0.00489	457	0.00489	457	0.00489	457	0.00489	202	0.0001163	202	0.0001163	202	0.02995	272	0.0026	211	2	203	5.633e-05	203	1.194	203	0.01768	203	0.01768	203	0.04578	381	0.00595	203	5.735e-07	401	0.0006414	350	0.00586	202	0.06789	203	0.000368	202	0.03729	203	0.1013
457	0.00332	457	0.00405	457	0.00405	457	0.00405	457	0.00405	457	0.00405	203	9.873e-05	203	9.873e-05	202	0.02962	272	0.00749	211	2	203	6.678e-05	203	1.192	203	0.01768	203	0.01768	203	0.04616	381	0.00524	203	3.514e-07	401	0.0004882	350	0.00489	203	0.06946	203	0.0004882	203	0.03708	203	0.1006
457	0.0027	457	0.00332	457	0.00332	457	0.00332	457	0.00332	457	0.00332	203	8.359e-05	203	8.359e-05	202	0.02925	272	0.01226	211	1	203	8.514e-05	203	1.189	203	0.01767	203	0.01767	203	0.0465	381	0.00459	203	2.123e-07	401	0.000368	350	0.00405	203	0.07073	203	0.0006414	203	0.03682	203	0.09983
457	0.00217	457	0.0027	457	0.0027	457	0.0027	457	0.0027	457	0.0027	203	7.058e-05	203	7.058e-05	203	0.02885	272	0.01689	211	0	203	0.0001128	203	1.187	203	0.01767	203	0.01767	203	0.0468	381	0.004	203	1.264e-07	401	0.0002746	350	0.00332	203	0.07172	203	0.0008345	203	0.03651	203	0.09905
457	0.00174	457	0.00217	457	0.00217	457	0.00217	457	0.00217	457	0.00217	203	5.944e-05	203	5.944e-05	203	0.02841	272	0.02136	212	0	203	0.0001519	203	1.184	203	0.01767	203	0.01767	203	0.04706	381	0.00346	203	7.421e-08	401	0.0002029	350	0.0027	203	0.07243	203	0.00108	203	0.03616	203	0.09823
457	0.00137	457	0.00174	457	0.00174	457	0.00174	457	0.00174	457	0.00174	203	4.993e-05	203	4.993e-05	203	0.02793	272	0.02564	212	2	203	0.0002052	203	1.182	203	0.01767	203	0.01767	203	0.04727	381	0.00299	203	4.289e-08	401	0.0001484	350	0.00217	203	0.07289	203	0.00137	203	0.03577	203	0.09738
457	0.00108	457	0.00137	457	0.00137	457	0.00137	457	0.00137	457	0.00137	203	4.183e-05	203	4.183e-05	203	0.02742	272	0.0297	212	0	203	0.0002761	203	1.179	203	0.01766	203	0.01766	203	0.04744	381	0.00256	203	2.441e-08	401	0.0001074	350	0.00174	203	0.07315	203	0.00174	203	0.03533	203	0.09648
457	0.0008345	457	0.00108	457	0.00108	457	0.00108	457	0.00108	457	0.00108	203	3.495e-05	203	3.495e-05	203	0.02688	272	0.03351	212	1	203	0.0003689	203	1.177	203	0.01766	203	0.01766	203	0.04756	381	0.00218	203	1.367e-08	401	7.69e-05	350	0.00137	203	0.07325	203	0.00217	203	0.03486	203	0.09555
457	0.0006414	457	0.0008345	457	0.0008345	457	0.0008345	457	0.0008345	457	0.0008345	203	2.912e-05	203	2.912e-05	203	0.02631	272	0.03704	212	0	203	0.0004888	203	1.174	203	0.01766	203	0.01766	203	0.04762	381	0.00185	203	7.527e-09	401	5.449e-05	350	0.00108	203	0.07322	203	0.0027	203	0.03436	203	0.09457
457	0.0004882	457	0.0006414	457	0.0006414	457	0.0006414	457	0.0006414	457	0.0006414	203	2.42e-05	203	2.42e-05	203	0.02572	272	0.04029	212	0	203	0.0006417	203	1.172	203	0.01766	203	0.01766	203	0.04764	381	0.00157	203	4.075e-09	401	3.819e-05	350	0.0008345	203	0.07313	203	0.00332	203	0.03384	203	0.09354
457	0.000368	457	0.0004882	457	0.0004882	457	0.0004882	457	0.0004882	457	0.0004882	203	2.007e-05	203	2.007e-05	203	0.02509	272	0.04322	212	1	203	0.0008347	203	1.169	203	0.01766	203	0.01766	203	0.04761	381	0.00131	203	2.168e-09	401	2.647e-05	350	0.0006414	203	0.07301	203	0.00405	203	0.0333	203	0.09247
457	0.0002746	457	0.000368	457	0.000368	457	0.000368	457	0.000368	457	0.000368	203	1.66e-05	203	1.66e-05	203	0.02444	272	0.04581	212	0	203	0.00108	203	1.167	203	0.01765	203	0.01765	203	0.04754	381	0.0011	203	1.134e-09	401	1.814e-05	350	0.0004882	203	0.07292	203	0.00489	203	0.03273	203	0.09135
457	0.0002029	457	0.0002746	457	0.0002746	457	0.0002746	457	0.0002746	457	0.0002746	203	1.369e-05	203	1.369e-05	203	0.02377	272	0.04805	212	0	203	0.00137	203	1.165	203	0.01765	203	0.01765	203	0.04741	381	0.0009119	203	5.855e-10	401	1.229e-05	350	0.000368	203	0.0729	203	0.00586	203	0.03216	203	0.09018
457	0.0001484	457	0.0002029	457	0.0002029	457	0.0002029	457	0.0002029	457	0.0002029	203	1.128e-05	203	1.128e-05	203	0.02307	272	0.04991	212	1	203	0.00174	203	1.163	203	0.01765	203	0.01765	203	0.04723	381	0.0007535	203	3.053e-10	401	8.234e-06	350	0.0002746	203	0.07297	203	0.00695	203	0.03158	203	0.08897
457	0.0001074	457	0.0001484	457	0.0001484	457	0.0001484	457	0.0001484	457	0.0001484	203	9.272e-06	203	9.272e-06	203	0.02236	272	0.0514	212	0	203	0.00218	203	1.161	203	0.01765	203	0.01765	203	0.04701	382	0.0006193	203	1.75e-10	401	5.449e-06	350	0.0002029	203	0.07318	203	0.00818	203	0.031	203	0.08772
457	7.69e-05	457	0.0001074	457	0.0001074	457	0.0001074	457	0.0001074	457	0.0001074	203	7.615e-06	203	7.615e-06	203	0.02163	272	0.05249	212	0	203	0.0027	203	1.158	203	0.01766	203	0.01766	203	0.04674	382	0.0005062	203	1.373e-10	401	3.563e-06	350	0.0001484	203	0.07353	203	0.00954	203	0.03043	203	0.08643
457	5.449e-05	457	7.69e-05	457	7.69e-05	457	7.69e-05	457	7.69e-05	457	7.69e-05	203	6.255e-06	203	6.255e-06	203	0.02089	272	0.05318	212	1	203	0.00332	203	1.156	203	0.01766	203	0.01766	203	0.04643	382	0.0004115	203	1.75e-10	401	2.301e-06	350	0.0001074	203	0.07404	203	0.01103	203	0.02986	203	0.08511
457	3.819e-05	457	5.449e-05	457	5.449e-05	457	5.449e-05	457	5.449e-05	457	5.449e-05	203	5.145e-06	203	5.145e-06	203	0.02014	272	0.05346	212	0	203	0.00405	203	1.155	203	0.01766	203	0.01766	203	0.04608	382	0.0003327	203	3.053e-10	401	1.467e-06	350	7.69e-05	203	0.0747	203	0.01265	203	0.0293	203	0.08376
457	2.647e-05	457	3.819e-05	457	3.819e-05	457	3.819e-05	457	3.819e-05	457	3.819e-05	203	4.248e-06	203	4.248e-06	203	0.01938	272	0.05334	212	0	203	0.00489	203	1.153	203	0.01766	203	0.01766	203	0.04569	382	0.0002675	203	5.855e-10	401	9.233e-07	350	5.449e-05	203	0.07549	203	0.01438	203	0.02876	203	0.08239
457	1.814e-05	457	2.647e-05	457	2.647e-05	457	2.647e-05	457	2.647e-05	457	2.647e-05	203	3.533e-06	203	3.533e-06	203	0.01861	272	0.0528	212	1	203	0.00586	203	1.151	203	0.01767	203	0.01767	203	0.04527	382	0.0002139	203	1.134e-09	401	5.735e-07	350	3.819e-05	203	0.07639	203	0.01621	203	0.02824	203	0.08101
457	1.229e-05	457	1.814e-05	457	1.814e-05	457	1.814e-05	457	1.814e-05	457	1.814e-05	203	2.975e-06	203	2.975e-06	203	0.01784	272	0.05186	212	0	203	0.00695	203	1.149	203	0.01768	203	0.01768	203	0.04481	382	0.0001701	203	2.168e-09	402	3.514e-07	350	2.647e-05	203	0.07737	203	0.01812	203	0.02775	203	0.07962
457	8.234e-06	457	1.229e-05	457	1.229e-05	457	1.229e-05	457	1.229e-05	457	1.229e-05	203	2.553e-06	203	2.553e-06	203	0.01707	272	0.05052	212	0	203	0.00818	203	1.148	203	0.01769	203	0.01769	203	0.04432	382	0.0001345	203	4.075e-09	402	2.123e-07	350	1.814e-05	203	0.07838	203	0.02008	203	0.02728	203	0.07822
457	5.449e-06	457	8.234e-06	457	8.234e-06	457	8.234e-06	457	8.234e-06	457	8.234e-06	203	2.251e-06	203	2.251e-06	203	0.01631	272	0.04879	212	1	203	0.00955	203	1.146	203	0.0177	203	0.0177	203	0.04381	382	0.0001057	203	7.527e-09	402	1.264e-07	350	1.229e-05	203	0.07938	203	0.02207	203	0.02684	203	0.07684
457	3.563e-06	457	5.449e-06	457	5.449e-06	457	5.449e-06	457	5.449e-06	457	5.449e-06	203	2.058e-06	203	2.058e-06	203	0.01554	272	0.04667	212	0	203	0.01104	203	1.145	203	0.01771	203	0.01771	203	0.04327	382	8.264e-05	203	1.367e-08	402	7.421e-08	350	8.234e-06	203	0.08031	203	0.02406	203	0.02644	203	0.07547
457	2.301e-06	457	3.563e-06	457	3.563e-06	457	3.563e-06	457	3.563e-06	457	3.563e-06	203	1.968e-06	203	1.968e-06	203	0.01479	272	0.04419	212	0	203	0.01267	203	1.143	203	0.01773	203	0.01773	203	0.04271	382	6.423e-05	203	2.441e-08	402	4.289e-08	350	5.449e-06	203	0.08114	203	0.02601	203	0.02607	203	0.07412
457	1.467e-06	457	2.301e-06	457	2.301e-06	457	2.301e-06	457	2.301e-06	457	2.301e-06	203	1.977e-06	203	1.977e-06	203	0.01404	272	0.04135	212	1	203	0.01441	203	1.142	203	0.01774	203	0.01774	203	0.04213	382	4.964e-05	203	4.289e-08	402	2.441e-08	350	3.563e-06	203	0.08181	203	0.02789	203	0.02574	203	0.07282
457	9.233e-07	457	1.467e-06	457	1.467e-06	457	1.467e-06	457	1.467e-06	457	1.467e-06	203	2.085e-06	203	2.085e-06	203	0.01331	272	0.03818	212	0	203	0.01625	203	1.141	203	0.01777	203	0.01777	203	0.04155	382	3.813e-05	203	7.421e-08	402	1.367e-08	351	2.301e-06	203	0.08227	203	0.02965	203	0.02544	203	0.07155
457	5.735e-07	457	9.233e-07	457	9.233e-07	457	9.233e-07	457	9.233e-07	457	9.233e-07	203	2.298e-06	203	2.298e-06	203	0.0126	272	0.03469	212	0	203	0.01817	203	1.139	203	0.01779	203	0.01779	203	0.04095	382	2.913e-05	203	1.264e-07	402	7.527e-09	351	1.467e-06	203	0.0825	203	0.03127	203	0.02519	203	0.07034
457	3.514e-07	457	5.735e-07	457	5.735e-07	457	5.735e-07	457	5.735e-07	457	5.735e-07	203	2.623e-06	203	2.623e-06	203	0.0119	272	0.03091	212	1	203	0.02016	203	1.138	203	0.01782	203	0.01782	203	0.04034	382	2.212e-05	203	2.123e-07	402	4.074e-09	351	9.233e-07	203	0.08247	203	0.03271	203	0.02497	203	0.06918
457	2.123e-07	457	3.514e-07	457	3.514e-07	457	3.514e-07	457	3.514e-07	457	3.514e-07	203	3.073e-06	203	3.073e-06	203	0.01122	272	0.02686	212	0	203	0.02218	203	1.137	203	0.01786	203	0.01786	203	0.03974	382	1.669e-05	203	3.514e-07	402	2.166e-09	351	5.735e-07	203	0.08215	203	0.03394	203	0.02479	203	0.0681
457	1.264e-07	457	2.123e-07	457	2.123e-07	457	2.123e-07	457	2.123e-07	457	2.123e-07	203	3.666e-06	203	3.666e-06	203	0.01056	272	0.02255	212	0	203	0.02421	203	1.136	203	0.0179	203	0.0179	203	0.03913	382	1.252e-05	203	5.735e-07	402	1.131e-09	351	3.514e-07	203	0.08155	203	0.03492	203	0.02465	203	0.06709
457	7.421e-08	457	1.264e-07	457	1.264e-07	457	1.264e-07	457	1.264e-07	457	1.264e-07	203	4.425e-06	203	4.425e-06	203	0.00993	272	0.01803	212	1	203	0.02622	203	1.135	203	0.01795	203	0.01795	203	0.03852	382	9.341e-06	203	9.233e-07	402	5.789e-10	351	2.123e-07	203	0.08068	203	0.03564	203	0.02455	203	0.06617
457	4.289e-08	457	7.421e-08	457	7.421e-08	457	7.421e-08	457	7.421e-08	457	7.421e-08	203	5.378e-06	203	5.378e-06	203	0.00932	272	0.0133	212	0	203	0.02816	203	1.134	203	0.018	203	0.018	203	0.03792	382	6.924e-06	203	1.467e-06	402	2.905e-10	351	1.264e-07	203	0.07953	203	0.03608	203	0.02449	203	0.06534
457	2.441e-08	457	4.289e-08	457	4.289e-08	457	4.289e-08	457	4.289e-08	457	4.289e-08	203	6.558e-06	203	6.558e-06	203	0.00874	272	0.0084	212	0	203	0.03002	203	1.134	203	0.01807	203	0.01807	203	0.03733	382	5.101e-06	203	2.301e-06	402	1.428e-10	351	7.421e-08	203	0.07815	203	0.03623	203	0.02446	203	0.0646
457	1.367e-08	457	2.441e-08	457	2.441e-08	457	2.441e-08	457	2.441e-08	457	2.441e-08	203	8.01e-06	203	8.01e-06	203	0.00819	272	0.00336	212	1	203	0.03176	203	1.133	203	0.01814	203	0.01814	203	0.03675	382	3.735e-06	203	3.563e-06	402	6.864e-11	351	4.289e-08	203	0.07656	203	0.03608	203	0.02447	203	0.06397
457	7.527e-09	457	1.367e-08	457	1.367e-08	457	1.367e-08	457	1.367e-08	457	1.367e-08	203	9.781e-06	203	9.781e-06	203	0.00767	281	0.00188	212	0	203	0.03335	203	1.132	203	0.01822	203	0.01822	203	0.03618	382	2.718e-06	203	5.449e-06	402	3.226e-11	351	2.441e-08	203	0.07481	203	0.03564	203	0.02451	203	0.06344
457	4.074e-09	457	7.527e-09	457	7.527e-09	457	7.527e-09	457	7.527e-09	457	7.527e-09	203	1.193e-05	203	1.193e-05	203	0.00718	281	0.0046	212	0	203	0.03477	203	1.132	203	0.01831	203	0.01831	203	0.03563	382	1.965e-06	203	8.234e-06	402	1.48e-11	351	1.367e-08	203	0.07293	203	0.03492	203	0.02458	203	0.06302
457	2.166e-09	457	4.074e-09	457	4.074e-09	457	4.074e-09	457	4.074e-09	457	4.074e-09	203	1.454e-05	203	1.454e-05	203	0.00672	281	0.00695	212	1	203	0.036	203	1.131	203	0.01841	203	0.01841	203	0.03509	382	1.412e-06	203	1.229e-05	402	6.619e-12	351	7.527e-09	203	0.07096	203	0.03394	203	0.02468	203	0.06272
457	1.131e-09	457	2.166e-09	457	2.166e-09	457	2.166e-09	457	2.166e-09	457	2.166e-09	203	1.767e-05	203	1.767e-05	203	0.0063	281	0.00893	212	0	203	0.03702	203	1.13	203	0.01853	203	0.01853	203	0.03457	382	1.008e-06	203	1.814e-05	402	2.883e-12	351	4.074e-09	203	0.06896	203	0.03271	203	0.0248	203	0.06253
457	5.789e-10	457	1.131e-09	457	1.131e-09	457	1.131e-09	457	1.131e-09	457	1.131e-09	203	2.144e-05	203	2.144e-05	203	0.00591	281	0.01053	212	0	203	0.03782	203	1.13	203	0.01866	203	0.01866	203	0.03407	382	7.149e-07	203	2.647e-05	402	1.221e-12	351	2.166e-09	203	0.06697	203	0.03127	203	0.02495	203	0.06245
457	2.905e-10	457	5.789e-10	457	5.789e-10	457	5.789e-10	457	5.789e-10	457	5.789e-10	203	2.595e-05	203	2.595e-05	203	0.00555	281	0.01174	212	1	203	0.03841	203	1.129	203	0.01881	203	0.01881	203	0.03359	382	5.037e-07	203	3.819e-05	402	5.016e-13	351	1.131e-09	203	0.06501	203	0.02965	203	0.02513	203	0.06249
457	1.428e-10	457	2.905e-10	457	2.905e-10	457	2.905e-10	457	2.905e-10	457	2.905e-10	203	3.133e-05	203	3.133e-05	203	0.00523	281	0.01256	212	1	203	0.03879	203	1.129	203	0.01897	203	0.01897	203	0.03313	382	3.526e-07	203	5.449e-05	402	1.996e-13	351	5.789e-10	203	0.06312	203	0.02789	203	0.02532	203	0.06264
457	6.864e-11	457	1.428e-10	457	1.428e-10	457	1.428e-10	457	1.428e-10	457	1.428e-10	203	3.774e-05	203	3.774e-05	203	0.00495	281	0.01298	212	0	203	0.03897	203	1.129	203	0.01915	203	0.01915	203	0.03269	382	2.452e-07	203	7.69e-05	402	7.678e-14	351	2.905e-10	203	0.06133	203	0.02601	203	0.02553	203	0.0629
457	3.226e-11	457	6.864e-11	457	6.864e-11	457	6.864e-11	457	6.864e-11	457	6.864e-11	203	4.535e-05	203	4.535e-05	203	0.0047	281	0.013	212	1	203	0.03898	203	1.128	203	0.01935	203	0.01935	203	0.03227	382	1.694e-07	203	0.0001074	402	2.847e-14	351	1.428e-10	203	0.05965	203	0.02406	203	0.02576	203	0.06327
457	1.48e-11	457	3.226e-11	457	3.226e-11	457	3.226e-11	457	3.226e-11	457	3.226e-11	203	5.436e-05	203	5.436e-05	203	0.00449	281	0.01263	212	0	203	0.03885	203	1.128	203	0.01957	203	0.01957	203	0.03188	382	1.162e-07	203	0.0001484	402	1.015e-14	351	6.864e-11	203	0.0581	203	0.02207	203	0.026	203	0.06375
457	6.619e-12	457	1.48e-11	457	1.48e-11	457	1.48e-11	457	1.48e-11	457	1.48e-11	203	6.5e-05	203	6.5e-05	203	0.00432	281	0.01187	212	0	203	0.0386	203	1.128	203	0.01981	203	0.01981	203	0.0315	382	7.916e-08	203	0.0002029	402	3.466e-15	351	3.226e-11	203	0.05666	203	0.02008	203	0.02626	203	0.06433
457	2.883e-12	457	6.619e-12	457	6.619e-12	457	6.619e-12	457	6.619e-12	457	6.619e-12	203	7.753e-05	203	7.753e-05	203	0.00418	281	0.01072	212	1	203	0.03828	203	1.128	203	0.02008	203	0.02008	203	0.03115	382	5.356e-08	203	0.0002746	402	1.13e-15	351	1.48e-11	203	0.05536	203	0.01812	203	0.02653	203	0.065
457	1.221e-12	457	2.883e-12	457	2.883e-12	457	2.883e-12	457	2.883e-12	457	2.883e-12	203	9.225e-05	203	9.225e-05	203	0.00408	281	0.0092	212	0	203	0.03791	203	1.128	203	0.02037	203	0.02037	203	0.03082	382	3.599e-08	203	0.000368	402	3.501e-16	351	6.619e-12	203	0.05417	203	0.01621	203	0.02681	203	0.06576
458	5.016e-13	457	1.221e-12	457	1.221e-12	457	1.221e-12	457	1.221e-12	457	1.221e-12	203	0.0001095	203	0.0001095	203	0.00402	281	0.00733	212	0	203	0.03753	203	1.128	203	0.02068	203	0.02068	203	0.03052	382	2.401e-08	203	0.0004882	402	1.025e-16	351	2.883e-12	203	0.0531	203	0.01438	203	0.02711	203	0.06661
458	1.996e-13	458	5.016e-13	458	5.016e-13	458	5.016e-13	458	5.016e-13	458	5.016e-13	203	0.0001296	203	0.0001296	203	0.004	281	0.0051	212	1	203	0.03719	203	1.128	203	0.02103	203	0.02103	203	0.03023	382	1.59e-08	203	0.0006414	402	2.82e-17	351	1.221e-12	203	0.05213	203	0.01265	203	0.02741	203	0.06754
458	7.678e-14	458	1.996e-13	458	1.996e-13	458	1.996e-13	458	1.996e-13	458	1.996e-13	203	0.0001531	203	0.0001531	203	0.00401	281	0.00255	212	0	203	0.03691	203	1.128	203	0.0214	203	0.0214	203	0.02996	382	1.045e-08	203	0.0008345	402	7.232e-18	351	5.016e-13	203	0.05125	203	0.01103	203	0.02773	203	0.06853
458	2.847e-14	458	7.678e-14	458	7.678e-14	458	7.678e-14	458	7.678e-14	458	7.678e-14	203	0.0001804	203	0.0001804	203	0.00406	283	0.0008875	213	0	203	0.03673	203	1.128	203	0.02181	203	0.02181	203	0.02972	382	6.822e-09	203	0.00108	402	1.713e-18	351	1.996e-13	203	0.05045	203	0.00954	203	0.02806	203	0.06959
458	1.015e-14	458	2.847e-14	458	2.847e-14	458	2.847e-14	458	2.847e-14	458	2.847e-14	203	0.0002121	203	0.0002121	203	0.00414	283	0.00622	213	1	203	0.03667	203	1.128	203	0.02224	203	0.02224	203	0.02949	382	4.419e-09	203	0.00137	402	3.704e-19	351	7.678e-14	203	0.04973	203	0.00818	203	0.0284	203	0.0707
458	3.466e-15	458	1.015e-14	458	1.015e-14	458	1.015e-14	458	1.015e-14	458	1.015e-14	203	0.0002487	203	0.0002487	203	0.00427	283	0.01157	213	1	203	0.03675	203	1.128	203	0.02271	203	0.02271	203	0.02928	382	2.841e-09	203	0.00174	402	7.201e-20	351	2.847e-14	203	0.04909	203	0.00695	203	0.02875	203	0.07186
458	1.13e-15	458	3.466e-15	458	3.466e-15	458	3.466e-15	458	3.466e-15	458	3.466e-15	203	0.000291	203	0.000291	203	0.00442	283	0.01694	213	1	203	0.03698	203	1.129	203	0.02321	203	0.02321	203	0.02909	382	1.812e-09	203	0.00217	402	1.235e-20	351	1.015e-14	203	0.04853	203	0.00586	203	0.02912	203	0.07306
458	3.501e-16	458	1.13e-15	458	1.13e-15	458	1.13e-15	458	1.13e-15	458	1.13e-15	203	0.0003397	203	0.0003397	203	0.00462	283	0.02231	213	0	203	0.03737	203	1.129	203	0.02375	203	0.02375	203	0.02891	382	1.147e-09	203	0.0027	402	1.815e-21	351	3.466e-15	203	0.04804	203	0.00489	203	0.02951	203	0.0743
458	1.025e-16	458	3.501e-16	458	3.501e-16	458	3.501e-16	458	3.501e-16	458	3.501e-16	203	0.0003955	203	0.0003955	203	0.00484	283	0.02765	213	0	203	0.03791	203	1.129	203	0.02432	203	0.02432	203	0.02875	382	7.206e-10	203	0.00332	402	2.201e-22	351	1.13e-15	203	0.04764	203	0.00405	203	0.02991	203	0.07556
458	2.82e-17	458	1.025e-16	458	1.025e-16	458	1.025e-16	458	1.025e-16	458	1.025e-16	203	0.0004595	203	0.0004595	203	0.00511	283	0.03297	213	1	203	0.03861	203	1.129	203	0.02493	203	0.02493	203	0.0286	382	4.489e-10	203	0.00405	402	2.063e-23	351	3.501e-16	203	0.04733	203	0.00332	203	0.03034	203	0.07684
458	7.232e-18	458	2.82e-17	458	2.82e-17	458	2.82e-17	458	2.82e-17	458	2.82e-17	203	0.0005326	203	0.0005326	203	0.0054	283	0.03823	213	0	203	0.03944	203	1.13	203	0.02558	203	0.02558	203	0.02847	382	2.774e-10	203	0.00489	402	1.331e-24	351	1.025e-16	203	0.04712	203	0.0027	203	0.03078	203	0.07814
458	1.713e-18	458	7.232e-18	458	7.232e-18	458	7.232e-18	458	7.232e-18	458	7.232e-18	203	0.0006159	203	0.0006159	203	0.00573	283	0.04342	213	0	203	0.0404	203	1.13	203	0.02626	203	0.02626	203	0.02835	382	1.701e-10	203	0.00586	402	4.437e-26	351	2.82e-17	203	0.04703	203	0.00217	203	0.03125	203	0.07944
458	3.704e-19	458	1.713e-18	458	1.713e-18	458	1.713e-18	458	1.713e-18	458	1.713e-18	203	0.0007107	203	0.0007107	203	0.00609	283	0.04852	213	1	203	0.04147	203	1.13	203	0.02697	203	0.02697	203	0.02824	382	1.034e-10	203	0.00695	402	0	351	7.232e-18	203	0.04707	203	0.00174	203	0.03174	203	0.08074
458	7.201e-20	458	3.704e-19	458	3.704e-19	458	3.704e-19	458	3.704e-19	458	3.704e-19	203	0.0008181	203	0.0008181	203	0.00647	283	0.0535	213	0	203	0.04264	203	1.131	203	0.02773	203	0.02773	203	0.02814	382	6.229e-11	203	0.00818	402	0	351	1.713e-18	203	0.04724	203	0.00137	203	0.03227	203	0.08204
458	1.235e-20	458	7.201e-20	458	7.201e-20	458	7.201e-20	458	7.201e-20	458	7.201e-20	203	0.0009396	203	0.0009396	203	0.00689	283	0.05835	213	0	203	0.04388	203	1.131	203	0.02851	203	0.02851	203	0.02805	382	3.722e-11	203	0.00954	402	0	351	3.704e-19	203	0.04754	203	0.00108	203	0.03282	203	0.08333
458	1.815e-21	458	1.235e-20	458	1.235e-20	458	1.235e-20	458	1.235e-20	458	1.235e-20	203	0.00108	203	0.00108	203	0.00733	283	0.06305	213	1	203	0.04519	203	1.131	203	0.02934	203	0.02934	203	0.02797	382	2.204e-11	203	0.01103	402	0	351	7.201e-20	203	0.04798	203	0.0008345	203	0.0334	203	0.08461
458	2.201e-22	458	1.815e-21	458	1.815e-21	458	1.815e-21	458	1.815e-21	458	1.815e-21	203	0.00123	203	0.00123	203	0.0078	283	0.06756	213	0	203	0.04655	203	1.131	203	0.03019	203	0.03019	203	0.0279	382	1.294e-11	203	0.01265	402	4.437e-26	351	1.235e-20	203	0.04856	203	0.0006414	203	0.03402	203	0.08587
458	2.063e-23	458	2.201e-22	458	2.201e-22	458	2.201e-22	458	2.201e-22	458	2.201e-22	203	0.00141	203	0.00141	203	0.00829	283	0.07187	213	1	203	0.04796	203	1.132	203	0.03108	203	0.03108	203	0.02783	382	7.526e-12	203	0.01438	402	1.331e-24	351	1.815e-21	203	0.04927	203	0.0004882	203	0.03467	203	0.08711
458	1.331e-24	458	2.063e-23	458	2.063e-23	458	2.063e-23	458	2.063e-23	458	2.063e-23	203	0.0016	203	0.0016	203	0.00881	283	0.07595	213	0	203	0.0494	203	1.132	203	0.03199	203	0.03199	203	0.02778	382	4.337e-12	203	0.01621	402	2.063e-23	351	2.201e-22	203	0.0501	203	0.000368	203	0.03536	203	0.08834
458	4.437e-26	458	1.331e-24	458	1.331e-24	458	1.331e-24	458	1.331e-24	458	1.331e-24	203	0.00182	203	0.00182	203	0.00934	283	0.07979	213	0	203	0.05088	203	1.132	203	0.03293	203	0.03293	203	0.02772	382	2.476e-12	203	0.01812	402	2.201e-22	351	2.063e-23	203	0.05103	203	0.0002746	203	0.03608	203	0.08954
458	0	458	4.437e-26	458	4.437e-26	458	4.437e-26	458	4.437e-26	458	4.437e-26	203	0.00206	203	0.00206	203	0.00989	283	0.08336	213	1	203	0.05241	203	1.132	203	0.0339	203	0.0339	203	0.02768	382	1.4e-12	203	0.02008	402	1.815e-21	351	1.331e-24	203	0.05204	203	0.0002029	203	0.03684	203	0.09073
458	0	458	0	458	0	458	0	458	0	458	0	203	0.00233	203	0.00233	203	0.01045	283	0.08663	213	1	203	0.05398	203	1.132	203	0.03489	203	0.03489	203	0.02764	382	7.841e-13	203	0.02207	402	1.235e-20	351	4.437e-26	203	0.0531	203	0.0001484	203	0.03765	203	0.09189
469	0	458	0	458	0	458	0	458	0	458	0	203	0.00263	203	0.00263	203	0.01103	283	0.08959	213	0	203	0.0556	203	1.132	203	0.0359	203	0.0359	203	0.0276	382	4.347e-13	203	0.02406	402	7.201e-20	351	0	203	0.0542	203	0.0001074	203	0.03849	203	0.09303
469	0	469	0	469	0	469	0	469	0	469	0	203	0.00296	203	0.00296	203	0.01161	283	0.09222	213	0	203	0.05727	203	1.132	203	0.03692	203	0.03692	203	0.02757	382	2.386e-13	203	0.02601	402	3.704e-19	351	0	203	0.05531	203	7.69e-05	203	0.03936	203	0.09415
469	4.437e-26	469	0	469	0	469	0	469	0	469	0	203	0.00333	203	0.00333	203	0.01219	283	0.0945	213	1	203	0.05901	203	1.131	203	0.03795	203	0.03795	203	0.02754	382	1.296e-13	203	0.02789	402	1.713e-18	357	0	203	0.05638	203	5.449e-05	203	0.04028	203	0.09525
469	1.331e-24	469	4.437e-26	469	4.437e-26	469	4.437e-26	469	4.437e-26	469	4.437e-26	203	0.00373	203	0.00373	203	0.01278	283	0.09642	213	0	203	0.06079	203	1.131	203	0.039	203	0.039	203	0.02752	382	6.964e-14	203	0.02965	402	7.232e-18	357	0	203	0.05741	203	3.819e-05	203	0.04123	203	0.09634
469	2.063e-23	469	1.331e-24	469	1.331e-24	469	1.331e-24	469	1.331e-24	469	1.331e-24	203	0.00418	203	0.00418	203	0.01337	283	0.09795	213	0	203	0.06263	203	1.131	203	0.04004	203	0.04004	203	0.02749	382	3.702e-14	203	0.03127	402	2.82e-17	357	4.437e-26	203	0.05835	203	2.647e-05	203	0.04222	203	0.09741
469	2.201e-22	469	2.063e-23	469	2.063e-23	469	2.063e-23	469	2.063e-23	469	2.063e-23	203	0.00466	203	0.00466	203	0.01396	283	0.09909	213	1	203	0.0645	203	1.13	203	0.04109	203	0.04109	203	0.02747	382	1.946e-14	203	0.03271	402	1.025e-16	357	1.331e-24	203	0.05918	203	1.814e-05	203	0.04324	203	0.09848
469	1.815e-21	469	2.201e-22	469	2.201e-22	469	2.201e-22	469	2.201e-22	469	2.201e-22	203	0.0052	203	0.0052	203	0.01453	283	0.09983	213	0	203	0.0664	203	1.13	203	0.04213	203	0.04213	203	0.02745	382	1.012e-14	203	0.03394	402	3.501e-16	357	2.063e-23	203	0.05987	203	1.229e-05	203	0.04429	203	0.09953
469	1.235e-20	469	1.815e-21	469	1.815e-21	469	1.815e-21	469	1.815e-21	469	1.815e-21	203	0.00578	203	0.00578	203	0.01509	283	0.1001	213	0	203	0.06828	203	1.129	203	0.04316	203	0.04316	203	0.02744	382	5.2e-15	203	0.03492	402	1.13e-15	357	2.201e-22	203	0.06042	203	8.234e-06	203	0.04537	203	0.1006
469	7.201e-20	469	1.235e-20	469	1.235e-20	469	1.235e-20	469	1.235e-20	469	1.235e-20	203	0.00642	203	0.00642	203	0.01564	283	0.1	213	1	203	0.07013	203	1.128	203	0.04417	203	0.04417	203	0.02742	382	2.641e-15	203	0.03564	402	3.466e-15	357	1.815e-21	203	0.06079	203	5.449e-06	203	0.04647	203	0.1016
469	3.704e-19	469	7.201e-20	469	7.201e-20	469	7.201e-20	469	7.201e-20	469	7.201e-20	203	0.00711	203	0.00711	203	0.01617	283	0.09953	213	1	203	0.07191	203	1.127	203	0.04516	203	0.04516	203	0.02741	382	1.325e-15	203	0.03608	402	1.015e-14	357	1.235e-20	203	0.06098	203	3.563e-06	203	0.04759	203	0.1027
469	1.713e-18	469	3.704e-19	469	3.704e-19	469	3.704e-19	469	3.704e-19	469	3.704e-19	203	0.00785	203	0.00785	203	0.01667	283	0.09858	213	0	203	0.07356	203	1.126	203	0.04613	203	0.04613	203	0.0274	382	6.563e-16	203	0.03623	403	2.847e-14	357	7.201e-20	203	0.06098	203	2.301e-06	203	0.04873	203	0.1037
469	7.232e-18	469	1.713e-18	469	1.713e-18	469	1.713e-18	469	1.713e-18	469	1.713e-18	203	0.00866	203	0.00866	203	0.01715	283	0.09721	213	0	203	0.07505	203	1.125	203	0.04707	203	0.04707	203	0.02739	382	3.211e-16	203	0.03608	403	7.678e-14	357	3.704e-19	203	0.06079	203	1.467e-06	203	0.04989	203	0.1048
469	2.82e-17	469	7.232e-18	469	7.232e-18	469	7.232e-18	469	7.232e-18	469	7.232e-18	203	0.00954	203	0.00954	203	0.0176	283	0.09541	213	1	203	0.07631	203	1.124	203	0.04797	203	0.04797	203	0.02738	382	1.55e-16	203	0.03564	403	1.996e-13	357	1.713e-18	203	0.06041	203	9.233e-07	203	0.05105	203	0.1059
469	1.025e-16	469	2.82e-17	469	2.82e-17	469	2.82e-17	469	2.82e-17	469	2.82e-17	203	0.01048	203	0.01048	203	0.01802	283	0.0932	213	0	203	0.07732	203	1.123	203	0.04883	203	0.04883	203	0.02737	382	7.383e-17	203	0.03492	403	5.016e-13	357	7.232e-18	203	0.05985	203	5.735e-07	203	0.05221	203	0.107
469	3.501e-16	469	1.025e-16	469	1.025e-16	469	1.025e-16	469	1.025e-16	469	1.025e-16	203	0.01149	203	0.01149	203	0.0184	283	0.09058	213	0	203	0.07801	203	1.122	203	0.04965	203	0.04965	203	0.02736	382	3.468e-17	203	0.03394	403	1.221e-12	357	2.82e-17	203	0.05912	203	3.514e-07	203	0.05338	203	0.1081
469	1.13e-15	469	3.501e-16	469	3.501e-16	469	3.501e-16	469	3.501e-16	469	3.501e-16	203	0.01258	203	0.01258	203	0.01875	283	0.08756	213	1	203	0.07835	203	1.12	203	0.05041	203	0.05041	203	0.02735	382	1.606e-17	203	0.03271	403	2.883e-12	357	1.025e-16	203	0.05825	203	2.123e-07	203	0.05453	203	0.1092
469	3.466e-15	469	1.13e-15	469	1.13e-15	469	1.13e-15	469	1.13e-15	469	1.13e-15	203	0.01374	203	0.01374	203	0.01905	283	0.08415	213	0	203	0.07831	203	1.119	203	0.05113	203	0.05113	203	0.02734	382	7.329e-18	203	0.03127	403	6.619e-12	357	3.501e-16	203	0.05726	203	1.264e-07	203	0.05568	203	0.1103
469	1.015e-14	469	3.466e-15	469	3.466e-15	469	3.466e-15	469	3.466e-15	469	3.466e-15	203	0.01497	203	0.01497	203	0.01931	283	0.08038	213	0	203	0.07786	203	1.117	203	0.05178	203	0.05178	203	0.02734	382	3.294e-18	203	0.02965	403	1.48e-11	358	1.13e-15	203	0.05617	203	7.421e-08	203	0.0568	203	0.1114
469	2.847e-14	469	1.015e-14	469	1.015e-14	469	1.015e-14	469	1.015e-14	469	1.015e-14	203	0.01629	203	0.01629	203	0.01953	283	0.07625	213	1	203	0.07699	203	1.116	203	0.05237	203	0.05237	203	0.02733	382	1.458e-18	203	0.02789	403	3.226e-11	358	3.466e-15	203	0.05504	203	4.289e-08	203	0.05791	203	0.1126
469	7.678e-14	469	2.847e-14	469	2.847e-14	469	2.847e-14	469	2.847e-14	469	2.847e-14	203	0.01769	203	0.01769	203	0.0197	283	0.07178	213	0	203	0.07569	203	1.114	203	0.0529	203	0.0529	203	0.02732	382	6.346e-19	203	0.02601	403	6.864e-11	358	1.015e-14	203	0.0539	203	2.441e-08	203	0.05898	203	0.1138
469	1.996e-13	469	7.678e-14	469	7.678e-14	469	7.678e-14	469	7.678e-14	469	7.678e-14	203	0.01917	203	0.01917	203	0.01982	283	0.067	213	0	203	0.07399	203	1.113	203	0.05335	203	0.05335	203	0.02732	382	2.717e-19	203	0.02406	403	1.428e-10	358	2.847e-14	203	0.05278	203	1.367e-08	203	0.06002	203	0.115
469	5.016e-13	469	1.996e-13	469	1.996e-13	469	1.996e-13	469	1.996e-13	469	1.996e-13	203	0.02073	203	0.02073	203	0.01989	283	0.06192	213	1	203	0.0719	203	1.111	203	0.05374	203	0.05374	203	0.02731	382	1.143e-19	203	0.02207	403	2.905e-10	358	7.678e-14	203	0.05175	203	7.527e-09	203	0.06102	203	0.1162
469	1.221e-12	469	5.016e-13	469	5.016e-13	469	5.016e-13	469	5.016e-13	469	5.016e-13	203	0.02238	203	0.02238	203	0.01992	283	0.05658	213	0	203	0.06947	203	1.109	203	0.05405	203	0.05405	203	0.0273	382	4.725e-20	203	0.02008	403	5.789e-10	358	1.996e-13	203	0.05084	203	4.074e-09	203	0.06197	203	0.1174
469	2.883e-12	469	1.221e-12	469	1.221e-12	469	1.221e-12	469	1.221e-12	469	1.221e-12	203	0.02411	203	0.02411	203	0.01989	283	0.05098	213	0	203	0.06673	203	1.108	203	0.05428	203	0.05428	203	0.0273	382	1.917e-20	203	0.01812	403	1.131e-09	358	5.016e-13	203	0.05011	203	2.166e-09	203	0.06287	203	0.1187
469	6.619e-12	469	2.883e-12	469	2.883e-12	469	2.883e-12	469	2.883e-12	469	2.883e-12	203	0.02592	203	0.02592	203	0.01982	283	0.04516	213	1	203	0.06375	203	1.106	203	0.05443	203	0.05443	203	0.02729	382	7.629e-21	203	0.01621	403	2.166e-09	358	1.221e-12	203	0.0496	203	1.131e-09	203	0.06371	203	0.1199
469	1.48e-11	469	6.619e-12	469	6.619e-12	469	6.619e-12	469	6.619e-12	469	6.619e-12	203	0.02781	203	0.02781	203	0.0197	283	0.03915	213	0	203	0.0606	203	1.105	203	0.05451	203	0.05451	203	0.02729	382	2.975e-21	203	0.01438	403	4.074e-09	358	2.883e-12	203	0.04936	203	5.789e-10	203	0.06449	203	0.1212
469	3.226e-11	469	1.48e-11	469	1.48e-11	469	1.48e-11	469	1.48e-11	469	1.48e-11	203	0.02979	203	0.02979	203	0.01952	283	0.03297	214	2	203	0.05734	203	1.103	203	0.05451	203	0.05451	203	0.02728	382	1.136e-21	203	0.01265	403	7.527e-09	358	6.619e-12	203	0.04942	203	2.905e-10	203	0.0652	203	0.1224
469	6.864e-11	469	3.226e-11	469	3.226e-11	469	3.226e-11	469	3.226e-11	469	3.226e-11	203	0.03184	203	0.03184	203	0.01931	283	0.02664	214	1	203	0.05404	203	1.102	203	0.05442	203	0.05442	203	0.02728	382	4.246e-22	203	0.01103	403	1.367e-08	358	1.48e-11	203	0.04981	203	1.428e-10	203	0.06584	203	0.1237
469	1.428e-10	469	6.864e-11	469	6.864e-11	469	6.864e-11	469	6.864e-11	469	6.864e-11	203	0.03397	203	0.03397	203	0.01905	283	0.02019	214	0	203	0.0508	203	1.1	203	0.05426	203	0.05426	203	0.02727	382	1.551e-22	203	0.00954	403	2.441e-08	358	3.226e-11	203	0.05056	203	6.864e-11	203	0.06641	203	0.1249
469	2.905e-10	469	1.428e-10	469	1.428e-10	469	1.428e-10	469	1.428e-10	469	1.428e-10	203	0.03617	203	0.03617	203	0.01874	283	0.01365	214	0	203	0.04767	203	1.099	203	0.05402	203	0.05402	203	0.02727	382	5.53e-23	203	0.00818	403	4.289e-08	358	6.864e-11	203	0.05169	203	3.226e-11	203	0.0669	203	0.1261
469	5.789e-10	469	2.905e-10	469	2.905e-10	469	2.905e-10	469	2.905e-10	469	2.905e-10	203	0.03844	203	0.03844	203	0.01839	283	0.00705	214	1	203	0.04473	203	1.097	203	0.05371	203	0.05371	203	0.02726	382	1.923e-23	203	0.00695	403	7.421e-08	358	1.428e-10	203	0.05321	203	1.48e-11	203	0.0673	203	0.1273
469	1.131e-09	469	5.789e-10	469	5.789e-10	469	5.789e-10	469	5.789e-10	469	5.789e-10	203	0.04077	203	0.04077	203	0.01801	283	0.0004028	214	0	203	0.04204	203	1.096	203	0.05332	203	0.05332	203	0.02726	382	6.516e-24	203	0.00586	403	1.264e-07	358	2.905e-10	203	0.05509	203	6.619e-12	203	0.06762	203	0.1285
469	2.166e-09	469	1.131e-09	469	1.131e-09	469	1.131e-09	469	1.131e-09	469	1.131e-09	203	0.04315	203	0.04315	203	0.01759	293	0.00124	214	2	203	0.03967	203	1.095	203	0.05286	203	0.05286	203	0.02725	382	2.147e-24	203	0.00489	403	2.123e-07	358	5.789e-10	203	0.05735	203	2.883e-12	203	0.06785	203	0.1296
469	4.074e-09	469	2.166e-09	469	2.166e-09	469	2.166e-09	469	2.166e-09	469	2.166e-09	203	0.04559	203	0.04559	203	0.01714	293	0.0067	214	1	203	0.03765	203	1.094	203	0.05232	203	0.05232	203	0.02725	382	6.872e-25	203	0.00405	403	3.514e-07	358	1.131e-09	203	0.05994	203	1.221e-12	203	0.06799	203	0.1307
469	7.527e-09	469	4.074e-09	469	4.074e-09	469	4.074e-09	469	4.074e-09	469	4.074e-09	203	0.04807	203	0.04807	203	0.01666	293	0.01207	214	0	203	0.03603	203	1.093	203	0.05173	203	0.05173	203	0	382	2.133e-25	203	0.00332	403	5.735e-07	358	2.166e-09	203	0.06283	203	5.016e-13	203	0.06805	203	0.1318
469	1.367e-08	469	7.527e-09	469	7.527e-09	469	7.527e-09	469	7.527e-09	469	7.527e-09	203	0.05058	203	0.05058	203	0.01615	293	0.01732	214	1	203	0.03484	203	1.092	203	0.05107	203	0.05107	203	0	382	6.406e-26	203	0.0027	403	9.233e-07	358	4.074e-09	203	0.06598	203	1.996e-13	203	0.06801	203	0.1328
469	2.441e-08	469	1.367e-08	469	1.367e-08	469	1.367e-08	469	1.367e-08	469	1.367e-08	203	0.05312	203	0.05312	203	0.01561	293	0.02244	214	0	203	0.0341	203	1.092	203	0.05035	203	0.05035	203	0	382	1.859e-26	203	0.00217	403	1.467e-06	358	7.527e-09	203	0.06935	203	7.678e-14	203	0.06789	203	0.1337
469	4.289e-08	469	2.441e-08	469	2.441e-08	469	2.441e-08	469	2.441e-08	469	2.441e-08	203	0.05568	203	0.05568	203	0.01506	293	0.02739	214	1	203	0.03381	203	1.091	203	0.04958	203	0.04958	203	0	382	5.198e-27	203	0.00174	403	2.301e-06	358	1.367e-08	203	0.07287	203	2.847e-14	203	0.06767	203	0.1346
469	7.421e-08	469	4.289e-08	469	4.289e-08	469	4.289e-08	469	4.289e-08	469	4.289e-08	203	0.05824	203	0.05824	203	0.01449	293	0.03216	214	1	203	0.03397	203	1.091	203	0.04875	203	0.04875	203	0	382	1.397e-27	203	0.00137	403	3.563e-06	358	2.441e-08	203	0.07648	203	1.015e-14	203	0.06737	203	0.1355
469	1.264e-07	469	7.421e-08	469	7.421e-08	469	7.421e-08	469	7.421e-08	469	7.421e-08	203	0.0608	203	0.0608	203	0.01391	293	0.03672	214	0	203	0.03458	203	1.09	203	0.04788	203	0.04788	203	0	382	3.6e-28	203	0.00108	403	5.449e-06	358	4.289e-08	203	0.08014	203	3.466e-15	203	0.06698	203	0.1363
469	2.123e-07	469	1.264e-07	469	1.264e-07	469	1.264e-07	469	1.264e-07	469	1.264e-07	203	0.06334	203	0.06334	203	0.01332	293	0.04105	214	1	203	0.03563	203	1.09	203	0.04698	203	0.04698	203	0	382	8.865e-29	203	0.0008345	403	8.234e-06	358	7.421e-08	203	0.08378	203	1.13e-15	203	0.06651	203	0.137
469	3.514e-07	469	2.123e-07	469	2.123e-07	469	2.123e-07	469	2.123e-07	469	2.123e-07	203	0.06586	203	0.06586	203	0.01272	293	0.04513	214	0	203	0.03709	203	1.09	203	0.04603	203	0.04603	203	0	382	2.078e-29	203	0.0006414	403	1.229e-05	358	1.264e-07	203	0.08734	203	3.501e-16	203	0.06596	203	0.1376
469	5.735e-07	469	3.514e-07	469	3.514e-07	469	3.514e-07	469	3.514e-07	469	3.514e-07	203	0.06834	203	0.06834	203	0.01212	293	0.04894	214	0	203	0.03894	203	1.09	203	0.04506	203	0.04506	203	0	382	4.619e-30	203	0.0004882	403	1.814e-05	358	2.123e-07	203	0.0908	203	1.025e-16	203	0.06534	203	0.1381
469	9.233e-07	469	5.735e-07	469	5.735e-07	469	5.735e-07	469	5.735e-07	469	5.735e-07	203	0.07076	203	0.07076	203	0.01152	293	0.05246	214	1	203	0.04115	203	1.09	203	0.04406	203	0.04406	203	0	382	9.685e-31	203	0.000368	403	2.647e-05	358	3.514e-07	203	0.09411	203	2.827e-17	203	0.06465	203	0.1386
469	1.467e-06	469	9.233e-07	469	9.233e-07	469	9.233e-07	469	9.233e-07	469	9.233e-07	203	0.07313	203	0.07313	203	0.01093	293	0.05567	214	0	203	0.0437	203	1.09	203	0.04304	203	0.04304	203	0	382	1.905e-31	203	0.0002746	403	3.819e-05	358	5.735e-07	203	0.09724	203	7.602e-18	203	0.06389	203	0.139
469	2.301e-06	469	1.467e-06	469	1.467e-06	469	1.467e-06	469	1.467e-06	469	1.467e-06	203	0.07542	203	0.07542	203	0.01034	293	0.05856	214	0	203	0.04656	203	1.091	203	0.042	203	0.042	203	0	382	3.493e-32	203	0.0002029	403	5.449e-05	358	9.233e-07	203	0.1002	203	3.426e-18	203	0.06308	203	0.1393
469	3.563e-06	469	2.301e-06	469	2.301e-06	469	2.301e-06	469	2.301e-06	469	2.301e-06	203	0.07762	203	0.07762	203	0.00976	293	0.0611	214	1	203	0.04971	203	1.091	203	0.04096	203	0.04096	203	0	382	5.921e-33	203	0.0001484	403	7.69e-05	358	1.467e-06	203	0.103	203	7.602e-18	203	0.06221	203	0.1396
469	5.449e-06	469	3.563e-06	469	3.563e-06	469	3.563e-06	469	3.563e-06	469	3.563e-06	203	0.07972	203	0.07972	203	0.00919	293	0.06328	214	0	203	0.05313	203	1.092	203	0.03991	203	0.03991	203	0	382	9.188e-34	203	0.0001074	403	0.0001074	358	2.301e-06	203	0.1056	203	2.827e-17	203	0.06131	203	0.1397
469	8.234e-06	469	5.449e-06	469	5.449e-06	469	5.449e-06	469	5.449e-06	469	5.449e-06	203	0.08171	203	0.08171	203	0.00863	293	0.0651	214	0	203	0.05681	203	1.093	203	0.03885	203	0.03885	203	0	382	1.29e-34	203	7.691e-05	403	0.0001484	358	3.563e-06	203	0.108	203	1.025e-16	203	0.06036	203	0.1398
469	1.229e-05	469	8.234e-06	469	8.234e-06	469	8.234e-06	469	8.234e-06	469	8.234e-06	203	0.08358	203	0.08358	203	0.00809	293	0.06653	214	1	203	0.06074	203	1.093	203	0.03781	203	0.03781	203	0	382	1.612e-35	203	5.45e-05	403	0.0002029	358	5.449e-06	203	0.1104	203	3.501e-16	203	0.05938	203	0.1397
469	1.814e-05	469	1.229e-05	469	1.229e-05	469	1.229e-05	469	1.229e-05	469	1.229e-05	203	0.0853	203	0.0853	203	0.00757	293	0.06757	214	0	203	0.06493	203	1.094	203	0.03676	203	0.03676	203	0	382	1.758e-36	203	3.821e-05	403	0.0002746	358	8.234e-06	203	0.1128	203	1.13e-15	203	0.05838	203	0.1396
469	2.647e-05	469	1.814e-05	469	1.814e-05	469	1.814e-05	469	1.814e-05	469	1.814e-05	203	0.08689	203	0.08689	203	0.00706	293	0.06822	214	0	203	0.06939	203	1.095	203	0.03573	203	0.03573	203	0	382	1.628e-37	203	2.651e-05	403	0.000368	358	1.229e-05	203	0.1151	203	3.466e-15	203	0.05737	203	0.1394
469	3.819e-05	469	2.647e-05	469	2.647e-05	469	2.647e-05	469	2.647e-05	469	2.647e-05	203	0.08831	203	0.08831	203	0.00658	293	0.06846	214	1	203	0.07412	203	1.096	203	0.03472	203	0.03472	203	0	382	1.229e-38	203	1.822e-05	403	0.0004882	358	1.814e-05	203	0.1176	203	1.015e-14	203	0.05635	203	0.1391
469	5.449e-05	469	3.819e-05	469	3.819e-05	469	3.819e-05	469	3.819e-05	469	3.819e-05	203	0.08957	203	0.08957	203	0.00612	293	0.0683	214	0	203	0.07915	203	1.097	203	0.03373	203	0.03373	203	0	382	7.089e-40	203	1.242e-05	403	0.0006414	358	2.647e-05	203	0.1203	203	2.847e-14	203	0.05533	203	0.1388
469	7.69e-05	469	5.449e-05	469	5.449e-05	469	5.449e-05	469	5.449e-05	469	5.449e-05	203	0.09065	203	0.09065	203	0.00568	293	0.06773	214	0	203	0.08451	203	1.098	203	0.03275	203	0.03275	203	0	382	2.78e-41	203	8.446e-06	403	0.0008345	358	3.819e-05	203	0.1233	203	7.678e-14	203	0.05432	203	0.1383
469	0.0001074	469	7.69e-05	469	7.69e-05	469	7.69e-05	469	7.69e-05	469	7.69e-05	203	0.09155	203	0.09155	203	0.00527	293	0.06675	214	1	203	0.09024	203	1.1	203	0.0318	203	0.0318	203	0	382	5.563e-43	203	5.801e-06	403	0.00108	358	5.449e-05	203	0.1266	203	1.996e-13	203	0.05333	203	0.1378
469	0.0001484	469	0.0001074	469	0.0001074	469	0.0001074	469	0.0001074	469	0.0001074	203	0.09226	203	0.09226	203	0.00489	293	0.06538	214	0	203	0.09637	203	1.101	203	0.03088	203	0.03088	203	0	382	0	203	4.136e-06	403	0.00137	358	7.69e-05	203	0.1304	203	5.016e-13	203	0.05236	203	0.1372
469	0.0002029	469	0.0001484	469	0.0001484	469	0.0001484	469	0.0001484	469	0.0001484	203	0.09278	203	0.09278	203	0.00453	293	0.0636	214	0	203	0.1029	203	1.102	203	0.02999	203	0.02999	203	0	382	0	203	3.224e-06	403	0.00174	358	0.0001074	203	0.1346	203	1.221e-12	203	0.05143	203	0.1365
469	0.0002746	469	0.0002029	469	0.0002029	469	0.0002029	469	0.0002029	469	0.0002029	203	0.0931	203	0.0931	203	0.0042	293	0.06144	214	1	203	0.11	203	1.103	203	0.02913	203	0.02913	203	0	403	0	203	2.934e-06	403	0.00217	358	0.0001484	203	0.1395	203	2.883e-12	203	0.05053	203	0.1358
469	0.000368	469	0.0002746	469	0.0002746	469	0.0002746	469	0.0002746	469	0.0002746	203	0.09321	203	0.09321	203	0.00389	293	0.05889	214	0	203	0.1175	203	1.105	203	0.0283	203	0.0283	203	0	403	0	203	3.224e-06	403	0.0027	358	0.0002029	203	0.1449	203	6.619e-12	203	0.04967	203	0.135
469	0.0004882	469	0.000368	469	0.000368	469	0.000368	469	0.000368	469	0.000368	203	0.09313	203	0.09313	203	0.00361	293	0.05598	214	0	203	0.1256	203	1.106	203	0.02751	203	0.02751	203	0	403	5.563e-43	203	4.136e-06	403	0.00332	358	0.0002746	203	0.1509	203	1.48e-11	203	0.04886	203	0.1341
469	0.0006414	469	0.0004882	469	0.0004882	469	0.0004882	469	0.0004882	469	0.0004882	203	0.09284	203	0.09284	203	0.00337	293	0.05271	214	1	203	0.1343	203	1.107	203	0.02675	203	0.02675	203	0	403	2.78e-41	203	5.801e-06	403	0.00405	358	0.000368	203	0.1575	203	3.226e-11	203	0.04811	203	0.1332
469	0.0008345	469	0.0006414	469	0.0006414	469	0.0006414	469	0.0006414	469	0.0006414	203	0.09235	203	0.09235	203	0.00315	293	0.0491	214	0	203	0.1436	203	1.109	203	0.02602	203	0.02602	203	0	403	7.089e-40	203	8.446e-06	403	0.00489	358	0.0004882	203	0.1646	203	6.864e-11	203	0.04741	203	0.1322
469	0.00108	469	0.0008345	469	0.0008345	469	0.0008345	469	0.0008345	469	0.0008345	203	0.09166	203	0.09166	203	0.00296	293	0.04516	214	0	203	0.1534	203	1.11	203	0.02534	203	0.02534	203	0	403	1.229e-38	203	1.242e-05	403	0.00586	358	0.0006414	203	0.1723	203	1.428e-10	203	0.04677	203	0.1312
469	0.00137	469	0.00108	469	0.00108	469	0.00108	469	0.00108	469	0.00108	203	0.09078	203	0.09078	203	0.0028	293	0.04092	214	1	203	0.1638	203	1.111	203	0.02469	203	0.02469	203	0	403	1.628e-37	203	1.822e-05	403	0.00695	358	0.0008345	203	0.1805	203	2.905e-10	203	0.04619	203	0.1301
469	0.00174	469	0.00137	469	0.00137	469	0.00137	469	0.00137	469	0.00137	203	0.08971	203	0.08971	203	0.00267	293	0.03639	214	0	203	0.1747	203	1.113	203	0.02407	203	0.02407	203	0	403	1.758e-36	203	2.651e-05	403	0.00818	358	0.00108	203	0.189	203	5.789e-10	203	0.04568	203	0.129
469	0.00217	469	0.00174	469	0.00174	469	0.00174	469	0.00174	469	0.00174	203	0.08845	203	0.08845	203	0.00257	293	0.03159	214	0	203	0.1861	203	1.114	203	0.02349	203	0.02349	203	0	403	1.612e-35	203	3.821e-05	403	0.00954	358	0.00137	203	0.1977	203	1.131e-09	203	0.04523	203	0.1278
469	0.0027	469	0.00217	469	0.00217	469	0.00217	469	0.00217	469	0.00217	203	0.08703	203	0.08703	203	0.0025	293	0.02655	214	1	203	0.1978	203	1.115	203	0.02295	203	0.02295	203	0	403	1.29e-34	203	5.45e-05	403	0.01103	358	0.00174	203	0.2065	203	2.166e-09	203	0.04485	203	0.1266
469	0.00332	469	0.0027	469	0.0027	469	0.0027	469	0.0027	469	0.0027	203	0.08543	203	0.08543	203	0.00246	293	0.02128	214	0	203	0.2099	203	1.116	203	0.02244	203	0.02244	203	0	403	9.188e-34	203	7.691e-05	403	0.01265	358	0.00217	203	0.2152	203	4.074e-09	203	0.04452	203	0.1253
469	0.00405	469	0.00332	469	0.00332	469	0.00332	469	0.00332	469	0.00332	203	0.08368	203	0.08368	203	0.00246	293	0.01581	214	0	203	0.2222	203	1.118	203	0.02197	203	0.02197	203	0	403	5.921e-33	203	0.0001074	403	0.01438	358	0.0027	203	0.2238	203	7.527e-09	203	0.04426	203	0.1241
469	0.00489	469	0.00405	469	0.00405	469	0.00405	469	0.00405	469	0.00405	203	0.08179	203	0.08179	203	0.00248	293	0.01017	214	1	203	0.2345	203	1.119	203	0.02152	203	0.02152	203	0	403	3.493e-32	203	0.0001484	403	0.01621	358	0.00332	203	0.2319	203	1.367e-08	203	0.04405	203	0.1228
469	0.00586	469	0.00489	469	0.00489	469	0.00489	469	0.00489	469	0.00489	203	0.07976	203	0.07976	203	0.00254	293	0.00438	214	0	203	0.2467	203	1.12	203	0.02111	203	0.02111	203	0	403	1.905e-31	203	0.0002029	403	0.01812	358	0.00405	203	0.2394	203	2.441e-08	203	0.04389	203	0.1214
469	0.00695	469	0.00586	469	0.00586	469	0.00586	469	0.00586	469	0.00586	203	0.07762	203	0.07762	203	0.00264	296	0.00171	214	0	203	0.2586	203	1.121	203	0.02073	203	0.02073	203	0	403	9.685e-31	203	0.0002746	403	0.02008	358	0.00489	203	0.2462	203	4.289e-08	203	0.04379	203	0.1201
469	0.00818	469	0.00695	469	0.00695	469	0.00695	469	0.00695	469	0.00695	203	0.07537	203	0.07537	203	0.00276	296	0.00752	214	1	203	0.2701	203	1.122	203	0.02038	203	0.02038	203	0	403	4.619e-30	203	0.000368	403	0.02207	358	0.00586	203	0.2521	203	7.421e-08	203	0.04372	203	0.1188
469	0.00954	469	0.00818	469	0.00818	469	0.00818	469	0.00818	469	0.00818	203	0.07303	203	0.07303	203	0.00293	296	0.01322	214	0	203	0.2809	203	1.123	203	0.02006	203	0.02006	203	0	403	2.078e-29	203	0.0004882	403	0.02406	358	0.00695	203	0.2569	203	1.264e-07	203	0.04369	203	0.1174
469	0.01103	469	0.00954	469	0.00954	469	0.00954	469	0.00954	469	0.00954	203	0.07061	203	0.07061	203	0.00313	296	0.01878	214	0	203	0.2909	203	1.124	203	0.01976	203	0.01976	203	0	403	8.865e-29	203	0.0006414	403	0.02601	358	0.00818	203	0.2606	203	2.123e-07	203	0.0437	203	0.1161
469	0.01265	469	0.01103	469	0.01103	469	0.01103	469	0.01103	469	0.01103	203	0.06812	203	0.06812	203	0.00337	296	0.02419	214	1	203	0.2999	203	1.125	203	0.01949	203	0.01949	203	0	403	3.6e-28	203	0.0008345	403	0.02789	358	0.00954	203	0.263	203	3.514e-07	203	0.04373	203	0.1147
469	0.01438	469	0.01265	469	0.01265	469	0.01265	469	0.01265	469	0.01265	203	0.06559	203	0.06559	203	0.00364	296	0.02941	214	0	203	0.3077	203	1.126	203	0.01924	203	0.01924	203	0	403	1.397e-27	203	0.00108	403	0.02965	358	0.01103	203	0.264	203	5.735e-07	203	0.04377	203	0.1134
469	0.01621	469	0.01438	469	0.01438	469	0.01438	469	0.01438	469	0.01438	203	0.06302	203	0.06302	203	0.00396	296	0.03441	214	0	203	0.3142	203	1.126	203	0.01901	203	0.01901	203	0	403	5.198e-27	203	0.00137	403	0.03127	358	0.01265	203	0.2636	203	9.233e-07	203	0.04383	203	0.1121
469	0.01812	469	0.01621	469	0.01621	469	0.01621	469	0.01621	469	0.01621	203	0.06043	203	0.06043	203	0.00432	296	0.03916	214	1	203	0.3191	203	1.127	203	0.01881	203	0.01881	203	0	403	1.859e-26	203	0.00174	403	0.03271	358	0.01438	203	0.2618	203	1.467e-06	203	0.04388	203	0.1108
469	0.02008	469	0.01812	469	0.01812	469	0.01812	469	0.01812	469	0.01812	203	0.05784	203	0.05784	203	0.00472	296	0.04364	214	0	203	0.3224	203	1.128	203	0.01862	203	0.01862	203	0	403	6.406e-26	203	0.00217	403	0.03394	358	0.01621	203	0.2586	203	2.301e-06	203	0.04394	203	0.1095
469	0.02207	469	0.02008	469	0.02008	469	0.02008	469	0.02008	469	0.02008	203	0.05526	203	0.05526	203	0.00516	296	0.04782	214	0	203	0.324	203	1.128	203	0.01845	203	0.01845	203	0	403	2.133e-25	203	0.0027	403	0.03492	358	0.01812	203	0.2541	203	3.563e-06	203	0.04398	203	0.1083
469	0.02406	469	0.02207	469	0.02207	469	0.02207	469	0.02207	469	0.02207	203	0.05269	203	0.05269	203	0.00565	296	0.05167	214	1	203	0.3239	203	1.128	203	0.0183	203	0.0183	203	0	403	6.872e-25	203	0.00332	403	0.03564	358	0.02008	203	0.2482	203	5.449e-06	203	0.044	203	0.1071
469	0.02601	469	0.02406	469	0.02406	469	0.02406	469	0.02406	469	0.02406	203	0.05016	203	0.05016	203	0.00618	296	0.05516	214	0	203	0.322	203	1.129	203	0.01816	203	0.01816	203	0	403	2.147e-24	203	0.00405	403	0.03608	358	0.02207	203	0.2411	203	8.234e-06	203	0.04399	203	0.1059
469	0.02789	469	0.02601	469	0.02601	469	0.02601	469	0.02601	469	0.02601	203	0.04768	203	0.04768	203	0.00676	296	0.05828	214	0	203	0.3182	203	1.129	203	0.01804	203	0.01804	203	0	403	6.516e-24	203	0.00489	403	0.03623	358	0.02406	203	0.233	203	1.229e-05	203	0.04395	203	0.1048
469	0.02965	469	0.02789	469	0.02789	469	0.02789	469	0.02789	469	0.02789	203	0.04525	203	0.04525	203	0.00739	296	0.061	214	1	204	0.3128	203	1.129	203	0.01793	203	0.01793	203	0	403	1.923e-23	203	0.00586	403	0.03608	358	0.02601	203	0.2239	203	1.814e-05	203	0.04387	203	0.1038
469	0.03127	469	0.02965	469	0.02965	469	0.02965	469	0.02965	469	0.02965	203	0.04289	203	0.04289	203	0.00806	296	0.06331	214	0	204	0.3057	203	1.129	203	0.01783	203	0.01783	203	0	403	5.53e-23	203	0.00695	403	0.03564	358	0.02789	203	0.214	203	2.647e-05	203	0.04374	203	0.1028
469	0.03271	469	0.03127	469	0.03127	469	0.03127	469	0.03127	469	0.03127	203	0.04061	203	0.04061	203	0.00878	296	0.06518	214	0	204	0.297	203	1.129	203	0.01775	203	0.01775	203	0	403	1.551e-22	203	0.00818	403	0.03492	358	0.02965	203	0.2036	203	3.819e-05	203	0.04357	203	0.1019
469	0.03394	469	0.03271	469	0.03271	469	0.03271	469	0.03271	469	0.03271	203	0.03841	203	0.03841	203	0.00954	296	0.0666	214	2	204	0.2869	203	1.129	203	0.01767	203	0.01767	203	0	404	4.246e-22	203	0.00954	403	0.03394	358	0.03127	203	0.1926	203	5.449e-05	203	0.04334	203	0.101
469	0.03492	469	0.03394	469	0.03394	469	0.03394	469	0.03394	469	0.03394	203	0.03631	203	0.03631	203	0.01035	296	0.06757	214	0	204	0.2756	203	1.129	203	0.0176	203	0.0176	203	0	404	1.136e-21	203	0.01103	403	0.03271	358	0.03271	203	0.1815	203	7.69e-05	203	0.04305	203	0.1002
469	0.03564	469	0.03492	469	0.03492	469	0.03492	469	0.03492	469	0.03492	203	0.03431	203	0.03431	203	0.01121	296	0.06807	214	0	204	0.2631	203	1.128	203	0.01754	203	0.01754	203	0	404	2.975e-21	203	0.01265	403	0.03127	358	0.03394	203	0.1702	203	0.0001074	203	0.04269	203	0.09947
469	0.03608	469	0.03564	469	0.03564	469	0.03564	469	0.03564	469	0.03564	203	0.03241	203	0.03241	203	0.01211	296	0.06809	214	1	204	0.2498	203	1.128	203	0.01748	203	0.01748	203	0	404	7.629e-21	203	0.01438	403	0.02965	358	0.03492	203	0.159	203	0.0001484	203	0.04228	203	0.09882
469	0.03623	469	0.03608	469	0.03608	469	0.03608	469	0.03608	469	0.03608	203	0.03062	203	0.03062	203	0.01305	296	0.06763	214	0	204	0.2358	203	1.127	203	0.01744	203	0.01744	203	0	404	1.917e-20	203	0.01621	403	0.02789	358	0.03564	203	0.1481	203	0.0002029	203	0.0418	203	0.09825
469	0.03608	469	0.03623	469	0.03623	469	0.03623	469	0.03623	469	0.03623	203	0.02895	203	0.02895	203	0.01403	296	0.06669	214	0	204	0.2213	203	1.126	203	0.01739	203	0.01739	203	0	404	4.725e-20	203	0.01812	403	0.02601	358	0.03608	203	0.1376	203	0.0002746	203	0.04125	203	0.09776
469	0.03564	469	0.03608	469	0.03608	469	0.03608	469	0.03608	469	0.03608	203	0.02739	203	0.02739	203	0.01506	296	0.06528	214	1	204	0.2065	203	1.126	203	0.01736	203	0.01736	203	0	404	1.143e-19	203	0.02008	403	0.02406	358	0.03623	203	0.1276	203	0.000368	203	0.04064	203	0.09734
469	0.03492	469	0.03564	469	0.03564	469	0.03564	469	0.03564	469	0.03564	203	0.02595	203	0.02595	203	0.01612	296	0.0634	214	0	204	0.1916	203	1.125	203	0.01732	203	0.01732	203	0	404	2.717e-19	203	0.02207	403	0.02207	358	0.03608	203	0.1183	203	0.0004882	203	0.03996	203	0.097
469	0.03394	469	0.03492	469	0.03492	469	0.03492	469	0.03492	469	0.03492	203	0.02463	203	0.02463	203	0.01721	296	0.06106	214	0	204	0.1768	203	1.124	203	0.0173	203	0.0173	203	0	404	6.346e-19	203	0.02406	403	0.02008	358	0.03564	203	0.1097	203	0.0006414	203	0.03922	203	0.09673
469	0.03271	469	0.03394	469	0.03394	469	0.03394	469	0.03394	469	0.03394	203	0.02343	203	0.02343	203	0.01833	296	0.05827	214	1	204	0.1622	203	1.123	203	0.01727	203	0.01727	203	0	404	1.458e-18	203	0.02601	403	0.01812	358	0.03492	203	0.1019	203	0.0008345	203	0.03842	203	0.09654
469	0.03127	469	0.03271	469	0.03271	469	0.03271	469	0.03271	469	0.03271	203	0.02235	203	0.02235	203	0.01948	296	0.05504	214	2	204	0.1479	203	1.121	203	0.01725	203	0.01725	203	0	404	3.294e-18	203	0.02789	403	0.01621	358	0.03394	203	0.09491	203	0.00108	203	0.03756	203	0.09643
469	0.02965	469	0.03127	469	0.03127	469	0.03127	469	0.03127	469	0.03127	203	0.02139	203	0.02139	203	0.02065	296	0.0514	214	0	204	0.1342	203	1.12	203	0.01723	203	0.01723	203	0	404	7.329e-18	203	0.02965	403	0.01438	358	0.03271	203	0.08887	203	0.00137	203	0.03664	203	0.09638
469	0.02789	469	0.02965	469	0.02965	469	0.02965	469	0.02965	469	0.02965	203	0.02054	203	0.02054	203	0.02183	296	0.04735	215	0	204	0.1211	203	1.119	203	0.01721	203	0.01721	203	0	404	1.606e-17	203	0.03127	403	0.01265	358	0.03127	203	0.08374	203	0.00174	203	0.03568	203	0.09639
469	0.02601	469	0.02789	469	0.02789	469	0.02789	469	0.02789	469	0.02789	203	0.01979	203	0.01979	203	0.02303	296	0.04293	215	1	204	0.1087	203	1.117	203	0.0172	203	0.0172	203	0	404	3.468e-17	203	0.03271	403	0.01103	358	0.02965	203	0.07953	203	0.00217	203	0.03467	203	0.09647
469	0.02406	469	0.02601	469	0.02601	469	0.02601	469	0.02601	469	0.02601	203	0.01916	203	0.01916	203	0.02423	296	0.03815	215	0	204	0.09707	203	1.115	203	0.01718	203	0.01718	203	0	404	7.383e-17	203	0.03394	403	0.00954	358	0.02789	203	0.07621	203	0.0027	203	0.03363	203	0.09659
469	0.02207	469	0.02406	469	0.02406	469	0.02406	469	0.02406	469	0.02406	203	0.01863	203	0.01863	203	0.02543	296	0.03305	215	0	204	0.08627	203	1.114	203	0.01717	203	0.01717	203	0	404	1.55e-16	203	0.03492	403	0.00818	358	0.02601	203	0.07376	203	0.00332	203	0.03255	203	0.09677
469	0.02008	469	0.02207	469	0.02207	469	0.02207	469	0.02207	469	0.02207	203	0.01819	203	0.01819	203	0.02662	296	0.02764	215	1	204	0.07632	203	1.112	203	0.01716	203	0.01716	203	0	404	3.211e-16	203	0.03564	403	0.00695	358	0.02406	203	0.07214	203	0.00405	203	0.03144	203	0.09698
469	0.01812	469	0.02008	469	0.02008	469	0.02008	469	0.02008	469	0.02008	203	0.01785	203	0.01785	203	0.0278	296	0.02196	215	0	204	0.06725	203	1.11	203	0.01715	203	0.01715	203	0	404	6.563e-16	203	0.03608	403	0.00586	358	0.02207	203	0.07131	203	0.00489	203	0.03031	203	0.09723
469	0.01621	469	0.01812	469	0.01812	469	0.01812	469	0.01812	469	0.01812	203	0.01759	203	0.01759	203	0.02896	296	0.01604	215	0	204	0.05905	203	1.108	203	0.01714	203	0.01714	203	0	404	1.325e-15	203	0.03623	403	0.00489	358	0.02008	203	0.0712	203	0.00586	203	0.02917	203	0.0975
469	0.01438	469	0.01621	469	0.01621	469	0.01621	469	0.01621	469	0.01621	203	0.01741	203	0.01741	203	0.0301	296	0.0099	215	1	204	0.05173	203	1.106	203	0.01714	203	0.01714	203	0	404	2.641e-15	203	0.03608	403	0.00405	358	0.01812	203	0.07176	203	0.00695	203	0.02802	203	0.09779
469	0.01265	469	0.01438	469	0.01438	469	0.01438	469	0.01438	469	0.01438	203	0.01731	203	0.01731	203	0.0312	296	0.00357	215	0	204	0.04527	203	1.104	203	0.01713	203	0.01713	203	0	404	5.2e-15	203	0.03564	403	0.00332	358	0.01621	203	0.07294	203	0.00818	203	0.02687	203	0.09809
469	0.01103	469	0.01265	469	0.01265	469	0.01265	469	0.01265	469	0.01265	203	0.01727	203	0.01727	203	0.03226	300	0.0043	215	0	204	0.03963	203	1.102	203	0.01712	203	0.01712	203	0	404	1.012e-14	203	0.03492	403	0.0027	358	0.01438	203	0.07466	203	0.00954	203	0.02572	203	0.09839
469	0.00954	469	0.01103	469	0.01103	469	0.01103	469	0.01103	469	0.01103	203	0.01729	203	0.01729	203	0.03328	300	0.01246	215	1	204	0.0348	203	1.1	203	0.01712	203	0.01712	203	0	404	1.946e-14	203	0.03394	403	0.00217	358	0.01265	203	0.07685	203	0.01103	203	0.02459	203	0.09867
469	0.00818	469	0.00954	469	0.00954	469	0.00954	469	0.00954	469	0.00954	203	0.01736	203	0.01736	203	0.03424	300	0.02053	215	0	204	0.03074	203	1.097	203	0.01711	203	0.01711	203	0	404	3.702e-14	203	0.03271	403	0.00174	358	0.01103	203	0.07947	203	0.01265	203	0.02347	203	0.09893
469	0.00695	469	0.00818	469	0.00818	469	0.00818	469	0.00818	469	0.00818	203	0.01748	203	0.01748	203	0.03515	300	0.02849	215	0	204	0.0274	203	1.095	203	0.01711	203	0.01711	203	0	404	6.964e-14	203	0.03127	403	0.00137	358	0.00954	203	0.08243	203	0.01438	203	0.02238	203	0.09917
470	0.00586	469	0.00695	469	0.00695	469	0.00695	469	0.00695	469	0.00695	203	0.01763	203	0.01763	203	0.03598	300	0.03629	215	1	204	0.02476	203	1.093	203	0.0171	203	0.0171	203	0	404	1.296e-13	203	0.02965	403	0.00108	358	0.00818	203	0.08568	203	0.01621	203	0.02132	203	0.09937
470	0.00489	470	0.00586	470	0.00586	470	0.00586	470	0.00586	470	0.00586	203	0.01782	203	0.01782	203	0.03675	300	0.0439	215	0	204	0.02277	204	1.09	203	0.0171	203	0.0171	203	0	404	2.386e-13	204	0.02789	403	0.0008345	358	0.00695	203	0.08915	203	0.01812	203	0.0203	203	0.09952
470	0.00405	470	0.00489	470	0.00489	470	0.00489	470	0.00489	470	0.00489	203	0.01803	203	0.01803	203	0.03744	300	0.05128	215	0	204	0.02138	204	1.088	203	0.01709	203	0.01709	203	0	404	4.347e-13	204	0.02601	403	0.0006414	358	0.00586	203	0.09278	203	0.02009	203	0.01932	203	0.09961
470	0.00332	470	0.00405	470	0.00405	470	0.00405	470	0.00405	470	0.00405	203	0.01825	203	0.01825	203	0.03805	300	0.05839	215	1	204	0.02056	204	1.085	203	0.01709	203	0.01709	203	0	404	7.841e-13	204	0.02406	403	0.0004882	358	0.00489	203	0.09649	203	0.02208	203	0.01839	203	0.09964
470	0.0027	470	0.00332	470	0.00332	470	0.00332	470	0.00332	470	0.00332	203	0.01849	203	0.01849	203	0.03857	300	0.0652	215	0	204	0.02027	204	1.083	203	0.01709	203	0.01709	203	0	404	1.4e-12	204	0.02207	403	0.000368	358	0.00405	203	0.1002	203	0.02407	203	0.0175	203	0.0996
470	0.00217	470	0.0027	470	0.0027	470	0.0027	470	0.0027	470	0.0027	203	0.01873	203	0.01873	203	0.039	300	0.07167	215	0	204	0.02047	204	1.081	203	0.01708	203	0.01708	203	0	404	2.476e-12	204	0.02008	403	0.0002746	358	0.00332	203	0.1039	203	0.02602	203	0.01668	203	0.09948
470	0.00174	470	0.00217	470	0.00217	470	0.00217	470	0.00217	470	0.00217	203	0.01897	203	0.01897	203	0.03934	300	0.07777	215	1	204	0.02111	204	1.078	203	0.01708	203	0.01708	203	0	404	4.337e-12	204	0.01812	403	0.0002029	358	0.0027	203	0.1075	203	0.02791	203	0.01591	203	0.09928
470	0.00137	470	0.00174	470	0.00174	470	0.00174	470	0.00174	470	0.00174	203	0.01921	203	0.01921	203	0.03959	300	0.08347	215	0	204	0.02216	204	1.076	203	0.01708	203	0.01708	203	0	404	7.526e-12	204	0.01621	403	0.0001484	358	0.00218	203	0.111	203	0.02968	203	0.0152	203	0.09899
470	0.00108	470	0.00137	470	0.00137	470	0.00137	470	0.00137	470	0.00137	203	0.01943	203	0.01943	203	0.03973	300	0.08872	215	0	204	0.02357	204	1.073	203	0.01707	203	0.01707	203	0	404	1.294e-11	204	0.01438	403	0.0001074	358	0.00174	203	0.1142	203	0.03131	203	0.01456	204	0.09861
470	0.0008345	470	0.00108	470	0.00108	470	0.00108	470	0.00108	470	0.00108	203	0.01963	203	0.01963	203	0.03978	300	0.09352	215	1	204	0.02532	204	1.071	203	0.01707	203	0.01707	203	0	404	2.204e-11	204	0.01265	403	7.69e-05	358	0.00138	203	0.1172	203	0.03277	203	0.01399	204	0.09813
470	0.0006414	470	0.0008345	470	0.0008345	470	0.0008345	470	0.0008345	470	0.0008345	203	0.01981	203	0.01981	203	0.03973	300	0.09782	215	1	204	0.02736	204	1.069	203	0.01706	203	0.01706	203	0	404	3.722e-11	204	0.01103	403	5.449e-05	358	0.00108	204	0.1199	204	0.03401	203	0.01349	204	0.09756
470	0.0004882	470	0.0006414	470	0.0006414	470	0.0006414	470	0.0006414	470	0.0006414	204	0.01996	204	0.01996	203	0.03959	300	0.1016	215	0	204	0.02966	204	1.066	204	0.01706	204	0.01706	204	0	404	6.229e-11	204	0.00954	403	3.819e-05	358	0.0008399	204	0.1222	204	0.03503	204	0.01307	204	0.09688
470	0.000368	470	0.0004882	470	0.0004882	470	0.0004882	470	0.0004882	470	0.0004882	204	0.02008	204	0.02008	203	0.03934	300	0.1049	215	0	204	0.03219	204	1.064	204	0.01706	204	0.01706	204	0	404	1.034e-10	204	0.00818	403	2.647e-05	358	0.0006496	204	0.1242	204	0.03579	204	0.01271	204	0.0961
470	0.0002746	470	0.000368	470	0.000368	470	0.000368	470	0.000368	470	0.000368	204	0.02017	204	0.02017	204	0.039	300	0.1076	215	1	204	0.0349	204	1.062	204	0.01706	204	0.01706	204	0	404	1.701e-10	204	0.00695	403	1.814e-05	358	0.0005005	204	0.1259	204	0.03628	204	0.01243	204	0.09522
470	0.0002029	470	0.0002746	470	0.0002746	470	0.0002746	470	0.0002746	470	0.0002746	204	0.02022	204	0.02022	204	0.03857	300	0.1097	215	0	204	0.03778	204	1.06	204	0.01705	204	0.01705	204	0	404	2.774e-10	204	0.00586	403	1.229e-05	358	0.0003861	204	0.1272	204	0.0365	204	0.01223	204	0.09425
470	0.0001484	470	0.0002029	470	0.0002029	470	0.0002029	470	0.0002029	470	0.0002029	204	0.02023	204	0.02023	204	0.03805	300	0.1113	215	0	204	0.04079	204	1.057	204	0	204	0	204	0	404	4.489e-10	204	0.00489	403	8.234e-06	358	0.0003011	204	0.1281	204	0.03645	204	0.0121	204	0.09317
470	0.0001074	470	0.0001484	470	0.0001484	470	0.0001484	470	0.0001484	470	0.0001484	204	0.0202	204	0.0202	204	0.03744	300	0.1123	215	1	204	0.04389	204	1.055	204	0	204	0	204	0	404	7.206e-10	204	0.00405	403	5.449e-06	358	0.0002411	204	0.1288	204	0.03613	204	0.01204	204	0.09201
470	7.69e-05	470	0.0001074	470	0.0001074	470	0.0001074	470	0.0001074	470	0.0001074	204	0.02013	204	0.02013	204	0.03675	300	0.1127	215	0	204	0.04708	204	1.053	204	0	204	0	204	0	404	1.147e-09	204	0.00332	403	3.563e-06	358	0.0002029	204	0.1291	204	0.03556	204	0.01206	204	0.09076
470	5.449e-05	470	7.69e-05	470	7.69e-05	470	7.69e-05	470	7.69e-05	470	7.69e-05	204	0.02002	204	0.02002	204	0.03598	300	0.1125	215	0	204	0.05031	204	1.051	204	0	204	0	204	0	404	1.812e-09	204	0.0027	403	2.301e-06	358	0.0001843	204	0.1293	204	0.03477	204	0.01215	204	0.08943
470	3.819e-05	470	5.449e-05	470	5.449e-05	470	5.449e-05	470	5.449e-05	470	5.449e-05	204	0.01987	204	0.01987	204	0.03514	300	0.1118	215	1	204	0.05358	204	1.049	204	0	204	0	204	0	404	2.841e-09	204	0.00217	403	1.467e-06	358	0.0001843	204	0.1293	204	0.03379	204	0.01231	204	0.08802
470	2.647e-05	470	3.819e-05	470	3.819e-05	470	3.819e-05	470	3.819e-05	470	3.819e-05	204	0.01967	204	0.01967	204	0.03424	300	0.1105	215	0	204	0.05685	204	1.048	204	0	204	0	204	0	404	4.419e-09	204	0.00174	403	9.233e-07	358	0.0002029	204	0.1293	204	0.03265	204	0.01255	204	0.08655
470	1.814e-05	470	2.647e-05	470	2.647e-05	470	2.647e-05	470	2.647e-05	470	2.647e-05	204	0.01943	204	0.01943	204	0.03328	300	0.1086	215	0	204	0.0601	204	1.046	204	0	204	0	204	0	404	6.822e-09	204	0.00137	403	5.735e-07	358	0.0002411	204	0.1292	204	0.03139	204	0.01285	204	0.08501
470	1.229e-05	470	1.814e-05	470	1.814e-05	470	1.814e-05	470	1.814e-05	470	1.814e-05	204	0.01915	204	0.01915	204	0.03226	300	0.1062	215	1	204	0.06332	204	1.044	204	0	204	0	204	0	404	1.045e-08	204	0.00108	403	3.514e-07	358	0.0003011	204	0.1292	204	0.03006	204	0.01321	204	0.08342
470	8.234e-06	470	1.229e-05	470	1.229e-05	470	1.229e-05	470	1.229e-05	470	1.229e-05	204	0.01883	204	0.01883	204	0.0312	300	0.1032	215	0	204	0.06647	204	1.043	204	0	204	0	204	0	404	1.59e-08	204	0.0008345	403	2.123e-07	358	0.0003861	204	0.1293	204	0.02871	204	0.01364	204	0.08179
470	5.449e-06	470	8.234e-06	470	8.234e-06	470	8.234e-06	470	8.234e-06	470	8.234e-06	204	0.01847	204	0.01847	204	0.0301	300	0.09978	215	0	204	0.06955	204	1.041	204	0	204	0	204	0	404	2.401e-08	204	0.0006414	403	1.264e-07	358	0.0005005	204	0.1296	204	0.02738	204	0.01413	204	0.08013
470	3.563e-06	470	5.449e-06	470	5.449e-06	470	5.449e-06	470	5.449e-06	470	5.449e-06	204	0.01807	204	0.01807	204	0.02896	300	0.09584	215	1	204	0.07253	204	1.04	204	0	204	0	204	0	404	3.599e-08	204	0.0004882	403	7.421e-08	358	0.0006496	204	0.1301	204	0.02612	204	0.01468	204	0.07844
470	2.301e-06	470	3.563e-06	470	3.563e-06	470	3.563e-06	470	3.563e-06	470	3.563e-06	204	0.01764	204	0.01764	204	0.0278	300	0.09143	215	0	204	0.07537	204	1.039	204	0	204	0	204	0	404	5.356e-08	204	0.000368	403	4.289e-08	358	0.0008399	204	0.1309	204	0.02497	204	0.01528	204	0.07674
470	1.467e-06	470	2.301e-06	470	2.301e-06	470	2.301e-06	470	2.301e-06	470	2.301e-06	204	0.01718	204	0.01718	204	0.02662	300	0.0866	215	0	204	0.07806	204	1.038	204	0	204	0	204	0	404	7.916e-08	204	0.0002746	403	2.441e-08	358	0.00108	204	0.132	204	0.02397	204	0.01593	204	0.07503
470	9.233e-07	470	1.467e-06	470	1.467e-06	470	1.467e-06	470	1.467e-06	470	1.467e-06	204	0.01669	204	0.01669	204	0.02542	300	0.08136	215	1	204	0.08057	204	1.037	204	0	204	0	204	0	404	1.162e-07	204	0.0002029	403	1.367e-08	358	0.00138	204	0.1334	204	0.02316	204	0.01663	204	0.07333
470	5.735e-07	470	9.233e-07	470	9.233e-07	470	9.233e-07	470	9.233e-07	470	9.233e-07	204	0.01618	204	0.01618	204	0.02422	300	0.07574	215	0	204	0.08287	204	1.036	204	0	204	0	204	0	404	1.694e-07	204	0.0001484	403	7.527e-09	358	0.00174	204	0.1351	204	0.02256	204	0.01738	204	0.07165
470	3.514e-07	470	5.735e-07	470	5.735e-07	470	5.735e-07	470	5.735e-07	470	5.735e-07	204	0.01565	204	0.01565	204	0.02302	300	0.06979	215	0	204	0.08493	204	1.035	204	0	204	0	204	0	404	2.452e-07	204	0.0001074	403	4.074e-09	358	0.00218	204	0.1371	204	0.02219	204	0.01816	204	0.06999
470	2.123e-07	470	3.514e-07	470	3.514e-07	470	3.514e-07	470	3.514e-07	470	3.514e-07	204	0.01509	204	0.01509	204	0.02182	300	0.06352	215	1	204	0.08673	204	1.035	204	0	204	0	204	0	404	3.526e-07	204	7.69e-05	403	2.166e-09	358	0.0027	204	0.1393	204	0.02206	204	0.01898	204	0.06837
470	1.264e-07	470	2.123e-07	470	2.123e-07	470	2.123e-07	470	2.123e-07	470	2.123e-07	204	0.01453	204	0.01453	204	0.02064	300	0.05699	215	0	204	0.08824	204	1.034	204	0	204	0	204	0	404	5.037e-07	204	5.449e-05	403	1.131e-09	358	0.00332	204	0.1416	204	0.02219	204	0.01983	204	0.06679
470	7.421e-08	470	1.264e-07	470	1.264e-07	470	1.264e-07	470	1.264e-07	470	1.264e-07	204	0.01394	204	0.01394	204	0.01947	300	0.05021	215	0	204	0.08943	204	1.034	204	0	204	0	204	0	404	7.149e-07	204	3.819e-05	404	5.789e-10	358	0.00405	204	0.1441	204	0.02256	204	0.0207	204	0.06526
470	4.289e-08	470	7.421e-08	470	7.421e-08	470	7.421e-08	470	7.421e-08	470	7.421e-08	204	0.01336	204	0.01336	204	0.01831	300	0.04322	215	1	204	0.0903	204	1.034	204	0	204	0	204	0	404	1.008e-06	204	2.647e-05	404	2.905e-10	358	0.00489	204	0.1466	204	0.02316	204	0.0216	204	0.06379
470	2.441e-08	470	4.289e-08	470	4.289e-08	470	4.289e-08	470	4.289e-08	470	4.289e-08	204	0.01276	204	0.01276	204	0.01719	300	0.03607	215	0	204	0.09082	204	1.034	204	0	204	0	204	0	404	1.412e-06	204	1.814e-05	404	1.428e-10	358	0.00586	204	0.149	204	0.02397	204	0.02252	204	0.06239
470	1.367e-08	470	2.441e-08	470	2.441e-08	470	2.441e-08	470	2.441e-08	470	2.441e-08	204	0.01217	204	0.01217	204	0.01609	300	0.02877	215	0	204	0.09099	204	1.034	204	0	204	0	204	0	404	1.965e-06	204	1.229e-05	404	6.864e-11	358	0.00695	204	0.1513	204	0.02497	204	0.02346	204	0.06107
470	7.527e-09	470	1.367e-08	470	1.367e-08	470	1.367e-08	470	1.367e-08	470	1.367e-08	204	0.01157	204	0.01157	204	0.01503	300	0.02137	215	1	204	0.09081	204	1.034	204	0	204	0	204	0	404	2.718e-06	204	8.234e-06	404	3.226e-11	358	0.00818	204	0.1534	204	0.02612	204	0.0244	204	0.05982
470	4.074e-09	470	7.527e-09	470	7.527e-09	470	7.527e-09	470	7.527e-09	470	7.527e-09	204	0.01098	204	0.01098	204	0.014	300	0.01389	215	0	204	0.09029	204	1.035	204	0	204	0	204	0	404	3.735e-06	204	5.449e-06	404	1.48e-11	358	0.00954	204	0.1553	204	0.02738	204	0.02535	204	0.05867
470	2.166e-09	470	4.074e-09	470	4.074e-09	470	4.074e-09	470	4.074e-09	470	4.074e-09	204	0.0104	204	0.0104	204	0.01301	300	0.00638	215	0	204	0.08944	204	1.036	204	0	204	0	204	0	404	5.101e-06	204	3.563e-06	404	6.619e-12	358	0.01103	204	0.1568	204	0.02871	204	0.0263	204	0.0576
470	1.131e-09	470	2.166e-09	470	2.166e-09	470	2.166e-09	470	2.166e-09	470	2.166e-09	204	0.00983	204	0.00983	204	0.01206	304	0.00546	215	2	204	0.08828	204	1.036	204	0	204	0	204	0	404	6.924e-06	204	2.301e-06	404	2.883e-12	358	0.01265	204	0.1579	204	0.03006	204	0.02725	204	0.05662
470	5.789e-10	470	1.131e-09	470	1.131e-09	470	1.131e-09	470	1.131e-09	470	1.131e-09	204	0.00927	204	0.00927	204	0.01115	304	0.01134	215	1	204	0.08684	204	1.037	204	0	204	0	204	0	404	9.341e-06	204	1.467e-06	404	1.221e-12	358	0.01438	204	0.1587	204	0.03139	204	0.02819	204	0.05574
470	2.905e-10	470	5.789e-10	470	5.789e-10	470	5.789e-10	470	5.789e-10	470	5.789e-10	204	0.00873	204	0.00873	204	0.01028	304	0.01708	216	4	204	0.08515	204	1.039	204	0	204	0	204	0	404	1.252e-05	204	9.233e-07	404	5.016e-13	358	0.01621	204	0.159	204	0.03265	204	0.02912	204	0.05496
470	1.428e-10	470	2.905e-10	470	2.905e-10	470	2.905e-10	470	2.905e-10	470	2.905e-10	204	0.0082	204	0.0082	204	0.00946	304	0.02267	216	0	204	0.08326	204	1.04	204	0	204	0	204	0	404	1.669e-05	204	5.735e-07	404	1.996e-13	358	0.01812	204	0.159	204	0.03379	204	0.03004	204	0.05428
470	6.864e-11	470	1.428e-10	470	1.428e-10	470	1.428e-10	470	1.428e-10	470	1.428e-10	204	0.00769	204	0.00769	204	0.00868	304	0.02807	216	1	204	0.08119	204	1.041	204	0	204	0	204	0	404	2.212e-05	204	3.514e-07	404	7.678e-14	358	0.02008	204	0.1586	204	0.03477	204	0.03094	204	0.0537
470	3.226e-11	470	6.864e-11	470	6.864e-11	470	6.864e-11	470	6.864e-11	470	6.864e-11	204	0.00721	204	0.00721	204	0.00794	304	0.03325	216	0	204	0.07898	204	1.043	204	0	204	0	204	0	404	2.913e-05	204	2.123e-07	404	2.847e-14	358	0.02207	204	0.1578	204	0.03556	204	0.03181	204	0.05322
470	1.48e-11	470	3.226e-11	470	3.226e-11	470	3.226e-11	470	3.226e-11	470	3.226e-11	204	0.00675	204	0.00675	204	0.00725	304	0.03821	216	1	204	0.07668	204	1.045	204	0	204	0	204	0	404	3.813e-05	204	1.264e-07	404	1.015e-14	358	0.02406	204	0.1568	204	0.03613	204	0.03267	204	0.05283
470	6.619e-12	470	1.48e-11	470	1.48e-11	470	1.48e-11	470	1.48e-11	470	1.48e-11	204	0.00631	204	0.00631	204	0.0066	304	0.0429	216	3	204	0.07432	204	1.047	204	0	204	0	204	0	404	4.964e-05	204	7.421e-08	404	3.466e-15	358	0.02601	204	0.1556	204	0.03645	204	0.0335	204	0.05255
470	2.883e-12	470	6.619e-12	470	6.619e-12	470	6.619e-12	470	6.619e-12	470	6.619e-12	204	0.0059	204	0.0059	204	0.006	304	0.04731	216	0	204	0.07193	204	1.049	204	0	204	0	204	0	404	6.423e-05	204	4.289e-08	404	1.13e-15	359	0.02789	204	0.1542	204	0.0365	204	0.0343	204	0.05235
470	1.221e-12	470	2.883e-12	470	2.883e-12	470	2.883e-12	470	2.883e-12	470	2.883e-12	204	0.00552	204	0.00552	204	0.00543	304	0.05141	216	1	204	0.06954	204	1.051	204	0	204	0	204	0	404	8.264e-05	204	2.441e-08	404	3.501e-16	359	0.02965	204	0.1528	204	0.03628	204	0.03507	204	0.05225
470	5.016e-13	470	1.221e-12	470	1.221e-12	470	1.221e-12	470	1.221e-12	470	1.221e-12	204	0.00517	204	0.00517	204	0.00491	304	0.05518	216	2	204	0.06716	204	1.053	204	0	204	0	204	0	404	0.0001057	204	1.367e-08	404	1.025e-16	359	0.03127	204	0.1513	204	0.03579	204	0.03581	204	0.05223
470	1.996e-13	470	5.016e-13	470	5.016e-13	470	5.016e-13	470	5.016e-13	470	5.016e-13	204	0.00485	204	0.00485	204	0.00443	304	0.0586	216	0	204	0.06482	204	1.056	204	0	204	0	204	0	404	0.0001345	204	7.527e-09	404	2.82e-17	359	0.03271	204	0.15	204	0.03503	204	0.03652	204	0.05229
470	7.678e-14	470	1.996e-13	470	1.996e-13	470	1.996e-13	470	1.996e-13	470	1.996e-13	204	0.00455	204	0.00455	204	0.00398	304	0.06165	216	0	204	0.06251	204	1.058	204	0	204	0	204	0	404	0.0001701	204	4.074e-09	404	7.232e-18	359	0.03394	204	0.1488	204	0.03401	204	0.03719	204	0.05243
470	2.847e-14	470	7.678e-14	470	7.678e-14	470	7.678e-14	470	7.678e-14	470	7.678e-14	204	0.00429	204	0.00429	204	0.00357	304	0.06431	216	1	204	0.06023	204	1.061	204	0	204	0	204	0	404	0.0002139	204	2.166e-09	404	1.713e-18	359	0.03492	204	0.1477	204	0.03277	204	0.03783	204	0.05264
470	1.015e-14	470	2.847e-14	470	2.847e-14	470	2.847e-14	470	2.847e-14	470	2.847e-14	204	0.00406	204	0.00406	204	0.00319	304	0.06658	216	2	204	0.05799	204	1.064	204	0	204	0	204	0	404	0.0002675	204	1.131e-09	404	3.704e-19	359	0.03564	204	0.1469	204	0.03131	204	0.03843	204	0.05291
470	3.466e-15	470	1.015e-14	470	1.015e-14	470	1.015e-14	470	1.015e-14	470	1.015e-14	204	0.00386	204	0.00386	204	0.00285	304	0.06842	216	0	204	0.05577	204	1.066	204	0	204	0	204	0	404	0.0003327	204	5.801e-10	404	7.201e-20	359	0.03608	204	0.1463	204	0.02968	204	0.03901	204	0.05324
470	1.13e-15	470	3.466e-15	470	3.466e-15	470	3.466e-15	470	3.466e-15	470	3.466e-15	204	0.0037	204	0.0037	204	0.00254	304	0.06984	216	0	204	0.05356	204	1.069	204	0	204	0	204	0	404	0.0004115	204	2.934e-10	404	1.235e-20	359	0.03623	204	0.146	204	0.02791	204	0.03954	204	0.05363
470	3.501e-16	470	1.13e-15	470	1.13e-15	470	1.13e-15	470	1.13e-15	470	1.13e-15	204	0.00356	204	0.00356	204	0.00225	304	0.07083	216	1	204	0.05136	204	1.072	204	0	204	0	204	0	404	0.0005062	204	1.494e-10	404	1.815e-21	359	0.03608	204	0.1459	204	0.02602	204	0.04005	204	0.05406
470	1.025e-16	470	3.501e-16	470	3.501e-16	470	3.501e-16	470	3.501e-16	470	3.501e-16	204	0.00347	204	0.00347	204	0.00199	304	0.07137	216	0	204	0.04915	204	1.075	204	0	204	0	204	0	404	0.0006193	204	8.344e-11	404	2.201e-22	359	0.03564	204	0.1461	204	0.02407	204	0.04053	204	0.05452
470	2.82e-17	470	1.025e-16	470	1.025e-16	470	1.025e-16	470	1.025e-16	470	1.025e-16	204	0.0034	204	0.0034	204	0.00176	304	0.07148	216	0	204	0.04691	204	1.078	204	0	204	0	204	0	404	0.0007535	204	6.451e-11	404	2.063e-23	359	0.03492	204	0.1464	204	0.02208	204	0.04098	204	0.05502
470	7.232e-18	470	2.82e-17	470	2.82e-17	470	2.82e-17	470	2.82e-17	470	2.82e-17	204	0.00337	204	0.00337	204	0.00155	304	0.07113	216	1	204	0.04464	204	1.081	204	0	204	0	204	0	404	0.0009119	204	8.344e-11	404	1.331e-24	359	0.03394	204	0.1469	204	0.02009	204	0.04141	204	0.05555
470	1.713e-18	470	7.232e-18	470	7.232e-18	470	7.232e-18	470	7.232e-18	470	7.232e-18	204	0.00337	204	0.00337	204	0.00136	304	0.07035	216	0	204	0.04234	204	1.084	204	0	204	0	204	0	404	0.0011	204	1.494e-10	404	4.437e-26	359	0.03271	204	0.1475	204	0.01812	204	0.04182	204	0.05609
470	3.704e-19	470	1.713e-18	470	1.713e-18	470	1.713e-18	470	1.713e-18	470	1.713e-18	204	0.0034	204	0.0034	204	0.00119	304	0.06913	216	0	204	0.04	204	1.087	204	0	204	0	204	0	404	0.00131	204	2.934e-10	404	0	359	0.03127	204	0.1481	204	0.01622	204	0.04221	204	0.05664
470	7.201e-20	470	3.704e-19	470	3.704e-19	470	3.704e-19	470	3.704e-19	470	3.704e-19	204	0.00346	204	0.00346	204	0.00104	304	0.06748	216	1	204	0.03763	204	1.09	204	0	204	0	204	0	404	0.00157	204	5.801e-10	404	0	359	0.02965	204	0.1487	204	0.01439	204	0.04258	204	0.0572
470	1.235e-20	470	7.201e-20	470	7.201e-20	470	7.201e-20	470	7.201e-20	470	7.201e-20	204	0.00356	204	0.00356	204	0.0009098	304	0.06541	216	0	204	0.03523	204	1.092	204	0	204	0	204	0	404	0.00185	204	1.131e-09	404	0	359	0.02789	204	0.1491	204	0.01266	204	0.04295	204	0.05775
470	1.815e-21	470	1.235e-20	470	1.235e-20	470	1.235e-20	470	1.235e-20	470	1.235e-20	204	0.0037	204	0.0037	204	0.0007911	304	0.06293	216	0	204	0.03283	204	1.095	204	0	204	0	204	0	404	0.00218	204	2.166e-09	404	0	359	0.02601	204	0.1494	204	0.01105	204	0.04331	204	0.0583
470	2.201e-22	470	1.815e-21	470	1.815e-21	470	1.815e-21	470	1.815e-21	470	1.815e-21	204	0.00386	204	0.00386	204	0.0006861	304	0.06007	216	1	204	0.03042	204	1.098	204	0	204	0	204	0	404	0.00256	204	4.074e-09	404	4.437e-26	359	0.02406	204	0.1494	204	0.00956	204	0.04368	204	0.05883
470	2.063e-23	470	2.201e-22	470	2.201e-22	470	2.201e-22	470	2.201e-22	470	2.201e-22	204	0.00406	204	0.00406	204	0.0005935	304	0.05683	216	0	204	0.02803	204	1.101	204	0	204	0	204	0	404	0.00299	204	7.527e-09	404	1.331e-24	359	0.02207	204	0.1491	204	0.00821	204	0.04405	204	0.05933
470	1.331e-24	470	2.063e-23	470	2.063e-23	470	2.063e-23	470	2.063e-23	470	2.063e-23	204	0.00429	204	0.00429	204	0.0005121	304	0.05324	216	0	204	0.02569	204	1.103	204	0	204	0	204	0	404	0.00346	204	1.367e-08	404	2.067e-23	359	0.02008	204	0.1485	204	0.007	204	0.04443	204	0.05982
470	4.437e-26	470	1.331e-24	470	1.331e-24	470	1.331e-24	470	1.331e-24	470	1.331e-24	204	0.00455	204	0.00455	204	0.0004406	304	0.04932	216	2	204	0.02341	204	1.106	204	0	204	0	204	0	404	0.004	204	2.441e-08	404	2.214e-22	359	0.01812	204	0.1475	204	0.00592	204	0.04483	204	0.06027
470	0	470	4.437e-26	470	4.437e-26	470	4.437e-26	470	4.437e-26	470	4.437e-26	204	0.00485	204	0.00485	204	0.0003782	304	0.04509	216	0	204	0.02121	204	1.108	204	0	204	0	204	0.02647	404	0.00459	204	4.289e-08	404	1.836e-21	359	0.01621	204	0.1461	204	0.00499	204	0.04525	204	0.06069
470	0	470	0	470	0	470	0	470	0	470	0	204	0.00517	204	0.00517	204	0.0003237	304	0.04058	216	0	204	0.01913	204	1.11	204	0.01687	204	0.01687	204	0.02647	404	0.00524	204	7.421e-08	404	1.257e-20	359	0.01438	204	0.1442	204	0.00419	204	0.0457	204	0.06106
471	0	470	0	470	0	470	0	470	0	470	0	204	0.00552	204	0.00552	204	0.0002764	304	0.03582	216	1	204	0.01718	204	1.112	204	0.01687	204	0.01687	204	0.02646	404	0.00595	204	1.264e-07	404	7.383e-20	359	0.01265	204	0.142	204	0.00351	204	0.04619	204	0.0614
471	0	471	0	471	0	471	0	471	0	471	0	204	0.0059	204	0.0059	204	0.0002354	304	0.03083	216	0	204	0.01537	204	1.114	204	0.01686	204	0.01686	204	0.02646	404	0.00673	204	2.123e-07	404	3.827e-19	359	0.01103	204	0.1393	204	0.00297	204	0.04673	204	0.06169
471	4.437e-26	471	0	471	0	471	0	471	0	471	0	204	0.00631	204	0.00631	204	0.0001999	304	0.02565	216	0	204	0.01374	204	1.116	204	0.01686	204	0.01686	204	0.02645	404	0.00756	204	3.514e-07	404	1.785e-18	359	0.00954	204	0.1362	204	0.00254	204	0.04731	204	0.06193
471	1.331e-24	471	4.437e-26	471	4.437e-26	471	4.437e-26	471	4.437e-26	471	4.437e-26	204	0.00675	204	0.00675	204	0.0001693	304	0.0203	216	1	204	0.01229	204	1.117	204	0.01686	204	0.01686	204	0.02645	404	0.00846	204	5.735e-07	404	7.602e-18	359	0.00818	204	0.1328	204	0.00224	204	0.04795	204	0.06212
471	2.063e-23	471	1.331e-24	471	1.331e-24	471	1.331e-24	471	1.331e-24	471	1.331e-24	204	0.00721	204	0.00721	204	0.000143	304	0.01481	216	0	204	0.01104	204	1.119	204	0.01686	204	0.01686	204	0.02644	404	0.00942	204	9.233e-07	404	2.991e-17	359	0.00695	204	0.129	204	0.00205	204	0.04865	204	0.06225
471	2.201e-22	471	2.063e-23	471	2.063e-23	471	2.063e-23	471	2.063e-23	471	2.063e-23	204	0.00769	204	0.00769	204	0.0001205	304	0.00921	216	0	204	0.01001	204	1.12	204	0.01685	204	0.01685	204	0.02644	404	0.01043	204	1.467e-06	404	1.097e-16	359	0.00586	204	0.125	204	0.00197	204	0.04943	204	0.06234
471	1.815e-21	471	2.201e-22	471	2.201e-22	471	2.201e-22	471	2.201e-22	471	2.201e-22	204	0.0082	204	0.0082	204	0.0001013	304	0.00353	216	1	204	0.00919	204	1.121	204	0.01685	204	0.01685	204	0.02643	404	0.0115	204	2.301e-06	404	3.783e-16	359	0.00489	204	0.1208	204	0.00202	204	0.05028	204	0.06237
471	1.235e-20	471	1.815e-21	471	1.815e-21	471	1.815e-21	471	1.815e-21	471	1.815e-21	204	0.00872	204	0.00872	204	8.486e-05	309	0.00608	216	0	204	0.0086	204	1.122	204	0.01685	204	0.01685	204	0.02643	404	0.0126	204	3.563e-06	404	1.233e-15	359	0.00405	204	0.1166	204	0.0022	204	0.05121	204	0.06235
471	7.201e-20	471	1.235e-20	471	1.235e-20	471	1.235e-20	471	1.235e-20	471	1.235e-20	204	0.00927	204	0.00927	204	7.092e-05	309	0.0123	216	0	204	0.00824	204	1.123	204	0.01684	204	0.01684	204	0.02642	404	0.01375	204	5.449e-06	404	3.816e-15	359	0.00332	204	0.1122	204	0.0025	204	0.05223	204	0.06227
471	3.704e-19	471	7.201e-20	471	7.201e-20	471	7.201e-20	471	7.201e-20	471	7.201e-20	204	0.00983	204	0.00983	204	5.912e-05	309	0.01835	216	1	204	0.00812	204	1.124	204	0.01684	204	0.01684	204	0.02642	404	0.01492	204	8.234e-06	404	1.128e-14	359	0.0027	204	0.108	204	0.00296	204	0.05334	204	0.06215
471	1.713e-18	471	3.704e-19	471	3.704e-19	471	3.704e-19	471	3.704e-19	471	3.704e-19	204	0.0104	204	0.0104	204	4.915e-05	309	0.0242	216	0	204	0.00822	204	1.124	204	0.01684	204	0.01684	204	0.02642	404	0.01611	204	1.229e-05	404	3.194e-14	359	0.00217	204	0.1038	204	0.00358	204	0.05456	204	0.06197
471	7.232e-18	471	1.713e-18	471	1.713e-18	471	1.713e-18	471	1.713e-18	471	1.713e-18	204	0.01098	204	0.01098	204	4.075e-05	309	0.02983	216	0	204	0.00856	204	1.124	204	0.01684	204	0.01684	204	0.02641	404	0.01732	204	1.814e-05	404	8.693e-14	359	0.00174	204	0.09986	204	0.00438	204	0.05588	204	0.06174
471	2.82e-17	471	7.232e-18	471	7.232e-18	471	7.232e-18	471	7.232e-18	471	7.232e-18	204	0.01157	204	0.01157	204	3.369e-05	309	0.03521	216	1	204	0.00913	204	1.124	204	0.01683	204	0.01683	204	0.02641	404	0.01851	204	2.647e-05	404	2.281e-13	359	0.00137	204	0.09621	204	0.00538	204	0.05731	204	0.06147
471	1.025e-16	471	2.82e-17	471	2.82e-17	471	2.82e-17	471	2.82e-17	471	2.82e-17	204	0.01216	204	0.01216	204	2.778e-05	309	0.04031	216	0	204	0.00992	204	1.124	204	0.01683	204	0.01683	204	0.0264	404	0.0197	204	3.819e-05	404	5.784e-13	359	0.00108	204	0.09294	204	0.00661	204	0.05885	204	0.06116
471	3.501e-16	471	1.025e-16	471	1.025e-16	471	1.025e-16	471	1.025e-16	471	1.025e-16	204	0.01276	204	0.01276	204	2.285e-05	309	0.04512	216	0	204	0.01091	204	1.124	204	0.01683	204	0.01683	204	0.0264	404	0.02085	204	5.449e-05	404	1.42e-12	359	0.0008345	204	0.09012	204	0.00809	204	0.06052	204	0.0608
471	1.13e-15	471	3.501e-16	471	3.501e-16	471	3.501e-16	471	3.501e-16	471	3.501e-16	204	0.01335	204	0.01335	204	1.874e-05	309	0.04961	216	1	204	0.01211	204	1.123	204	0.01683	204	0.01683	204	0.0264	404	0.02196	204	7.69e-05	404	3.385e-12	359	0.0006414	204	0.08782	204	0.00984	204	0.06231	204	0.06041
471	3.466e-15	471	1.13e-15	471	1.13e-15	471	1.13e-15	471	1.13e-15	471	1.13e-15	204	0.01393	204	0.01393	204	1.532e-05	309	0.05376	216	0	204	0.01348	204	1.123	204	0.01683	204	0.01683	204	0.02639	404	0.02302	204	0.0001074	404	7.84e-12	359	0.0004882	204	0.0861	204	0.01189	204	0.06422	204	0.05998
471	1.015e-14	471	3.466e-15	471	3.466e-15	471	3.466e-15	471	3.466e-15	471	3.466e-15	204	0.01451	204	0.01451	204	1.25e-05	309	0.05755	216	0	204	0.01502	204	1.122	204	0.01683	204	0.01683	204	0.02639	404	0.02401	204	0.0001484	404	1.768e-11	359	0.000368	204	0.08503	204	0.01426	204	0.06626	204	0.05953
471	2.847e-14	471	1.015e-14	471	1.015e-14	471	1.015e-14	471	1.015e-14	471	1.015e-14	204	0.01508	204	0.01508	204	1.017e-05	309	0.06097	216	1	204	0.0167	204	1.121	204	0.01683	204	0.01683	204	0.02639	404	0.02492	204	0.0002029	404	3.888e-11	359	0.0002746	204	0.08465	204	0.01698	204	0.06844	204	0.05905
471	7.678e-14	471	2.847e-14	471	2.847e-14	471	2.847e-14	471	2.847e-14	471	2.847e-14	204	0.01563	204	0.01563	204	8.248e-06	309	0.06399	217	0	204	0.01849	204	1.12	204	0.01683	204	0.01683	204	0.02639	404	0.02573	204	0.0002746	404	8.344e-11	359	0.0002029	204	0.08498	204	0.02006	204	0.07074	204	0.05855
471	1.996e-13	471	7.678e-14	471	7.678e-14	471	7.678e-14	471	7.678e-14	471	7.678e-14	204	0.01616	204	0.01616	204	6.672e-06	309	0.06662	217	0	204	0.02036	204	1.119	204	0.01683	204	0.01683	204	0.02639	404	0.02644	204	0.000368	404	1.75e-10	359	0.0001484	204	0.08607	204	0.02351	204	0.07317	204	0.05803
471	5.016e-13	471	1.996e-13	471	1.996e-13	471	1.996e-13	471	1.996e-13	471	1.996e-13	204	0.01666	204	0.01666	204	5.382e-06	309	0.06882	217	1	204	0.02228	204	1.118	204	0.01683	204	0.01683	204	0.02639	404	0.02703	204	0.0004882	404	3.591e-10	359	0.0001074	204	0.0879	204	0.02734	204	0.07574	204	0.0575
471	1.221e-12	471	5.016e-13	471	5.016e-13	471	5.016e-13	471	5.016e-13	471	5.016e-13	204	0.01715	204	0.01715	204	4.33e-06	309	0.07061	217	0	204	0.02421	204	1.117	204	0.01683	204	0.01683	204	0.0264	404	0.0275	204	0.0006414	404	7.217e-10	359	7.69e-05	204	0.09048	204	0.03155	204	0.07843	204	0.05696
471	2.883e-12	471	1.221e-12	471	1.221e-12	471	1.221e-12	471	1.221e-12	471	1.221e-12	204	0.0176	204	0.0176	204	3.474e-06	309	0.07196	217	1	204	0.02612	204	1.115	204	0.01684	204	0.01684	204	0.0264	404	0.02784	204	0.0008345	404	1.421e-09	359	5.449e-05	204	0.09379	204	0.03612	204	0.08126	204	0.05642
471	6.619e-12	471	2.883e-12	471	2.883e-12	471	2.883e-12	471	2.883e-12	471	2.883e-12	204	0.01802	204	0.01802	204	2.779e-06	309	0.07288	217	0	204	0.02797	204	1.114	204	0.01684	204	0.01684	204	0.02641	404	0.02805	204	0.00108	404	2.745e-09	359	3.819e-05	204	0.09778	204	0.04104	204	0.08421	204	0.05588
471	1.48e-11	471	6.619e-12	471	6.619e-12	471	6.619e-12	471	6.619e-12	471	6.619e-12	204	0.0184	204	0.0184	204	2.217e-06	309	0.07337	217	0	204	0.02971	204	1.112	204	0.01685	204	0.01685	204	0.02641	404	0.02812	204	0.00137	404	5.205e-09	359	2.647e-05	204	0.1024	204	0.04627	204	0.08728	204	0.05535
471	3.226e-11	471	1.48e-11	471	1.48e-11	471	1.48e-11	471	1.48e-11	471	1.48e-11	204	0.01875	204	0.01875	204	1.764e-06	309	0.07341	217	1	204	0.03131	204	1.111	204	0.01686	204	0.01686	204	0.02642	404	0.02805	204	0.00174	404	9.693e-09	359	1.814e-05	204	0.1076	204	0.05176	204	0.09047	204	0.05482
471	6.864e-11	471	3.226e-11	471	3.226e-11	471	3.226e-11	471	3.226e-11	471	3.226e-11	204	0.01905	204	0.01905	204	1.399e-06	309	0.07302	217	0	204	0.03274	204	1.109	204	0.01686	204	0.01686	204	0.02644	404	0.02784	204	0.00217	404	1.774e-08	359	1.229e-05	204	0.1133	204	0.05748	204	0.09377	204	0.05431
471	1.428e-10	471	6.864e-11	471	6.864e-11	471	6.864e-11	471	6.864e-11	471	6.864e-11	204	0.01931	204	0.01931	204	1.107e-06	309	0.0722	217	0	204	0.03396	204	1.108	204	0.01688	204	0.01688	204	0.02645	404	0.0275	204	0.0027	404	3.194e-08	359	8.234e-06	204	0.1193	204	0.06336	204	0.09718	204	0.05381
471	2.905e-10	471	1.428e-10	471	1.428e-10	471	1.428e-10	471	1.428e-10	471	1.428e-10	204	0.01953	204	0.01953	204	8.729e-07	309	0.07096	217	1	204	0.03493	204	1.106	204	0.01689	204	0.01689	204	0.02647	404	0.02703	204	0.00332	404	5.656e-08	359	5.449e-06	204	0.1257	204	0.06932	204	0.1007	204	0.05333
471	5.789e-10	471	2.905e-10	471	2.905e-10	471	2.905e-10	471	2.905e-10	471	2.905e-10	204	0.0197	204	0.0197	204	6.866e-07	309	0.0693	217	0	204	0.03565	204	1.104	204	0.01691	204	0.01691	204	0.02649	404	0.02644	204	0.00405	404	9.861e-08	359	3.563e-06	204	0.1322	204	0.0753	204	0.1043	204	0.05287
471	1.131e-09	471	5.789e-10	471	5.789e-10	471	5.789e-10	471	5.789e-10	471	5.789e-10	204	0.01982	204	0.01982	204	5.385e-07	309	0.06723	217	0	204	0.03609	204	1.103	204	0.01693	204	0.01693	204	0.02652	404	0.02573	204	0.00489	404	1.693e-07	359	2.301e-06	204	0.1388	204	0.08121	204	0.108	204	0.05244
471	2.166e-09	471	1.131e-09	471	1.131e-09	471	1.131e-09	471	1.131e-09	471	1.131e-09	204	0.0199	204	0.0199	204	4.212e-07	309	0.06478	217	1	204	0.03623	204	1.101	204	0.01695	204	0.01695	204	0.02655	404	0.02492	204	0.00586	404	2.865e-07	359	1.467e-06	204	0.1454	204	0.08697	204	0.1117	204	0.05204
471	4.074e-09	471	2.166e-09	471	2.166e-09	471	2.166e-09	471	2.166e-09	471	2.166e-09	204	0.01992	204	0.01992	204	3.285e-07	309	0.06194	217	0	204	0.03608	204	1.1	204	0.01698	204	0.01698	204	0.02659	404	0.02401	204	0.00695	404	4.778e-07	359	9.233e-07	204	0.1518	204	0.09249	204	0.1155	204	0.05167
471	7.527e-09	471	4.074e-09	471	4.074e-09	471	4.074e-09	471	4.074e-09	471	4.074e-09	204	0.0199	204	0.0199	204	2.554e-07	309	0.05874	217	0	204	0.03564	204	1.098	204	0.01701	204	0.01701	204	0.02663	404	0.02302	204	0.00818	404	7.858e-07	359	5.735e-07	204	0.1578	204	0.09771	204	0.1194	204	0.05133
471	1.367e-08	471	7.527e-09	471	7.527e-09	471	7.527e-09	471	7.527e-09	471	7.527e-09	204	0.01983	204	0.01983	204	1.98e-07	309	0.05519	217	1	204	0.03492	204	1.097	204	0.01705	204	0.01705	204	0.02668	404	0.02196	204	0.00954	404	1.275e-06	359	3.514e-07	204	0.1635	204	0.1025	204	0.1233	204	0.05103
471	2.441e-08	471	1.367e-08	471	1.367e-08	471	1.367e-08	471	1.367e-08	471	1.367e-08	204	0.01971	204	0.01971	204	1.531e-07	309	0.05132	217	0	204	0.03394	204	1.096	204	0.01709	204	0.01709	204	0.02674	404	0.02085	204	0.01103	404	2.04e-06	359	2.123e-07	204	0.1688	204	0.1069	204	0.1273	204	0.05076
471	4.289e-08	471	2.441e-08	471	2.441e-08	471	2.441e-08	471	2.441e-08	471	2.441e-08	204	0.01954	204	0.01954	204	1.18e-07	309	0.04714	217	0	204	0.03271	204	1.095	204	0.01714	204	0.01714	204	0.02681	404	0.0197	204	0.01265	404	3.224e-06	359	1.264e-07	204	0.1734	204	0.1108	204	0.1313	204	0.05052
471	7.421e-08	471	4.289e-08	471	4.289e-08	471	4.289e-08	471	4.289e-08	471	4.289e-08	204	0.01933	204	0.01933	204	9.071e-08	309	0.04267	217	1	204	0.03127	204	1.093	204	0.0172	204	0.0172	204	0.02688	404	0.01851	204	0.01438	405	5.03e-06	359	7.421e-08	204	0.1774	204	0.1142	204	0.1352	204	0.05033
471	1.264e-07	471	7.421e-08	471	7.421e-08	471	7.421e-08	471	7.421e-08	471	7.421e-08	204	0.01907	204	0.01907	204	6.952e-08	309	0.03794	217	0	204	0.02965	204	1.093	204	0.01726	204	0.01726	204	0.02697	404	0.01732	204	0.01621	405	7.75e-06	359	4.289e-08	204	0.1808	204	0.1169	204	0.1392	204	0.05017
471	2.123e-07	471	1.264e-07	471	1.264e-07	471	1.264e-07	471	1.264e-07	471	1.264e-07	204	0.01877	204	0.01877	204	5.312e-08	309	0.03298	217	0	204	0.02789	204	1.092	204	0.01733	204	0.01733	204	0.02707	404	0.01611	204	0.01812	405	1.18e-05	359	2.441e-08	204	0.1834	204	0.1191	204	0.1432	204	0.05004
471	3.514e-07	471	2.123e-07	471	2.123e-07	471	2.123e-07	471	2.123e-07	471	2.123e-07	204	0.01843	204	0.01843	204	4.047e-08	309	0.02779	217	1	204	0.02601	204	1.091	204	0.01741	204	0.01741	204	0.02718	404	0.01492	204	0.02008	405	1.774e-05	359	1.367e-08	204	0.1852	204	0.1208	204	0.1471	204	0.04996
471	5.735e-07	471	3.514e-07	471	3.514e-07	471	3.514e-07	471	3.514e-07	471	3.514e-07	204	0.01805	204	0.01805	204	3.074e-08	309	0.02241	217	0	204	0.02406	204	1.091	204	0.0175	204	0.0175	204	0.02731	404	0.01375	204	0.02207	405	2.638e-05	359	7.527e-09	204	0.1863	204	0.1219	204	0.151	204	0.04991
471	9.235e-07	471	5.735e-07	471	5.735e-07	471	5.735e-07	471	5.735e-07	471	5.735e-07	204	0.01764	204	0.01764	204	2.328e-08	309	0.01687	217	0	204	0.02207	204	1.09	204	0.01761	204	0.01761	204	0.02745	405	0.0126	204	0.02406	405	3.877e-05	359	4.074e-09	204	0.1866	204	0.1225	204	0.1548	204	0.0499
471	1.467e-06	471	9.235e-07	471	9.235e-07	471	9.235e-07	471	9.235e-07	471	9.235e-07	204	0.0172	204	0.0172	204	1.758e-08	309	0.01118	217	1	204	0.02008	204	1.09	204	0.01772	204	0.01772	204	0.02761	405	0.0115	204	0.02601	405	5.633e-05	359	2.166e-09	204	0.1861	204	0.1226	204	0.1586	204	0.04992
471	2.301e-06	471	1.467e-06	471	1.467e-06	471	1.467e-06	471	1.467e-06	471	1.467e-06	204	0.01672	204	0.01672	204	1.324e-08	309	0.00538	217	0	204	0.01812	204	1.09	204	0.01784	204	0.01784	204	0.02779	405	0.01043	204	0.02789	405	8.096e-05	359	1.131e-09	204	0.185	204	0.1224	204	0.1623	204	0.04997
471	3.564e-06	471	2.301e-06	471	2.301e-06	471	2.301e-06	471	2.301e-06	471	2.301e-06	204	0.01623	204	0.01623	204	9.935e-09	310	0.00382	217	0	204	0.01621	204	1.09	204	0.01798	204	0.01798	204	0.02798	405	0.00942	204	0.02965	405	0.0001151	359	5.789e-10	204	0.1831	204	0.1218	204	0.1659	204	0.05006
471	5.451e-06	471	3.564e-06	471	3.564e-06	471	3.564e-06	471	3.564e-06	471	3.564e-06	204	0.01571	204	0.01571	204	7.435e-09	310	0.00919	217	1	204	0.01438	204	1.091	204	0.01814	204	0.01814	204	0.0282	405	0.00846	204	0.03127	405	0.0001619	359	2.905e-10	204	0.1807	204	0.1209	204	0.1694	204	0.05018
472	8.238e-06	471	5.451e-06	471	5.451e-06	471	5.451e-06	471	5.451e-06	471	5.451e-06	204	0.01517	204	0.01517	204	5.547e-09	310	0.01446	217	0	204	0.01265	204	1.091	204	0.0183	204	0.0183	204	0.02844	405	0.00756	204	0.03271	405	0.0002253	359	1.428e-10	204	0.1777	204	0.1199	204	0.1727	204	0.05033
472	1.23e-05	472	8.238e-06	472	8.238e-06	472	8.238e-06	472	8.238e-06	472	8.238e-06	204	0.01462	204	0.01462	204	4.125e-09	310	0.01961	217	0	204	0.01103	204	1.092	204	0.01849	204	0.01849	204	0.02871	405	0.00673	204	0.03394	405	0.0003103	359	6.864e-11	204	0.1741	204	0.1188	204	0.176	204	0.0505
472	1.816e-05	472	1.23e-05	472	1.23e-05	472	1.23e-05	472	1.23e-05	472	1.23e-05	204	0.01407	204	0.01407	204	3.059e-09	310	0.0246	217	1	204	0.00954	204	1.093	204	0.01869	204	0.01869	204	0.029	405	0.00595	204	0.03492	405	0.000423	359	3.226e-11	204	0.1701	204	0.1177	204	0.1791	204	0.05071
472	2.65e-05	472	1.816e-05	472	1.816e-05	472	1.816e-05	472	1.816e-05	472	1.816e-05	204	0.0135	204	0.0135	204	2.261e-09	310	0.02942	217	0	204	0.00818	204	1.094	204	0.01891	204	0.01891	204	0.02932	405	0.00524	204	0.03564	405	0.0005709	359	1.48e-11	204	0.1657	204	0.1166	204	0.1821	204	0.05093
472	3.823e-05	472	2.65e-05	472	2.65e-05	472	2.65e-05	472	2.65e-05	472	2.65e-05	204	0.01293	204	0.01293	204	1.667e-09	310	0.03403	218	0	204	0.00695	204	1.095	204	0.01915	204	0.01915	204	0.02967	405	0.00459	204	0.03608	405	0.0007628	359	6.619e-12	204	0.161	204	0.1155	204	0.1849	204	0.05118
472	5.456e-05	472	3.823e-05	472	3.823e-05	472	3.823e-05	472	3.823e-05	472	3.823e-05	204	0.01236	204	0.01236	204	1.224e-09	310	0.03841	218	1	204	0.00586	204	1.097	204	0.01941	204	0.01941	204	0.03005	405	0.004	204	0.03623	405	0.00101	359	2.883e-12	204	0.1561	204	0.1146	204	0.1876	204	0.05145
472	7.703e-05	472	5.456e-05	472	5.456e-05	472	5.456e-05	472	5.456e-05	472	5.456e-05	204	0.0118	204	0.0118	204	8.969e-10	310	0.04254	218	1	204	0.00489	204	1.098	204	0.01969	204	0.01969	204	0.03047	405	0.00346	204	0.03608	405	0.00132	359	1.221e-12	204	0.1509	204	0.1139	204	0.1901	204	0.05174
472	0.0001076	472	7.703e-05	472	7.703e-05	472	7.703e-05	472	7.703e-05	472	7.703e-05	204	0.01125	204	0.01125	204	6.548e-10	310	0.0464	218	0	204	0.00405	204	1.1	204	0.01999	204	0.01999	204	0.03092	405	0.00299	204	0.03564	405	0.00172	359	5.016e-13	204	0.1456	204	0.1133	204	0.1925	204	0.05205
472	0.0001487	472	0.0001076	472	0.0001076	472	0.0001076	472	0.0001076	472	0.0001076	204	0.01071	204	0.01071	204	4.766e-10	310	0.04995	218	0	204	0.00332	204	1.102	204	0.02031	204	0.02031	204	0.0314	405	0.00256	204	0.03492	405	0.00221	359	1.996e-13	204	0.1402	204	0.1129	204	0.1946	204	0.05238
472	0.0002035	472	0.0001487	472	0.0001487	472	0.0001487	472	0.0001487	472	0.0001487	204	0.01018	204	0.01018	204	3.458e-10	310	0.05319	218	1	204	0.0027	204	1.104	204	0.02065	204	0.02065	204	0.03192	405	0.00218	204	0.03394	405	0.00281	359	7.678e-14	204	0.1349	204	0.1126	204	0.1966	204	0.05272
472	0.0002756	472	0.0002035	472	0.0002035	472	0.0002035	472	0.0002035	472	0.0002035	204	0.00967	204	0.00967	204	2.501e-10	310	0.05608	218	0	204	0.00217	204	1.107	204	0.02102	204	0.02102	204	0.03248	405	0.00185	204	0.03271	405	0.00355	359	2.847e-14	204	0.1295	204	0.1125	204	0.1985	204	0.05308
472	0.0003695	472	0.0002756	472	0.0002756	472	0.0002756	472	0.0002756	472	0.0002756	204	0.00918	204	0.00918	204	1.803e-10	310	0.05862	218	0	204	0.00174	204	1.109	204	0.0214	204	0.0214	204	0.03307	405	0.00157	204	0.03127	405	0.00444	359	1.015e-14	204	0.1243	204	0.1125	204	0.2001	204	0.05345
472	0.0004905	472	0.0003695	472	0.0003695	472	0.0003695	472	0.0003695	472	0.0003695	204	0.00872	204	0.00872	204	1.296e-10	310	0.06079	218	1	204	0.00137	204	1.112	204	0.02181	204	0.02181	204	0.03371	405	0.00131	204	0.02965	405	0.0055	359	3.466e-15	204	0.1192	204	0.1126	204	0.2016	204	0.05384
472	0.0006449	472	0.0004905	472	0.0004905	472	0.0004905	472	0.0004905	472	0.0004905	204	0.00828	204	0.00828	204	9.285e-11	310	0.06257	218	0	204	0.00108	204	1.114	204	0.02225	204	0.02225	204	0.03438	405	0.0011	204	0.02789	405	0.00675	359	1.13e-15	204	0.1144	204	0.1126	204	0.2029	204	0.05424
472	0.0008399	472	0.0006449	472	0.0006449	472	0.0006449	472	0.0006449	472	0.0006449	204	0.00787	204	0.00787	204	6.63e-11	310	0.06395	218	0	204	0.0008345	204	1.117	204	0.0227	204	0.0227	204	0.0351	405	0.0009119	204	0.02601	405	0.00821	359	3.501e-16	204	0.1098	204	0.1127	204	0.204	204	0.05466
472	0.00108	472	0.0008399	472	0.0008399	472	0.0008399	472	0.0008399	472	0.0008399	204	0.00749	204	0.00749	204	4.719e-11	310	0.06492	218	1	204	0.0006414	204	1.12	204	0.02318	204	0.02318	204	0.03585	405	0.0007535	204	0.02406	405	0.0099	359	1.025e-16	204	0.1056	204	0.1127	204	0.205	204	0.05509
472	0.00139	472	0.00108	472	0.00108	472	0.00108	472	0.00108	472	0.00108	204	0.00714	204	0.00714	204	3.348e-11	310	0.06549	218	0	204	0.0004882	204	1.123	204	0.02367	204	0.02367	204	0.03665	405	0.0006193	204	0.02207	405	0.01184	359	2.82e-17	204	0.1017	204	0.1125	204	0.2058	204	0.05553
472	0.00175	472	0.00139	472	0.00139	472	0.00139	472	0.00139	472	0.00139	204	0.00682	204	0.00682	204	2.368e-11	310	0.06563	218	0	204	0.000368	204	1.126	204	0.02419	204	0.02419	204	0.03748	405	0.0005062	204	0.02008	405	0.01403	359	7.232e-18	204	0.09832	204	0.1122	204	0.2064	204	0.05599
472	0.0022	472	0.00175	472	0.00175	472	0.00175	472	0.00175	472	0.00175	204	0.00655	204	0.00655	204	1.669e-11	310	0.06536	218	2	204	0.0002746	204	1.129	204	0.02472	204	0.02472	204	0.03835	405	0.0004115	204	0.01812	405	0.01649	359	1.713e-18	204	0.09537	204	0.1117	204	0.2069	204	0.05646
472	0.00274	472	0.0022	472	0.0022	472	0.0022	472	0.0022	472	0.0022	204	0.00631	204	0.00631	204	1.172e-11	310	0.06467	218	0	204	0.0002029	204	1.132	204	0.02527	204	0.02527	204	0.03926	405	0.0003327	204	0.01621	405	0.01921	359	3.704e-19	204	0.09292	204	0.1109	204	0.2072	204	0.05695
472	0.00338	472	0.00274	472	0.00274	472	0.00274	472	0.00274	472	0.00274	204	0.0061	204	0.0061	204	8.21e-12	310	0.06356	218	0	204	0.0001484	204	1.135	204	0.02584	204	0.02584	204	0.04021	405	0.0002675	204	0.01438	405	0.02219	359	7.201e-20	204	0.091	204	0.1099	204	0.2073	204	0.05746
472	0.00412	472	0.00338	472	0.00338	472	0.00338	472	0.00338	472	0.00338	204	0.00594	204	0.00594	204	5.729e-12	310	0.06204	218	1	204	0.0001074	204	1.138	204	0.02642	204	0.02642	204	0.04119	405	0.0002139	204	0.01265	405	0.02541	359	1.235e-20	204	0.08963	204	0.1087	204	0.2073	204	0.05799
472	0.005	472	0.00412	472	0.00412	472	0.00412	472	0.00412	472	0.00412	204	0.00582	204	0.00582	204	3.985e-12	310	0.06012	218	0	204	7.69e-05	204	1.141	204	0.02701	204	0.02701	204	0.0422	405	0.0001701	204	0.01103	405	0.02886	359	1.815e-21	204	0.0888	204	0.1071	204	0.2072	204	0.05855
472	0.006	472	0.005	472	0.005	472	0.005	472	0.005	472	0.005	204	0.00574	204	0.00574	204	2.762e-12	310	0.05781	218	0	204	5.449e-05	204	1.144	204	0.02761	204	0.02761	204	0.04324	405	0.0001345	204	0.00954	405	0.0325	359	2.201e-22	204	0.08852	204	0.1054	204	0.2069	204	0.05912
472	0.00715	472	0.006	472	0.006	472	0.006	472	0.006	472	0.006	204	0.0057	204	0.0057	204	1.909e-12	310	0.05512	218	1	204	3.819e-05	204	1.147	204	0.02822	204	0.02822	204	0.04431	405	0.0001057	204	0.00818	405	0.03629	359	2.063e-23	204	0.08876	204	0.1033	204	0.2065	204	0.05972
472	0.00845	472	0.00715	472	0.00715	472	0.00715	472	0.00715	472	0.00715	204	0.0057	204	0.0057	204	1.314e-12	310	0.05206	218	0	204	2.647e-05	204	1.15	204	0.02883	204	0.02883	204	0.0454	405	8.264e-05	204	0.00695	405	0.04019	359	1.331e-24	204	0.0895	204	0.1011	204	0.206	204	0.06035
472	0.00991	472	0.00845	472	0.00845	472	0.00845	472	0.00845	472	0.00845	204	0.00574	204	0.00574	204	9.017e-13	310	0.04865	218	0	204	1.814e-05	204	1.152	204	0.02945	204	0.02945	204	0.04651	405	6.423e-05	204	0.00586	405	0.04414	359	4.437e-26	204	0.09069	204	0.09867	204	0.2054	204	0.06101
472	0.01152	472	0.00991	472	0.00991	472	0.00991	472	0.00991	472	0.00991	204	0.00582	204	0.00582	204	6.166e-13	310	0.04491	218	1	204	1.229e-05	204	1.155	204	0.03006	204	0.03006	204	0.04763	405	4.964e-05	204	0.00489	405	0.04809	359	0	204	0.09229	204	0.09606	204	0.2046	204	0.0617
472	0.01329	472	0.01152	472	0.01152	472	0.01152	472	0.01152	472	0.01152	204	0.00594	204	0.00594	204	4.202e-13	310	0.04085	218	0	204	8.234e-06	204	1.157	204	0.03067	204	0.03067	204	0.04877	405	3.813e-05	204	0.00405	405	0.05195	359	0	204	0.09423	204	0.09333	204	0.2038	204	0.06243
472	0.01521	472	0.01329	472	0.01329	472	0.01329	472	0.01329	472	0.01329	204	0.0061	204	0.0061	204	2.853e-13	310	0.0365	218	0	204	5.449e-06	204	1.159	204	0.03128	204	0.03128	204	0.04991	405	2.913e-05	204	0.00333	405	0.05567	363	0	204	0.09644	204	0.09049	204	0.2028	204	0.06319
472	0.01728	472	0.01521	472	0.01521	472	0.01521	472	0.01521	472	0.01521	204	0.00631	204	0.00631	204	1.931e-13	310	0.03187	218	1	204	3.563e-06	204	1.161	204	0.03187	204	0.03187	204	0.05105	405	2.212e-05	204	0.00271	405	0.05916	363	0	204	0.09886	204	0.08759	204	0.2018	204	0.064
472	0.01949	472	0.01728	472	0.01728	472	0.01728	472	0.01728	472	0.01728	204	0.00655	204	0.00655	204	1.302e-13	310	0.02699	218	0	204	2.301e-06	204	1.163	204	0.03246	204	0.03246	204	0.0522	405	1.669e-05	204	0.00219	405	0.06237	363	4.437e-26	204	0.1014	204	0.08467	204	0.2007	204	0.06484
472	0.02182	472	0.01949	472	0.01949	472	0.01949	472	0.01949	472	0.01949	204	0.00682	204	0.00682	204	8.75e-14	310	0.02188	218	0	204	1.467e-06	204	1.165	204	0.03303	204	0.03303	204	0.05333	405	1.252e-05	204	0.00176	405	0.06521	363	1.331e-24	204	0.104	204	0.08176	204	0.1995	204	0.06573
472	0.02425	472	0.02182	472	0.02182	472	0.02182	472	0.02182	472	0.02182	204	0.00714	204	0.00714	204	5.859e-14	310	0.01656	218	1	204	9.233e-07	204	1.166	204	0.03358	204	0.03358	204	0.05445	405	9.341e-06	204	0.00141	405	0.06763	363	2.063e-23	204	0.1066	204	0.07888	204	0.1982	204	0.06667
472	0.02676	472	0.02425	472	0.02425	472	0.02425	472	0.02425	472	0.02425	204	0.00749	204	0.00749	204	3.909e-14	310	0.01105	218	0	204	5.735e-07	204	1.167	204	0.03411	204	0.03411	204	0.05556	405	6.924e-06	204	0.00113	405	0.06958	363	2.201e-22	204	0.1091	204	0.07607	204	0.1969	204	0.06766
472	0.02933	472	0.02676	472	0.02676	472	0.02676	472	0.02676	472	0.02676	204	0.00787	204	0.00787	204	2.599e-14	310	0.00539	218	0	204	3.514e-07	204	1.168	204	0.03461	204	0.03461	204	0.05664	405	5.101e-06	204	0.0009114	405	0.071	363	1.815e-21	204	0.1114	204	0.07335	204	0.1955	204	0.06869
472	0.03194	472	0.02933	472	0.02933	472	0.02933	472	0.02933	472	0.02933	204	0.00828	204	0.00828	204	1.721e-14	323	0.00023	218	1	204	2.123e-07	204	1.169	204	0.0351	204	0.0351	204	0.0577	405	3.735e-06	204	0.0007488	405	0.07187	363	1.235e-20	204	0.1136	204	0.07074	204	0.194	204	0.06979
472	0.03454	472	0.03194	472	0.03194	472	0.03194	472	0.03194	472	0.03194	204	0.00872	204	0.00872	204	1.136e-14	323	0.00407	218	0	204	1.264e-07	204	1.17	204	0.03555	204	0.03555	204	0.05872	405	2.718e-06	204	0.0006366	405	0.07216	363	7.201e-20	204	0.1155	204	0.06827	204	0.1925	204	0.07093
472	0.03713	472	0.03454	472	0.03454	472	0.03454	472	0.03454	472	0.03454	204	0.00918	204	0.00918	204	7.471e-15	323	0.00773	218	1	204	7.421e-08	204	1.17	204	0.03598	204	0.03598	204	0.05971	405	1.965e-06	204	0.0005709	405	0.07187	363	3.704e-19	204	0.1171	204	0.06595	204	0.191	204	0.07213
472	0.03966	472	0.03713	472	0.03713	472	0.03713	472	0.03713	472	0.03713	204	0.00967	204	0.00967	204	4.895e-15	323	0.01119	218	0	204	4.289e-08	204	1.17	204	0.03637	204	0.03637	204	0.06065	405	1.412e-06	204	0.0005493	405	0.071	363	1.713e-18	204	0.1185	204	0.06378	204	0.1894	204	0.07339
472	0.04212	472	0.03966	472	0.03966	472	0.03966	472	0.03966	472	0.03966	204	0.01018	204	0.01018	204	3.195e-15	323	0.01442	218	0	204	2.441e-08	204	1.17	204	0.03673	204	0.03673	204	0.06155	405	1.008e-06	204	0.0005709	405	0.06958	363	7.232e-18	204	0.1195	204	0.06179	204	0.1877	204	0.07471
472	0.04446	472	0.04212	472	0.04212	472	0.04212	472	0.04212	472	0.04212	204	0.01071	204	0.01071	204	2.078e-15	323	0.0174	218	1	204	1.367e-08	204	1.17	204	0.03707	204	0.03707	204	0.0624	405	7.149e-07	204	0.0006366	405	0.06763	363	2.82e-17	204	0.1202	204	0.05997	204	0.1861	204	0.07609
472	0.04667	472	0.04446	472	0.04446	472	0.04446	472	0.04446	472	0.04446	204	0.01125	204	0.01125	204	1.346e-15	323	0.02012	218	0	204	7.527e-09	204	1.169	204	0.03736	204	0.03736	204	0.06319	405	5.037e-07	204	0.0007488	405	0.06521	363	1.025e-16	204	0.1206	204	0.05832	204	0.1844	204	0.07753
472	0.04873	472	0.04667	472	0.04667	472	0.04667	472	0.04667	472	0.04667	204	0.0118	204	0.0118	204	8.689e-16	323	0.02255	218	0	204	4.074e-09	204	1.169	204	0.03763	204	0.03763	204	0.06394	405	3.526e-07	204	0.0009114	405	0.06237	363	3.501e-16	204	0.1207	204	0.05686	204	0.1826	204	0.07903
472	0.05061	472	0.04873	472	0.04873	472	0.04873	472	0.04873	472	0.04873	204	0.01236	204	0.01236	204	5.587e-16	323	0.02468	218	1	205	2.166e-09	204	1.168	204	0.03786	204	0.03786	204	0.06462	405	2.452e-07	204	0.00113	405	0.05916	363	1.13e-15	204	0.1206	204	0.05557	204	0.1809	204	0.0806
472	0.05229	472	0.05061	472	0.05061	472	0.05061	472	0.05061	472	0.05061	204	0.01293	204	0.01293	204	3.578e-16	323	0.0265	218	0	205	1.131e-09	204	1.167	204	0.03806	204	0.03806	204	0.06524	405	1.694e-07	204	0.00141	405	0.05567	363	3.466e-15	204	0.1201	204	0.05445	204	0.1791	204	0.08222
472	0.05376	472	0.05229	472	0.05229	472	0.05229	472	0.05229	472	0.05229	204	0.0135	204	0.0135	204	2.283e-16	323	0.02799	218	0	205	5.789e-10	204	1.166	204	0.03824	204	0.03824	204	0.0658	405	1.162e-07	204	0.00176	405	0.05195	363	1.015e-14	204	0.1195	204	0.05349	204	0.1774	204	0.0839
472	0.055	472	0.05376	472	0.05376	472	0.05376	472	0.05376	472	0.05376	204	0.01407	204	0.01407	204	1.451e-16	323	0.02913	218	1	205	2.905e-10	204	1.164	204	0.03838	204	0.03838	204	0.0663	405	7.916e-08	204	0.00219	405	0.04809	363	2.847e-14	204	0.1186	204	0.05268	204	0.1756	204	0.08564
472	0.05601	472	0.055	472	0.055	472	0.055	472	0.055	472	0.055	204	0.01462	204	0.01462	204	9.188e-17	323	0.02993	218	0	205	1.428e-10	204	1.163	204	0.03849	204	0.03849	204	0.06673	405	5.356e-08	204	0.00271	405	0.04414	363	7.678e-14	204	0.1175	204	0.05201	204	0.1738	204	0.08744
472	0.05677	472	0.05601	472	0.05601	472	0.05601	472	0.05601	472	0.05601	204	0.01517	204	0.01517	204	5.794e-17	323	0.03038	218	0	205	6.864e-11	204	1.161	204	0.03858	204	0.03858	204	0.0671	405	3.599e-08	204	0.00333	405	0.04019	363	1.996e-13	204	0.1163	204	0.05147	204	0.1719	204	0.0893
472	0.05729	472	0.05677	472	0.05677	472	0.05677	472	0.05677	472	0.05677	204	0.01571	204	0.01571	204	3.639e-17	323	0.03046	218	1	205	3.226e-11	204	1.159	204	0.03865	204	0.03865	204	0.06741	405	2.401e-08	204	0.00405	405	0.03629	363	5.016e-13	204	0.1148	204	0.05103	204	0.1701	204	0.09121
472	0.05754	472	0.05729	472	0.05729	472	0.05729	472	0.05729	472	0.05729	204	0.01623	204	0.01623	204	2.277e-17	323	0.03018	218	0	205	1.48e-11	204	1.157	204	0.0387	204	0.0387	204	0.06766	405	1.59e-08	204	0.00489	405	0.0325	363	1.221e-12	204	0.1132	204	0.05069	204	0.1683	204	0.09316
472	0.05754	472	0.05754	472	0.05754	472	0.05754	472	0.05754	472	0.05754	204	0.01672	204	0.01672	204	1.419e-17	323	0.02954	218	0	205	6.619e-12	204	1.155	204	0.03873	204	0.03873	204	0.06784	405	1.045e-08	204	0.00586	405	0.02886	363	2.883e-12	204	0.1114	204	0.05044	204	0.1664	204	0.09517
472	0.05729	472	0.05754	472	0.05754	472	0.05754	472	0.05754	472	0.05754	204	0.0172	204	0.0172	204	8.805e-18	323	0.02854	218	1	205	2.883e-12	204	1.153	204	0.03875	204	0.03875	204	0.06798	405	6.822e-09	204	0.00695	405	0.02541	363	6.619e-12	204	0.1095	204	0.05026	204	0.1646	204	0.09722
472	0.05677	472	0.05729	472	0.05729	472	0.05729	472	0.05729	472	0.05729	204	0.01764	204	0.01764	204	5.442e-18	323	0.02719	218	0	205	1.221e-12	204	1.151	204	0.03876	204	0.03876	204	0.06805	405	4.419e-09	204	0.00818	405	0.02219	363	1.48e-11	204	0.1073	204	0.05015	204	0.1627	204	0.09932
472	0.05601	472	0.05677	472	0.05677	472	0.05677	472	0.05677	472	0.05677	204	0.01805	204	0.01805	204	3.35e-18	323	0.02549	218	0	205	5.016e-13	204	1.149	204	0.03876	204	0.03876	204	0.06808	405	2.841e-09	204	0.00954	405	0.01921	363	3.226e-11	204	0.105	204	0.0501	204	0.1609	204	0.1014
472	0.055	472	0.05601	472	0.05601	472	0.05601	472	0.05601	472	0.05601	204	0.01843	204	0.01843	204	2.054e-18	323	0.02344	218	1	205	1.996e-13	204	1.146	204	0.03877	204	0.03877	204	0.06806	405	1.812e-09	204	0.01103	405	0.01649	363	6.864e-11	204	0.1024	204	0.05011	204	0.159	204	0.1036
472	0.05376	472	0.055	472	0.055	472	0.055	472	0.055	472	0.055	204	0.01877	204	0.01877	204	1.254e-18	323	0.02106	218	0	205	7.678e-14	204	1.144	204	0.03878	204	0.03878	204	0.068	405	1.147e-09	204	0.01265	405	0.01403	363	1.428e-10	204	0.09963	204	0.05018	204	0.1571	204	0.1058
472	0.05229	472	0.05376	472	0.05376	472	0.05376	472	0.05376	472	0.05376	204	0.01907	204	0.01907	204	7.62e-19	323	0.01836	219	0	205	2.847e-14	204	1.142	204	0.03879	204	0.03879	204	0.0679	405	7.206e-10	204	0.01438	405	0.01184	363	2.905e-10	204	0.09664	204	0.05033	204	0.1552	204	0.108
472	0.05061	472	0.05229	472	0.05229	472	0.05229	472	0.05229	472	0.05229	204	0.01933	204	0.01933	204	4.613e-19	323	0.01536	219	1	205	1.015e-14	204	1.14	204	0.03882	204	0.03882	204	0.06777	405	4.489e-10	204	0.01621	405	0.0099	363	5.789e-10	204	0.09343	204	0.05057	204	0.1532	204	0.1102
472	0.04873	472	0.05061	472	0.05061	472	0.05061	472	0.05061	472	0.05061	204	0.01954	204	0.01954	204	2.78e-19	323	0.01206	219	0	205	3.466e-15	204	1.137	204	0.03886	204	0.03886	204	0.06761	405	2.774e-10	204	0.01812	405	0.00821	363	1.131e-09	204	0.08998	204	0.0509	204	0.1513	204	0.1125
472	0.04667	472	0.04873	472	0.04873	472	0.04873	472	0.04873	472	0.04873	204	0.01971	204	0.01971	204	1.669e-19	323	0.00849	219	0	205	1.13e-15	204	1.135	204	0.03892	204	0.03892	204	0.06743	405	1.701e-10	204	0.02008	405	0.00675	363	2.166e-09	204	0.08632	204	0.05136	204	0.1493	204	0.1147
472	0.04446	472	0.04667	472	0.04667	472	0.04667	472	0.04667	472	0.04667	204	0.01983	204	0.01983	204	9.971e-20	323	0.00466	219	1	205	3.501e-16	204	1.133	204	0.039	204	0.039	204	0.06723	405	1.034e-10	204	0.02207	405	0.0055	363	4.074e-09	204	0.08245	204	0.05195	204	0.1473	204	0.1169
472	0.04212	472	0.04446	472	0.04446	472	0.04446	472	0.04446	472	0.04446	204	0.0199	204	0.0199	204	5.932e-20	323	0.0005826	219	0	205	1.025e-16	204	1.131	204	0.03911	204	0.03911	204	0.06702	405	6.229e-11	204	0.02406	405	0.00444	363	7.527e-09	204	0.07838	204	0.05269	204	0.1453	204	0.1191
472	0.03966	472	0.04212	472	0.04212	472	0.04212	472	0.04212	472	0.04212	204	0.01992	204	0.01992	204	3.514e-20	327	0.00438	219	1	205	2.82e-17	204	1.129	204	0.03925	204	0.03925	204	0.0668	405	3.722e-11	204	0.02601	405	0.00355	363	1.367e-08	204	0.07416	204	0.0536	204	0.1432	204	0.1213
472	0.03713	472	0.03966	472	0.03966	472	0.03966	472	0.03966	472	0.03966	204	0.0199	204	0.0199	204	2.072e-20	327	0.01144	219	0	205	7.232e-18	204	1.127	204	0.03941	204	0.03941	204	0.06658	405	2.204e-11	204	0.02789	405	0.00281	363	2.441e-08	204	0.06979	204	0.05469	204	0.1411	204	0.1235
472	0.03454	472	0.03713	472	0.03713	472	0.03713	472	0.03713	472	0.03713	204	0.01982	204	0.01982	204	1.216e-20	327	0.01864	219	0	205	1.713e-18	204	1.125	204	0.03961	204	0.03961	204	0.06636	405	1.294e-11	204	0.02965	405	0.00221	363	4.289e-08	204	0.06533	204	0.05596	204	0.139	204	0.1256
472	0.03194	472	0.03454	472	0.03454	472	0.03454	472	0.03454	472	0.03454	204	0.0197	204	0.0197	204	7.109e-21	327	0.02598	219	1	205	3.704e-19	204	1.124	204	0.03985	204	0.03985	204	0.06614	405	7.526e-12	204	0.03127	405	0.00172	363	7.421e-08	204	0.06081	204	0.0574	204	0.1368	204	0.1277
472	0.02933	472	0.03194	472	0.03194	472	0.03194	472	0.03194	472	0.03194	204	0.01953	204	0.01953	204	4.136e-21	327	0.03343	219	0	205	7.201e-20	204	1.122	204	0.04012	204	0.04012	204	0.06594	405	4.337e-12	204	0.03271	405	0.00132	363	1.264e-07	204	0.05626	204	0.05901	204	0.1346	204	0.1297
472	0.02676	472	0.02933	472	0.02933	472	0.02933	472	0.02933	472	0.02933	204	0.01931	204	0.01931	204	2.395e-21	327	0.04097	219	0	205	1.235e-20	204	1.121	204	0.04043	204	0.04043	204	0.06575	405	2.476e-12	204	0.03394	405	0.00101	363	2.123e-07	204	0.05174	204	0.06077	204	0.1323	204	0.1317
472	0.02425	472	0.02676	472	0.02676	472	0.02676	472	0.02676	472	0.02676	204	0.01905	204	0.01905	204	1.38e-21	327	0.04859	219	1	205	1.815e-21	204	1.119	204	0.04077	204	0.04077	204	0.06558	405	1.4e-12	204	0.03492	405	0.0007628	363	3.514e-07	204	0.04727	204	0.06263	204	0.13	204	0.1336
472	0.02182	472	0.02425	472	0.02425	472	0.02425	472	0.02425	472	0.02425	204	0.01874	204	0.01874	204	7.92e-22	327	0.05626	219	0	205	2.201e-22	205	1.118	204	0.04115	204	0.04115	204	0.06542	405	7.841e-13	204	0.03564	405	0.0005709	363	5.735e-07	204	0.04292	204	0.06457	204	0.1276	204	0.1354
472	0.01949	472	0.02182	472	0.02182	472	0.02182	472	0.02182	472	0.02182	204	0.0184	204	0.0184	204	4.522e-22	327	0.06397	219	0	205	2.063e-23	205	1.117	204	0.04157	204	0.04157	204	0.06529	405	4.347e-13	205	0.03608	405	0.000423	363	9.233e-07	204	0.0387	204	0.06653	204	0.1251	204	0.1371
472	0.01728	472	0.01949	472	0.01949	472	0.01949	472	0.01949	472	0.01949	204	0.01801	204	0.01801	204	2.57e-22	327	0.07167	219	1	205	1.331e-24	205	1.116	204	0.04203	204	0.04203	204	0.06519	405	2.386e-13	205	0.03623	405	0.0003103	363	1.467e-06	204	0.03466	204	0.06847	204	0.1226	204	0.1387
472	0.01521	472	0.01728	472	0.01728	472	0.01728	472	0.01728	472	0.01728	204	0.01759	204	0.01759	204	1.453e-22	327	0.07936	219	0	205	4.437e-26	205	1.115	204	0.04251	204	0.04251	204	0.0651	405	1.296e-13	205	0.03608	405	0.0002253	363	2.301e-06	204	0.03083	204	0.0703	204	0.1201	204	0.1402
472	0.01329	472	0.01521	472	0.01521	472	0.01521	472	0.01521	472	0.01521	204	0.01714	204	0.01714	204	8.18e-23	327	0.087	219	0	205	0	205	1.115	204	0.04303	204	0.04303	204	0.06505	405	6.964e-14	205	0.03564	405	0.0001619	363	3.563e-06	204	0.02722	204	0.07198	204	0.1175	204	0.1416
472	0.01152	472	0.01329	472	0.01329	472	0.01329	472	0.01329	472	0.01329	204	0.01665	204	0.01665	204	4.582e-23	327	0.09457	219	1	205	0	205	1.114	204	0.04358	204	0.04358	204	0.06502	405	3.702e-14	205	0.03492	405	0.0001151	363	5.449e-06	204	0.02387	204	0.07345	204	0.1148	204	0.1428
472	0.00991	472	0.01152	472	0.01152	472	0.01152	472	0.01152	472	0.01152	204	0.01614	204	0.01614	204	2.553e-23	327	0.102	219	0	205	0	205	1.114	204	0.04415	204	0.04415	204	0.06501	405	1.946e-14	205	0.03394	405	8.096e-05	363	8.234e-06	204	0.02077	204	0.07463	204	0.1121	204	0.1439
472	0.00845	472	0.00991	472	0.00991	472	0.00991	472	0.00991	472	0.00991	204	0.01561	204	0.01561	204	1.416e-23	327	0.1094	219	0	205	0	205	1.114	204	0.04475	204	0.04475	204	0.06503	405	1.012e-14	205	0.03271	405	5.633e-05	363	1.229e-05	204	0.01794	204	0.07546	204	0.1094	204	0.1449
472	0.00715	472	0.00845	472	0.00845	472	0.00845	472	0.00845	472	0.00845	204	0.01506	204	0.01506	204	7.812e-24	327	0.1165	219	1	205	4.437e-26	205	1.114	204	0.04536	204	0.04536	204	0.06507	405	5.2e-15	205	0.03127	405	3.877e-05	363	1.814e-05	204	0.01538	204	0.07592	204	0.1065	204	0.1457
472	0.006	472	0.00715	472	0.00715	472	0.00715	472	0.00715	472	0.00715	204	0.01449	204	0.01449	204	4.288e-24	327	0.1235	219	0	205	1.331e-24	205	1.114	204	0.04599	204	0.04599	204	0.06513	405	2.641e-15	205	0.02965	405	2.638e-05	363	2.647e-05	204	0.01308	204	0.07594	204	0.1037	205	0.1463
472	0.005	472	0.006	472	0.006	472	0.006	472	0.006	472	0.006	204	0.01391	204	0.01391	204	2.342e-24	327	0.1303	219	0	205	2.063e-23	205	1.114	204	0.04663	204	0.04663	204	0.0652	405	1.325e-15	205	0.02789	405	1.774e-05	363	3.819e-05	204	0.01104	205	0.0755	205	0.1008	205	0.1468
472	0.00412	472	0.005	472	0.005	472	0.005	472	0.005	472	0.005	204	0.01331	204	0.01331	204	1.272e-24	327	0.1368	219	1	205	2.201e-22	205	1.115	204	0.04727	204	0.04727	204	0.06529	405	6.563e-16	205	0.02601	405	1.18e-05	363	5.449e-05	205	0.00924	205	0.07459	205	0.09786	205	0.1471
472	0.00338	472	0.00412	472	0.00412	472	0.00412	472	0.00412	472	0.00412	205	0.01271	205	0.01271	204	6.875e-25	327	0.143	219	1	205	1.815e-21	205	1.116	204	0.04791	204	0.04791	205	0.0654	405	3.211e-16	205	0.02406	405	7.75e-06	363	7.69e-05	205	0.00768	205	0.07321	205	0.0949	205	0.1473
472	0.00274	472	0.00338	472	0.00338	472	0.00338	472	0.00338	472	0.00338	205	0.01211	205	0.01211	204	3.696e-25	327	0.1489	219	0	205	1.235e-20	205	1.116	205	0.04855	205	0.04855	205	0.0655	405	1.55e-16	205	0.02207	405	5.03e-06	363	0.0001074	205	0.00633	205	0.07136	205	0.09192	205	0.1473
472	0.0022	472	0.00274	472	0.00274	472	0.00274	472	0.00274	472	0.00274	205	0.01151	205	0.01151	205	1.976e-25	327	0.1545	219	0	205	7.201e-20	205	1.117	205	0.04918	205	0.04918	205	0.06562	405	7.383e-17	205	0.02008	405	3.224e-06	363	0.0001484	205	0.00518	205	0.06906	205	0.08892	205	0.147
472	0.00175	472	0.0022	472	0.0022	472	0.0022	472	0.0022	472	0.0022	205	0.01091	205	0.01091	205	1.051e-25	327	0.1598	219	1	205	3.704e-19	205	1.118	205	0.04979	205	0.04979	205	0.06573	405	3.468e-17	205	0.01812	405	2.04e-06	363	0.0002029	205	0.0042	205	0.06636	205	0.08591	205	0.1466
472	0.00139	472	0.00175	472	0.00175	472	0.00175	472	0.00175	472	0.00175	205	0.01031	205	0.01031	205	5.557e-26	327	0.1647	219	0	205	1.713e-18	205	1.119	205	0.05038	205	0.05038	205	0.06584	405	1.606e-17	205	0.01621	405	1.275e-06	363	0.0002746	205	0.00339	205	0.06331	205	0.0829	205	0.1461
472	0.00108	472	0.00139	472	0.00139	472	0.00139	472	0.00139	472	0.00139	205	0.00973	205	0.00973	205	2.923e-26	327	0.1692	219	2	205	7.232e-18	205	1.121	205	0.05094	205	0.05094	205	0.06593	405	7.329e-18	205	0.01438	405	7.858e-07	363	0.000368	205	0.00271	205	0.05995	205	0.0799	205	0.1453
472	0.0008399	472	0.00108	472	0.00108	472	0.00108	472	0.00108	472	0.00108	205	0.00915	205	0.00915	205	1.529e-26	327	0.1733	219	1	205	2.82e-17	205	1.122	205	0.05148	205	0.05148	205	0.06602	405	3.294e-18	205	0.01265	405	4.778e-07	363	0.0004882	205	0.00217	205	0.05636	205	0.07691	205	0.1444
472	0.0006449	472	0.0008399	472	0.0008399	472	0.0008399	472	0.0008399	472	0.0008399	205	0.00859	205	0.00859	205	7.949e-27	327	0.1769	219	0	205	1.025e-16	205	1.124	205	0.05197	205	0.05197	205	0.06609	405	1.458e-18	205	0.01103	405	2.865e-07	363	0.0006414	205	0.00173	205	0.05259	205	0.07395	205	0.1433
472	0.0004905	472	0.0006449	472	0.0006449	472	0.0006449	472	0.0006449	472	0.0006449	205	0.00804	205	0.00804	205	4.11e-27	327	0.1801	219	0	205	3.501e-16	205	1.125	205	0.05243	205	0.05243	205	0.06614	405	6.346e-19	205	0.00954	405	1.693e-07	363	0.0008345	205	0.00139	205	0.04873	205	0.07103	205	0.142
472	0.0003695	472	0.0004905	472	0.0004905	472	0.0004905	472	0.0004905	472	0.0004905	205	0.00751	205	0.00751	205	2.113e-27	327	0.1828	219	1	205	1.13e-15	205	1.127	205	0.05285	205	0.05285	205	0.06616	405	2.717e-19	205	0.00818	405	9.861e-08	363	0.00108	205	0.00113	205	0.04484	205	0.06814	205	0.1405
472	0.0002756	472	0.0003695	472	0.0003695	472	0.0003695	472	0.0003695	472	0.0003695	205	0.00699	205	0.00699	205	1.08e-27	327	0.1851	219	0	205	3.466e-15	205	1.129	205	0.05322	205	0.05322	205	0.06615	405	1.143e-19	205	0.00695	405	5.656e-08	363	0.00137	205	0.0009531	205	0.04098	205	0.06531	205	0.1389
472	0.0002035	472	0.0002756	472	0.0002756	472	0.0002756	472	0.0002756	472	0.0002756	205	0.00649	205	0.00649	205	5.486e-28	327	0.1869	220	0	205	1.015e-14	205	1.131	205	0.05354	205	0.05354	205	0.06611	405	4.725e-20	205	0.00586	405	3.194e-08	363	0.00174	205	0.0008407	205	0.03723	205	0.06253	205	0.1371
472	0.0001487	472	0.0002035	472	0.0002035	472	0.0002035	472	0.0002035	472	0.0002035	205	0.00602	205	0.00602	205	2.77e-28	327	0.1882	220	1	205	2.847e-14	205	1.133	205	0.05381	205	0.05381	205	0.06604	405	1.917e-20	205	0.00489	405	1.774e-08	363	0.00217	205	0.0007911	205	0.03365	205	0.05982	205	0.1352
472	0.0001076	472	0.0001487	472	0.0001487	472	0.0001487	472	0.0001487	472	0.0001487	205	0.00556	205	0.00556	205	1.39e-28	327	0.189	220	0	205	7.678e-14	205	1.135	205	0.05402	205	0.05402	205	0.06593	405	7.629e-21	205	0.00405	405	9.693e-09	363	0.0027	205	0.0008014	205	0.03029	205	0.05719	205	0.1332
472	7.703e-05	472	0.0001076	472	0.0001076	472	0.0001076	472	0.0001076	472	0.0001076	205	0.00513	205	0.00513	205	6.935e-29	327	0.1894	220	0	205	1.996e-13	205	1.137	205	0.05417	205	0.05417	205	0.06578	405	2.975e-21	205	0.00332	405	5.205e-09	363	0.00332	205	0.000871	205	0.02719	205	0.05463	205	0.131
472	5.456e-05	472	7.703e-05	472	7.703e-05	472	7.703e-05	472	7.703e-05	472	7.703e-05	205	0.00472	205	0.00472	205	3.438e-29	327	0.1892	220	1	205	5.016e-13	205	1.139	205	0.05427	205	0.05427	205	0.06559	405	1.136e-21	205	0.0027	405	2.745e-09	363	0.00405	205	0.001	205	0.02439	205	0.05217	205	0.1287
472	3.823e-05	472	5.456e-05	472	5.456e-05	472	5.456e-05	472	5.456e-05	472	5.456e-05	205	0.00433	205	0.00433	205	1.694e-29	327	0.1885	220	1	205	1.221e-12	205	1.142	205	0.0543	205	0.0543	205	0.06536	405	4.246e-22	205	0.00217	405	1.421e-09	363	0.00489	205	0.0012	205	0.02193	205	0.0498	205	0.1263
472	2.65e-05	472	3.823e-05	472	3.823e-05	472	3.823e-05	472	3.823e-05	472	3.823e-05	205	0.00396	205	0.00396	205	8.289e-30	327	0.1874	220	0	205	2.883e-12	205	1.144	205	0.05428	205	0.05428	205	0.06509	405	1.551e-22	205	0.00174	405	7.217e-10	363	0.00586	205	0.00146	205	0.01982	205	0.04753	205	0.1239
472	1.816e-05	472	2.65e-05	472	2.65e-05	472	2.65e-05	472	2.65e-05	472	2.65e-05	205	0.00361	205	0.00361	205	4.031e-30	327	0.1858	220	0	205	6.619e-12	205	1.146	205	0.0542	205	0.0542	205	0.06478	405	5.53e-23	205	0.00137	405	3.591e-10	363	0.00695	205	0.0018	205	0.01809	205	0.04536	205	0.1213
472	1.23e-05	472	1.816e-05	472	1.816e-05	472	1.816e-05	472	1.816e-05	472	1.816e-05	205	0.00329	205	0.00329	205	1.947e-30	327	0.1837	220	1	205	1.48e-11	205	1.149	205	0.05406	205	0.05406	205	0.06442	405	1.923e-23	205	0.00108	405	1.75e-10	363	0.00818	205	0.00222	205	0.01674	205	0.0433	205	0.1187
472	8.238e-06	472	1.23e-05	472	1.23e-05	472	1.23e-05	472	1.23e-05	472	1.23e-05	205	0.00299	205	0.00299	205	9.344e-31	327	0.1811	220	0	205	3.226e-11	205	1.151	205	0.05386	205	0.05386	205	0.06403	405	6.516e-24	205	0.0008345	405	8.344e-11	363	0.00954	205	0.00273	205	0.01576	205	0.04135	205	0.1161
472	5.451e-06	472	8.238e-06	472	8.238e-06	472	8.238e-06	472	8.238e-06	472	8.238e-06	205	0.00271	205	0.00271	205	4.454e-31	327	0.1781	220	0	205	6.864e-11	205	1.153	205	0.05361	205	0.05361	205	0.06359	405	2.147e-24	205	0.0006414	405	3.888e-11	363	0.01103	205	0.00334	205	0.01516	205	0.03952	205	0.1134
472	3.564e-06	472	5.451e-06	472	5.451e-06	472	5.451e-06	472	5.451e-06	472	5.451e-06	205	0.00245	205	0.00245	205	2.108e-31	327	0.1747	220	1	205	1.428e-10	205	1.156	205	0.0533	205	0.0533	205	0.06312	405	6.872e-25	205	0.0004882	405	1.768e-11	363	0.01265	205	0.00406	205	0.01493	205	0.0378	205	0.1107
472	2.301e-06	472	3.564e-06	472	3.564e-06	472	3.564e-06	472	3.564e-06	472	3.564e-06	205	0.0022	205	0.0022	205	9.912e-32	327	0.1708	220	0	205	2.905e-10	205	1.158	205	0.05295	205	0.05295	205	0.06262	405	2.133e-25	205	0.000368	405	7.84e-12	363	0.01438	205	0.0049	205	0.01504	205	0.0362	205	0.108
472	1.467e-06	472	2.301e-06	472	2.301e-06	472	2.301e-06	472	2.301e-06	472	2.301e-06	205	0.00198	205	0.00198	205	4.627e-32	327	0.1665	220	0	205	5.789e-10	205	1.161	205	0.05255	205	0.05255	205	0.06208	405	6.406e-26	205	0.0002746	405	3.385e-12	363	0.01621	205	0.00586	205	0.01547	205	0.03471	205	0.1053
472	9.235e-07	472	1.467e-06	472	1.467e-06	472	1.467e-06	472	1.467e-06	472	1.467e-06	205	0.00178	205	0.00178	205	2.145e-32	327	0.1618	220	1	205	1.131e-09	205	1.163	205	0.05211	205	0.05211	205	0.06152	405	1.859e-26	205	0.0002029	405	1.42e-12	363	0.01812	205	0.00695	205	0.0162	205	0.03334	205	0.1026
472	5.735e-07	472	9.235e-07	472	9.235e-07	472	9.235e-07	472	9.235e-07	472	9.235e-07	205	0.00159	205	0.00159	205	9.869e-33	327	0.1568	220	0	205	2.166e-09	205	1.166	205	0.05163	205	0.05163	205	0.06093	405	5.198e-27	205	0.0001484	405	5.784e-13	363	0.02008	205	0.00818	205	0.01719	205	0.03208	205	0.09997
472	3.514e-07	472	5.735e-07	472	5.735e-07	472	5.735e-07	472	5.735e-07	472	5.735e-07	205	0.00142	205	0.00142	205	4.508e-33	327	0.1513	220	0	205	4.074e-09	205	1.168	205	0.05112	205	0.05112	205	0.06032	405	1.397e-27	205	0.0001074	405	2.281e-13	363	0.02207	205	0.00954	205	0.01842	205	0.03092	205	0.09739
472	2.123e-07	472	3.514e-07	472	3.514e-07	472	3.514e-07	472	3.514e-07	472	3.514e-07	205	0.00126	205	0.00126	205	2.044e-33	327	0.1456	220	1	205	7.527e-09	205	1.17	205	0.05058	205	0.05058	205	0.05969	405	3.6e-28	205	7.69e-05	405	8.693e-14	363	0.02406	205	0.01103	205	0.01984	205	0.02988	205	0.09488
472	1.264e-07	472	2.123e-07	472	2.123e-07	472	2.123e-07	472	2.123e-07	472	2.123e-07	205	0.00112	205	0.00112	205	9.199e-34	327	0.1395	220	0	205	1.367e-08	205	1.173	205	0.05002	205	0.05002	205	0.05906	405	8.865e-29	205	5.449e-05	405	3.194e-14	363	0.02601	205	0.01265	205	0.02141	205	0.02894	205	0.09245
472	7.421e-08	472	1.264e-07	472	1.264e-07	472	1.264e-07	472	1.264e-07	472	1.264e-07	205	0.0009903	205	0.0009903	205	4.115e-34	327	0.1331	220	0	205	2.441e-08	205	1.175	205	0.04943	205	0.04943	205	0.05841	405	2.078e-29	205	3.819e-05	405	1.128e-14	363	0.02789	205	0.01438	205	0.02308	205	0.02809	205	0.0901
472	4.289e-08	472	7.421e-08	472	7.421e-08	472	7.421e-08	472	7.421e-08	472	7.421e-08	205	0.0008743	205	0.0008743	205	1.842e-34	327	0.1265	220	1	205	4.289e-08	205	1.177	205	0.04884	205	0.04884	205	0.05777	405	4.619e-30	205	2.647e-05	405	3.816e-15	363	0.02965	205	0.01621	205	0.02482	205	0.02734	205	0.08786
472	2.441e-08	472	4.289e-08	472	4.289e-08	472	4.289e-08	472	4.289e-08	472	4.289e-08	205	0.0007699	205	0.0007699	205	8.54e-35	327	0.1196	220	0	205	7.421e-08	205	1.179	205	0.04824	205	0.04824	205	0.05713	405	9.685e-31	205	1.814e-05	405	1.233e-15	363	0.03127	205	0.01812	205	0.02658	205	0.02667	205	0.08573
472	1.367e-08	472	2.441e-08	472	2.441e-08	472	2.441e-08	472	2.441e-08	472	2.441e-08	205	0.0006763	205	0.0006763	205	4.757e-35	327	0.1124	220	1	205	1.264e-07	205	1.181	205	0.04763	205	0.04763	205	0.05649	405	1.905e-31	205	1.229e-05	405	3.783e-16	363	0.03271	205	0.02008	205	0.02831	205	0.02609	205	0.08372
472	7.527e-09	472	1.367e-08	472	1.367e-08	472	1.367e-08	472	1.367e-08	472	1.367e-08	205	0.0005924	205	0.0005924	205	4.443e-35	327	0.1051	220	0	205	2.123e-07	205	1.183	205	0.04703	205	0.04703	205	0.05587	405	3.493e-32	205	8.234e-06	405	1.097e-16	363	0.03394	205	0.02207	205	0.02996	205	0.02558	205	0.08184
472	4.074e-09	472	7.527e-09	472	7.527e-09	472	7.527e-09	472	7.527e-09	472	7.527e-09	205	0.0005177	205	0.0005177	205	7.365e-35	327	0.09754	220	0	205	3.514e-07	205	1.185	205	0.04643	205	0.04643	205	0.05526	405	5.921e-33	205	5.449e-06	405	2.991e-17	363	0.03492	205	0.02406	205	0.0315	205	0.02514	205	0.0801
472	2.166e-09	472	4.074e-09	472	4.074e-09	472	4.074e-09	472	4.074e-09	472	4.074e-09	205	0.0004512	205	0.0004512	205	1.552e-34	327	0.08984	220	1	205	5.735e-07	205	1.187	205	0.04585	205	0.04585	205	0.05468	405	9.188e-34	205	3.563e-06	405	7.602e-18	363	0.03564	205	0.02601	205	0.03287	205	0.02476	205	0.0785
472	1.131e-09	472	2.166e-09	472	2.166e-09	472	2.166e-09	472	2.166e-09	472	2.166e-09	205	0.0003922	205	0.0003922	205	3.445e-34	327	0.082	220	0	205	9.233e-07	205	1.188	205	0.04529	205	0.04529	205	0.05412	405	1.29e-34	205	2.301e-06	405	1.785e-18	363	0.03608	205	0.02789	205	0.03405	205	0.02444	205	0.07705
472	5.789e-10	472	1.131e-09	472	1.131e-09	472	1.131e-09	472	1.131e-09	472	1.131e-09	205	0.00034	205	0.00034	205	7.675e-34	327	0.07404	221	0	205	1.467e-06	205	1.19	205	0.04475	205	0.04475	205	0.05359	405	1.612e-35	205	1.467e-06	405	3.827e-19	363	0.03623	205	0.02965	205	0.035	205	0.02416	205	0.07576
472	2.905e-10	472	5.789e-10	472	5.789e-10	472	5.789e-10	472	5.789e-10	472	5.789e-10	205	0.0002941	205	0.0002941	205	1.7e-33	327	0.066	221	1	205	2.301e-06	205	1.191	205	0.04424	205	0.04424	205	0.0531	405	1.758e-36	205	9.233e-07	405	7.383e-20	363	0.03608	205	0.03127	205	0.0357	205	0.02393	205	0.07463
472	1.428e-10	472	2.905e-10	472	2.905e-10	472	2.905e-10	472	2.905e-10	472	2.905e-10	205	0.0002536	205	0.0002536	205	3.741e-33	327	0.05788	221	0	205	3.563e-06	205	1.193	205	0.04376	205	0.04376	205	0.05264	405	1.628e-37	205	5.735e-07	405	1.257e-20	363	0.03564	205	0.03271	205	0.03612	205	0.02373	205	0.07366
472	6.864e-11	472	1.428e-10	472	1.428e-10	472	1.428e-10	472	1.428e-10	472	1.428e-10	205	0.0002182	205	0.0002182	205	8.168e-33	327	0.04972	221	0	205	5.449e-06	205	1.194	205	0.04332	205	0.04332	205	0.05223	405	1.229e-38	205	3.514e-07	405	1.836e-21	363	0.03492	205	0.03394	205	0.03625	205	0.02357	205	0.07285
473	3.226e-11	472	6.864e-11	472	6.864e-11	472	6.864e-11	472	6.864e-11	472	6.864e-11	205	0.0001873	205	0.0001873	205	1.771e-32	327	0.04154	221	1	205	8.234e-06	205	1.195	205	0.04292	205	0.04292	205	0.05185	405	7.089e-40	205	2.123e-07	406	2.214e-22	363	0.03394	205	0.03492	205	0.0361	205	0.02343	205	0.07221
473	1.48e-11	473	3.226e-11	473	3.226e-11	473	3.226e-11	473	3.226e-11	473	3.226e-11	205	0.0001603	205	0.0001603	205	3.81e-32	327	0.03336	221	0	205	1.229e-05	205	1.195	205	0.04255	205	0.04255	205	0.05152	405	2.78e-41	205	1.264e-07	406	2.067e-23	363	0.03271	205	0.03564	205	0.03565	205	0.0233	205	0.07173
473	6.619e-12	473	1.48e-11	473	1.48e-11	473	1.48e-11	473	1.48e-11	473	1.48e-11	205	0.0001369	205	0.0001369	205	8.142e-32	327	0.02521	221	0	205	1.814e-05	205	1.196	205	0.04223	205	0.04223	205	0.05125	405	5.563e-43	205	7.421e-08	406	1.331e-24	363	0.03127	205	0.03608	205	0.03493	205	0.02319	205	0.07143
473	2.883e-12	473	6.619e-12	473	6.619e-12	473	6.619e-12	473	6.619e-12	473	6.619e-12	205	0.0001166	205	0.0001166	205	1.727e-31	327	0.01711	221	1	205	2.647e-05	205	1.196	205	0.04196	205	0.04196	205	0.05101	405	0	205	4.289e-08	406	4.437e-26	363	0.02965	205	0.03623	205	0.03394	205	0.02309	205	0.07129
473	1.221e-12	473	2.883e-12	473	2.883e-12	473	2.883e-12	473	2.883e-12	473	2.883e-12	205	9.915e-05	205	9.915e-05	205	3.64e-31	327	0.00908	221	0	205	3.819e-05	205	1.196	205	0.04174	205	0.04174	205	0.05083	405	0	205	2.441e-08	406	0	364	0.02789	205	0.03608	205	0.03272	205	0.023	205	0.07131
473	5.016e-13	473	1.221e-12	473	1.221e-12	473	1.221e-12	473	1.221e-12	473	1.221e-12	205	8.412e-05	205	8.412e-05	205	7.617e-31	327	0.00114	221	0	205	5.449e-05	205	1.196	205	0.04156	205	0.04156	205	0.0507	412	0	205	1.367e-08	406	0	364	0.02601	205	0.03564	205	0.03128	205	0.02291	205	0.0715
473	1.996e-13	473	5.016e-13	473	5.016e-13	473	5.016e-13	473	5.016e-13	473	5.016e-13	205	7.126e-05	205	7.126e-05	205	1.583e-30	332	0.00311	221	1	205	7.69e-05	205	1.196	205	0.04144	205	0.04144	205	0.05063	412	0	205	7.527e-09	421	0	364	0.02406	205	0.03492	205	0.02966	205	0.02281	205	0.07185
473	7.678e-14	473	1.996e-13	473	1.996e-13	473	1.996e-13	473	1.996e-13	473	1.996e-13	205	6.03e-05	205	6.03e-05	205	3.269e-30	332	0.00624	221	0	205	0.0001074	205	1.195	205	0.04137	205	0.04137	205	0.0506	412	5.563e-43	205	4.074e-09	421	0	364	0.02207	205	0.03394	205	0.02789	205	0.02272	205	0.07236
473	2.847e-14	473	7.678e-14	473	7.678e-14	473	7.678e-14	473	7.678e-14	473	7.678e-14	205	5.1e-05	205	5.1e-05	205	6.706e-30	332	0.00922	221	0	205	0.0001484	205	1.195	205	0.04135	205	0.04135	205	0.05063	412	2.78e-41	205	2.166e-09	421	4.437e-26	364	0.02008	205	0.03271	205	0.02601	205	0.02262	205	0.07302
473	1.015e-14	473	2.847e-14	473	2.847e-14	473	2.847e-14	473	2.847e-14	473	2.847e-14	205	4.317e-05	205	4.317e-05	205	1.367e-29	332	0.01205	221	1	205	0.0002029	205	1.194	205	0.04138	205	0.04138	205	0.0507	412	7.089e-40	205	1.131e-09	421	1.331e-24	364	0.01812	205	0.03127	205	0.02406	205	0.02251	205	0.07383
473	3.466e-15	473	1.015e-14	473	1.015e-14	473	1.015e-14	473	1.015e-14	473	1.015e-14	205	3.663e-05	205	3.663e-05	205	2.767e-29	332	0.0147	221	1	205	0.0002746	205	1.193	205	0.04146	205	0.04146	205	0.05083	412	1.229e-38	205	5.789e-10	421	2.063e-23	364	0.01621	205	0.02966	205	0.02207	205	0.0224	205	0.07479
473	1.13e-15	473	3.466e-15	473	3.466e-15	473	3.466e-15	473	3.466e-15	473	3.466e-15	205	3.122e-05	205	3.122e-05	205	5.569e-29	332	0.01717	221	0	205	0.000368	205	1.191	205	0.04159	205	0.04159	205	0.05101	412	1.628e-37	205	2.905e-10	421	2.201e-22	364	0.01438	205	0.02789	205	0.02008	205	0.02228	205	0.07589
473	3.501e-16	473	1.13e-15	473	1.13e-15	473	1.13e-15	473	1.13e-15	473	1.13e-15	205	2.682e-05	205	2.682e-05	205	1.114e-28	332	0.01944	221	0	205	0.0004882	205	1.19	205	0.04177	205	0.04177	205	0.05123	412	1.758e-36	205	1.428e-10	421	1.815e-21	364	0.01265	205	0.02601	205	0.01812	205	0.02215	205	0.07713
473	1.025e-16	473	3.501e-16	473	3.501e-16	473	3.501e-16	473	3.501e-16	473	3.501e-16	205	2.331e-05	205	2.331e-05	205	2.213e-28	332	0.02148	221	1	205	0.0006414	205	1.188	205	0.04199	205	0.04199	205	0.0515	412	1.612e-35	205	6.864e-11	421	1.235e-20	364	0.01103	205	0.02406	205	0.01621	205	0.02202	205	0.0785
473	2.82e-17	473	1.025e-16	473	1.025e-16	473	1.025e-16	473	1.025e-16	473	1.025e-16	205	2.06e-05	205	2.06e-05	205	4.372e-28	332	0.02331	221	0	205	0.0008345	205	1.186	205	0.04227	205	0.04227	205	0.05182	412	1.29e-34	205	3.226e-11	421	7.201e-20	364	0.00954	205	0.02208	205	0.01438	205	0.02189	205	0.07999
473	7.232e-18	473	2.82e-17	473	2.82e-17	473	2.82e-17	473	2.82e-17	473	2.82e-17	205	1.863e-05	205	1.863e-05	205	8.585e-28	332	0.02489	221	1	205	0.00108	205	1.184	205	0.04258	205	0.04258	205	0.05217	412	9.188e-34	205	1.48e-11	421	3.704e-19	364	0.00818	205	0.02009	205	0.01265	205	0.02176	205	0.08161
473	1.713e-18	473	7.232e-18	473	7.232e-18	473	7.232e-18	473	7.232e-18	473	7.232e-18	205	1.735e-05	205	1.735e-05	205	1.676e-27	332	0.02622	221	0	205	0.00137	205	1.181	205	0.04294	205	0.04294	205	0.05257	412	5.921e-33	205	6.619e-12	421	1.713e-18	364	0.00695	205	0.01813	205	0.01103	205	0.02164	205	0.08334
473	3.704e-19	473	1.713e-18	473	1.713e-18	473	1.713e-18	473	1.713e-18	473	1.713e-18	205	1.671e-05	205	1.671e-05	205	3.252e-27	332	0.0273	221	0	205	0.00174	205	1.179	205	0.04334	205	0.04334	205	0.05301	412	3.493e-32	205	2.883e-12	421	7.232e-18	364	0.00586	205	0.01622	205	0.00954	205	0.02152	205	0.08519
473	7.201e-20	473	3.704e-19	473	3.704e-19	473	3.704e-19	473	3.704e-19	473	3.704e-19	205	1.671e-05	205	1.671e-05	205	6.273e-27	332	0.02811	221	1	205	0.00217	205	1.176	205	0.04379	205	0.04379	205	0.05349	412	1.905e-31	205	1.221e-12	421	2.82e-17	364	0.00489	205	0.0144	205	0.00818	205	0.02141	205	0.08713
473	1.235e-20	473	7.201e-20	473	7.201e-20	473	7.201e-20	473	7.201e-20	473	7.201e-20	205	1.735e-05	205	1.735e-05	205	1.203e-26	332	0.02864	221	0	205	0.0027	205	1.173	205	0.04427	205	0.04427	205	0.054	412	9.685e-31	205	5.016e-13	421	1.025e-16	364	0.00405	205	0.01268	205	0.00695	205	0.02131	205	0.08917
473	1.815e-21	473	1.235e-20	473	1.235e-20	473	1.235e-20	473	1.235e-20	473	1.235e-20	205	1.863e-05	205	1.863e-05	205	2.295e-26	332	0.02891	221	0	205	0.00332	205	1.17	205	0.04478	205	0.04478	205	0.05455	412	4.619e-30	205	1.996e-13	421	3.501e-16	364	0.00332	205	0.01107	205	0.00586	205	0.02124	205	0.09131
473	2.201e-22	473	1.815e-21	473	1.815e-21	473	1.815e-21	473	1.815e-21	473	1.815e-21	205	2.06e-05	205	2.06e-05	205	4.354e-26	332	0.02889	221	1	205	0.00405	205	1.167	205	0.04533	205	0.04533	205	0.05513	412	2.078e-29	205	7.678e-14	421	1.13e-15	364	0.0027	205	0.0096	205	0.00489	205	0.02118	205	0.09353
473	2.063e-23	473	2.201e-22	473	2.201e-22	473	2.201e-22	473	2.201e-22	473	2.201e-22	205	2.331e-05	205	2.331e-05	205	8.212e-26	332	0.02859	221	0	205	0.00489	205	1.164	205	0.04592	205	0.04592	205	0.05575	412	8.865e-29	205	2.847e-14	421	3.466e-15	364	0.00217	205	0.00826	205	0.00405	205	0.02115	205	0.09582
473	1.331e-24	473	2.063e-23	473	2.063e-23	473	2.063e-23	473	2.063e-23	473	2.063e-23	205	2.682e-05	205	2.682e-05	205	1.541e-25	332	0.028	221	0	205	0.00586	205	1.16	205	0.04653	205	0.04653	205	0.05639	412	3.6e-28	205	1.015e-14	421	1.015e-14	364	0.00174	205	0.00707	205	0.00332	205	0.02115	205	0.09819
473	4.437e-26	473	1.331e-24	473	1.331e-24	473	1.331e-24	473	1.331e-24	473	1.331e-24	205	3.122e-05	205	3.122e-05	205	2.874e-25	332	0.02714	221	1	205	0.00695	205	1.157	205	0.04718	205	0.04718	205	0.05707	412	1.397e-27	205	3.466e-15	421	2.847e-14	364	0.00137	205	0.00602	205	0.0027	205	0.02119	205	0.1006
473	0	473	4.437e-26	473	4.437e-26	473	4.437e-26	473	4.437e-26	473	4.437e-26	205	3.663e-05	205	3.663e-05	205	5.334e-25	332	0.026	221	0	205	0.00818	205	1.153	205	0.04786	205	0.04786	205	0.05778	412	5.198e-27	205	1.13e-15	421	7.678e-14	364	0.00108	205	0.00512	205	0.00217	205	0.02127	205	0.1031
473	0	473	0	473	0	473	0	473	0	473	0	205	4.317e-05	205	4.317e-05	205	9.847e-25	332	0.02458	221	1	205	0.00954	205	1.15	205	0.04857	205	0.04857	205	0.05851	412	1.859e-26	205	3.501e-16	421	1.996e-13	364	0.0008345	205	0.00437	205	0.00174	205	0.02139	205	0.1057
473	0	473	0	473	0	473	0	473	0	473	0	205	5.1e-05	205	5.1e-05	205	1.808e-24	332	0.02289	221	1	205	0.01103	205	1.146	205	0.0493	205	0.0493	205	0.05928	412	6.406e-26	205	1.025e-16	421	5.016e-13	364	0.0006414	205	0.00376	205	0.00137	205	0.02155	205	0.1083
473	0	473	0	473	0	473	0	473	0	473	0	205	6.03e-05	205	6.03e-05	205	3.303e-24	332	0.02094	221	0	205	0.01265	205	1.142	205	0.05007	205	0.05007	205	0.06007	412	2.133e-25	205	2.82e-17	421	1.221e-12	364	0.0004882	205	0.00329	205	0.00108	205	0.02177	205	0.1109
473	4.437e-26	473	0	473	0	473	0	473	0	473	0	205	7.126e-05	205	7.126e-05	205	6.003e-24	332	0.01873	221	0	205	0.01439	205	1.139	205	0.05086	205	0.05086	205	0.06089	412	6.872e-25	205	7.232e-18	421	2.883e-12	364	0.000368	205	0.00297	205	0.0008345	205	0.02204	205	0.1136
473	1.331e-24	473	4.437e-26	473	4.437e-26	473	4.437e-26	473	4.437e-26	473	4.437e-26	205	8.412e-05	205	8.412e-05	205	1.086e-23	332	0.01628	222	1	205	0.01622	205	1.135	205	0.05169	205	0.05169	205	0.06174	412	2.147e-24	205	1.715e-18	421	6.619e-12	364	0.0002746	205	0.0028	205	0.0006414	205	0.02237	205	0.1163
473	2.063e-23	473	1.331e-24	473	1.331e-24	473	1.331e-24	473	1.331e-24	473	1.331e-24	205	9.915e-05	205	9.915e-05	205	1.953e-23	332	0.01359	222	0	205	0.01813	205	1.132	205	0.05254	205	0.05254	205	0.06261	412	6.516e-24	205	3.827e-19	421	1.48e-11	364	0.0002029	205	0.00278	205	0.0004882	205	0.02276	205	0.119
473	2.201e-22	473	2.063e-23	473	2.063e-23	473	2.063e-23	473	2.063e-23	473	2.063e-23	205	0.0001166	205	0.0001166	205	3.496e-23	332	0.01068	222	0	205	0.0201	205	1.128	205	0.05342	205	0.05342	205	0.06352	412	1.923e-23	205	1.44e-19	421	3.226e-11	364	0.0001484	205	0.00291	205	0.000368	205	0.02321	205	0.1217
473	1.815e-21	473	2.201e-22	473	2.201e-22	473	2.201e-22	473	2.201e-22	473	2.201e-22	205	0.0001369	205	0.0001369	205	6.227e-23	332	0.00756	222	1	205	0.0221	205	1.125	205	0.05433	205	0.05433	205	0.06446	412	5.53e-23	205	3.827e-19	421	6.864e-11	364	0.0001074	205	0.00322	205	0.0002746	205	0.02372	205	0.1245
473	1.235e-20	473	1.815e-21	473	1.815e-21	473	1.815e-21	473	1.815e-21	473	1.815e-21	205	0.0001603	205	0.0001603	205	1.104e-22	332	0.00424	222	0	205	0.0241	205	1.121	205	0.05526	205	0.05526	205	0.06542	412	1.551e-22	205	1.715e-18	421	1.428e-10	364	7.69e-05	205	0.0037	205	0.0002029	205	0.02429	205	0.1272
473	7.201e-20	473	1.235e-20	473	1.235e-20	473	1.235e-20	473	1.235e-20	473	1.235e-20	205	0.0001873	205	0.0001873	205	1.947e-22	332	0.0007345	222	0	205	0.02607	205	1.118	205	0.05623	205	0.05623	205	0.06641	412	4.246e-22	205	7.232e-18	421	2.905e-10	364	5.449e-05	205	0.00438	205	0.0001484	205	0.02493	205	0.13
473	3.704e-19	473	7.201e-20	473	7.201e-20	473	7.201e-20	473	7.201e-20	473	7.201e-20	205	0.0002182	205	0.0002182	205	3.418e-22	339	0.0018	222	1	205	0.02797	205	1.115	205	0.05722	205	0.05722	205	0.06743	412	1.136e-21	205	2.82e-17	421	5.789e-10	364	3.819e-05	205	0.00527	205	0.0001074	205	0.02563	205	0.1327
473	1.713e-18	473	3.704e-19	473	3.704e-19	473	3.704e-19	473	3.704e-19	473	3.704e-19	205	0.0002536	205	0.0002536	205	5.973e-22	339	0.00499	222	0	205	0.02976	205	1.112	205	0.05825	205	0.05825	205	0.06849	412	2.975e-21	205	1.025e-16	421	1.131e-09	364	2.647e-05	205	0.00641	205	7.693e-05	205	0.0264	205	0.1355
473	7.232e-18	473	1.713e-18	473	1.713e-18	473	1.713e-18	473	1.713e-18	473	1.713e-18	205	0.0002941	205	0.0002941	205	1.039e-21	339	0.00806	222	0	205	0.03142	205	1.109	205	0.0593	205	0.0593	205	0.06957	412	7.629e-21	205	3.501e-16	421	2.166e-09	364	1.814e-05	205	0.0078	205	5.453e-05	205	0.02722	205	0.1382
473	2.82e-17	473	7.232e-18	473	7.232e-18	473	7.232e-18	473	7.232e-18	473	7.232e-18	205	0.00034	205	0.00034	205	1.798e-21	339	0.01102	222	1	205	0.03292	205	1.106	205	0.06038	205	0.06038	205	0.07067	412	1.917e-20	205	1.13e-15	421	4.074e-09	364	1.229e-05	205	0.00947	205	3.826e-05	205	0.02811	205	0.141
473	1.025e-16	473	2.82e-17	473	2.82e-17	473	2.82e-17	473	2.82e-17	473	2.82e-17	205	0.0003922	205	0.0003922	205	3.097e-21	339	0.01383	222	0	205	0.03421	205	1.104	205	0.06149	205	0.06149	205	0.07181	412	4.725e-20	205	3.466e-15	421	7.527e-09	364	8.234e-06	205	0.01146	205	2.66e-05	205	0.02905	205	0.1437
473	3.501e-16	473	1.025e-16	473	1.025e-16	473	1.025e-16	473	1.025e-16	473	1.025e-16	205	0.0004512	205	0.0004512	205	5.311e-21	339	0.01648	222	0	205	0.03529	205	1.101	205	0.06263	205	0.06263	205	0.07297	412	1.143e-19	205	1.015e-14	421	1.367e-08	364	5.449e-06	205	0.01377	205	1.836e-05	205	0.03004	205	0.1464
473	1.13e-15	473	3.501e-16	473	3.501e-16	473	3.501e-16	473	3.501e-16	473	3.501e-16	205	0.0005177	205	0.0005177	205	9.067e-21	339	0.01894	222	1	205	0.03613	205	1.099	205	0.0638	205	0.0638	205	0.07416	412	2.717e-19	205	2.847e-14	421	2.441e-08	364	3.563e-06	205	0.01644	205	1.265e-05	205	0.03108	205	0.1491
473	3.466e-15	473	1.13e-15	473	1.13e-15	473	1.13e-15	473	1.13e-15	473	1.13e-15	205	0.0005924	205	0.0005924	205	1.541e-20	339	0.0212	222	1	205	0.03672	205	1.096	205	0.06499	205	0.06499	205	0.07538	412	6.346e-19	205	7.678e-14	421	4.289e-08	364	2.301e-06	205	0.01948	205	8.807e-06	205	0.03217	205	0.1518
473	1.015e-14	473	3.466e-15	473	3.466e-15	473	3.466e-15	473	3.466e-15	473	3.466e-15	205	0.0006763	205	0.0006763	205	2.607e-20	339	0.02324	222	0	205	0.03706	205	1.094	205	0.0662	205	0.0662	205	0.07661	412	1.458e-18	205	1.996e-13	421	7.421e-08	364	1.467e-06	205	0.0229	205	6.373e-06	205	0.0333	205	0.1544
473	2.847e-14	473	1.015e-14	473	1.015e-14	473	1.015e-14	473	1.015e-14	473	1.015e-14	205	0.0007699	205	0.0007699	205	4.391e-20	339	0.02503	222	0	205	0.03716	205	1.092	205	0.06744	205	0.06744	205	0.07787	412	3.294e-18	205	5.016e-13	421	1.264e-07	364	9.233e-07	205	0.0267	205	5.03e-06	205	0.03446	205	0.157
473	7.678e-14	473	2.847e-14	473	2.847e-14	473	2.847e-14	473	2.847e-14	473	2.847e-14	205	0.0008743	205	0.0008743	205	7.364e-20	339	0.02658	222	1	205	0.03702	205	1.09	205	0.0687	205	0.0687	205	0.07914	412	7.329e-18	205	1.221e-12	421	2.123e-07	364	5.735e-07	205	0.03088	205	4.602e-06	205	0.03565	205	0.1596
473	1.996e-13	473	7.678e-14	473	7.678e-14	473	7.678e-14	473	7.678e-14	473	7.678e-14	205	0.0009903	205	0.0009903	205	1.229e-19	339	0.02785	222	0	205	0.03666	205	1.089	205	0.06997	205	0.06997	205	0.08043	412	1.606e-17	205	2.883e-12	421	3.514e-07	364	3.514e-07	205	0.03543	205	5.03e-06	205	0.03687	205	0.1622
473	5.016e-13	473	1.996e-13	473	1.996e-13	473	1.996e-13	473	1.996e-13	473	1.996e-13	205	0.00112	205	0.00112	205	2.044e-19	339	0.02884	222	0	205	0.03611	205	1.087	205	0.07126	205	0.07126	205	0.08173	412	3.468e-17	205	6.619e-12	421	5.735e-07	364	2.123e-07	205	0.04031	205	6.373e-06	205	0.0381	205	0.1647
473	1.221e-12	473	5.016e-13	473	5.016e-13	473	5.016e-13	473	5.016e-13	473	5.016e-13	205	0.00126	205	0.00126	205	3.383e-19	339	0.02954	222	1	205	0.03542	205	1.086	205	0.07257	205	0.07257	205	0.08304	413	7.383e-17	205	1.48e-11	421	9.234e-07	364	1.264e-07	205	0.0455	205	8.807e-06	205	0.03934	205	0.1673
473	2.883e-12	473	1.221e-12	473	1.221e-12	473	1.221e-12	473	1.221e-12	473	1.221e-12	205	0.00142	205	0.00142	205	5.576e-19	339	0.02993	222	0	205	0.0346	205	1.084	205	0.07388	205	0.07388	205	0.08435	413	1.55e-16	205	3.226e-11	421	1.467e-06	364	7.421e-08	205	0.05094	205	1.265e-05	205	0.04059	205	0.1698
473	6.619e-12	473	2.883e-12	473	2.883e-12	473	2.883e-12	473	2.883e-12	473	2.883e-12	205	0.00159	205	0.00159	205	9.152e-19	339	0.03002	222	0	205	0.03371	205	1.083	205	0.07519	205	0.07519	205	0.08566	413	3.211e-16	205	6.864e-11	421	2.301e-06	364	4.289e-08	205	0.05656	205	1.836e-05	205	0.04183	205	0.1722
473	1.48e-11	473	6.619e-12	473	6.619e-12	473	6.619e-12	473	6.619e-12	473	6.619e-12	205	0.00178	205	0.00178	205	1.496e-18	339	0.02978	222	1	205	0.03279	205	1.082	205	0.07651	205	0.07651	205	0.08697	413	6.563e-16	205	1.428e-10	421	3.563e-06	364	2.441e-08	205	0.06231	205	2.66e-05	205	0.04306	205	0.1747
473	3.226e-11	473	1.48e-11	473	1.48e-11	473	1.48e-11	473	1.48e-11	473	1.48e-11	205	0.00198	205	0.00198	205	2.435e-18	339	0.02923	222	0	205	0.03189	205	1.081	205	0.07782	205	0.07782	205	0.08827	413	1.325e-15	205	2.905e-10	421	5.45e-06	364	1.367e-08	205	0.06808	205	3.826e-05	205	0.04427	205	0.1771
473	6.864e-11	473	3.226e-11	473	3.226e-11	473	3.226e-11	473	3.226e-11	473	3.226e-11	205	0.0022	205	0.0022	205	3.946e-18	339	0.02836	222	0	205	0.03104	205	1.08	205	0.07912	205	0.07912	205	0.08956	413	2.641e-15	205	5.789e-10	421	8.235e-06	364	7.527e-09	205	0.0738	205	5.453e-05	205	0.04546	205	0.1794
473	1.428e-10	473	6.864e-11	473	6.864e-11	473	6.864e-11	473	6.864e-11	473	6.864e-11	205	0.00245	205	0.00245	205	6.37e-18	339	0.02717	222	1	205	0.03029	205	1.079	205	0.08041	205	0.08041	205	0.09084	413	5.2e-15	205	1.131e-09	421	1.23e-05	364	4.074e-09	205	0.07936	205	7.693e-05	205	0.04661	205	0.1818
473	2.905e-10	473	1.428e-10	473	1.428e-10	473	1.428e-10	473	1.428e-10	473	1.428e-10	205	0.00271	205	0.00271	205	1.024e-17	339	0.02566	222	0	205	0.02968	205	1.078	205	0.08169	205	0.08169	205	0.09208	413	1.012e-14	205	2.166e-09	421	1.815e-05	364	2.166e-09	205	0.08466	205	0.0001074	205	0.04773	205	0.1841
473	5.789e-10	473	2.905e-10	473	2.905e-10	473	2.905e-10	473	2.905e-10	473	2.905e-10	205	0.00299	205	0.00299	205	1.64e-17	339	0.02384	222	0	205	0.02923	205	1.078	205	0.08294	205	0.08294	205	0.09331	413	1.946e-14	205	4.074e-09	421	2.648e-05	364	1.131e-09	205	0.0896	205	0.0001484	205	0.0488	205	0.1864
473	1.131e-09	473	5.789e-10	473	5.789e-10	473	5.789e-10	473	5.789e-10	473	5.789e-10	205	0.00329	205	0.00329	205	2.615e-17	339	0.02171	222	1	205	0.02897	205	1.077	205	0.08416	205	0.08416	205	0.0945	413	3.702e-14	205	7.527e-09	421	3.82e-05	364	5.789e-10	205	0.09408	205	0.0002029	205	0.04982	205	0.1886
473	2.166e-09	473	1.131e-09	473	1.131e-09	473	1.131e-09	473	1.131e-09	473	1.131e-09	205	0.00361	205	0.00361	205	4.154e-17	339	0.01928	222	0	205	0.02892	205	1.076	205	0.08536	205	0.08536	205	0.09565	413	6.964e-14	205	1.367e-08	421	5.451e-05	364	2.905e-10	205	0.09801	205	0.0002746	205	0.05079	205	0.1908
473	4.074e-09	473	2.166e-09	473	2.166e-09	473	2.166e-09	473	2.166e-09	473	2.166e-09	205	0.00396	205	0.00396	205	6.573e-17	339	0.01656	222	0	205	0.02908	205	1.076	205	0.08651	205	0.08651	205	0.09677	413	1.296e-13	205	2.441e-08	421	7.695e-05	364	1.428e-10	205	0.1013	205	0.000368	205	0.05169	205	0.1929
473	7.527e-09	473	4.074e-09	473	4.074e-09	473	4.074e-09	473	4.074e-09	473	4.074e-09	205	0.00433	205	0.00433	205	1.036e-16	339	0.01356	222	1	205	0.02945	205	1.075	205	0.08763	205	0.08763	205	0.09784	413	2.386e-13	205	4.289e-08	421	0.0001075	364	6.864e-11	205	0.1039	205	0.0004882	205	0.05252	205	0.195
473	1.367e-08	473	7.527e-09	473	7.527e-09	473	7.527e-09	473	7.527e-09	473	7.527e-09	205	0.00472	205	0.00472	205	1.626e-16	339	0.01029	222	0	205	0.03003	205	1.075	205	0.0887	205	0.0887	205	0.09886	413	4.347e-13	205	7.421e-08	421	0.0001485	364	3.226e-11	205	0.1057	205	0.0006414	205	0.05328	205	0.1971
473	2.441e-08	473	1.367e-08	473	1.367e-08	473	1.367e-08	473	1.367e-08	473	1.367e-08	205	0.00513	205	0.00513	205	2.543e-16	339	0.00678	222	0	205	0.0308	205	1.074	205	0.08972	205	0.08972	205	0.09983	413	7.841e-13	205	1.264e-07	421	0.0002031	364	1.48e-11	205	0.1066	205	0.0008345	205	0.05396	205	0.1991
473	4.289e-08	473	2.441e-08	473	2.441e-08	473	2.441e-08	473	2.441e-08	473	2.441e-08	205	0.00556	205	0.00556	205	3.961e-16	339	0.00303	222	1	205	0.03174	205	1.074	205	0.09069	205	0.09069	205	0.1007	413	1.4e-12	205	2.123e-07	421	0.000275	364	6.619e-12	205	0.1068	205	0.00108	205	0.05456	205	0.201
473	7.421e-08	473	4.289e-08	473	4.289e-08	473	4.289e-08	473	4.289e-08	473	4.289e-08	205	0.00602	205	0.00602	205	6.146e-16	340	0.00299	222	0	205	0.03282	205	1.074	205	0.09161	205	0.09161	205	0.1016	413	2.476e-12	205	3.514e-07	421	0.0003686	364	2.883e-12	205	0.1061	205	0.00137	205	0.05508	205	0.2028
473	1.264e-07	473	7.421e-08	473	7.421e-08	473	7.421e-08	473	7.421e-08	473	7.421e-08	205	0.00649	205	0.00649	205	9.501e-16	340	0.00821	222	0	205	0.03401	205	1.073	205	0.09246	205	0.09246	205	0.1024	413	4.337e-12	205	5.735e-07	421	0.0004891	364	1.221e-12	205	0.1046	205	0.00174	205	0.05552	205	0.2046
473	2.123e-07	473	1.264e-07	473	1.264e-07	473	1.264e-07	473	1.264e-07	473	1.264e-07	205	0.00699	205	0.00699	205	1.463e-15	340	0.01327	222	1	205	0.0353	205	1.073	205	0.09326	205	0.09326	205	0.1031	413	7.526e-12	205	9.233e-07	421	0.0006428	364	5.016e-13	205	0.1023	205	0.00217	205	0.05587	205	0.2063
473	3.514e-07	473	2.123e-07	473	2.123e-07	473	2.123e-07	473	2.123e-07	473	2.123e-07	205	0.00751	205	0.00751	205	2.245e-15	340	0.01815	222	0	205	0.03663	205	1.073	205	0.09398	205	0.09398	205	0.1038	413	1.294e-11	205	1.467e-06	421	0.0008368	364	1.996e-13	205	0.09923	205	0.0027	205	0.05613	205	0.2079
473	5.735e-07	473	3.514e-07	473	3.514e-07	473	3.514e-07	473	3.514e-07	473	3.514e-07	205	0.00804	205	0.00804	205	3.432e-15	340	0.02282	222	0	205	0.03799	205	1.072	205	0.09465	205	0.09465	205	0.1044	413	2.204e-11	205	2.301e-06	421	0.00108	364	7.678e-14	205	0.09552	205	0.00332	205	0.0563	205	0.2093
473	9.234e-07	473	5.735e-07	473	5.735e-07	473	5.735e-07	473	5.735e-07	473	5.735e-07	205	0.00859	205	0.00859	205	5.226e-15	340	0.02727	222	1	205	0.03935	205	1.072	205	0.09525	205	0.09525	205	0.1049	413	3.722e-11	205	3.563e-06	421	0.00138	364	2.847e-14	205	0.09122	205	0.00405	205	0.05638	205	0.2107
473	1.467e-06	473	9.234e-07	473	9.234e-07	473	9.234e-07	473	9.234e-07	473	9.234e-07	205	0.00915	205	0.00915	205	7.93e-15	340	0.03147	222	0	205	0.0407	205	1.072	205	0.09577	205	0.09577	205	0.1054	413	6.229e-11	205	5.449e-06	421	0.00174	364	1.015e-14	205	0.08643	205	0.00489	205	0.05638	205	0.212
473	2.301e-06	473	1.467e-06	473	1.467e-06	473	1.467e-06	473	1.467e-06	473	1.467e-06	205	0.00973	205	0.00973	205	1.199e-14	340	0.0354	222	0	205	0.042	205	1.072	205	0.09623	205	0.09623	205	0.1057	413	1.034e-10	205	8.234e-06	421	0.00219	364	3.466e-15	205	0.08124	205	0.00586	205	0.0563	205	0.2131
473	3.563e-06	473	2.301e-06	473	2.301e-06	473	2.301e-06	473	2.301e-06	473	2.301e-06	205	0.01031	205	0.01031	205	1.806e-14	340	0.03904	222	1	205	0.04327	205	1.072	205	0.09663	205	0.09663	205	0.1061	413	1.701e-10	205	1.229e-05	421	0.00272	364	1.13e-15	205	0.07575	205	0.00695	205	0.05613	205	0.2141
473	5.45e-06	473	3.563e-06	473	3.563e-06	473	3.563e-06	473	3.563e-06	473	3.563e-06	205	0.01091	205	0.01091	205	2.71e-14	340	0.04237	222	0	205	0.04449	205	1.071	205	0.09695	205	0.09695	205	0.1063	413	2.774e-10	205	1.814e-05	421	0.00335	364	3.501e-16	205	0.07007	205	0.00818	205	0.05588	205	0.215
473	8.235e-06	473	5.45e-06	473	5.45e-06	473	5.45e-06	473	5.45e-06	473	5.45e-06	205	0.01151	205	0.01151	205	4.053e-14	340	0.04537	223	0	205	0.04568	205	1.071	205	0.09721	205	0.09721	205	0.1065	413	4.489e-10	205	2.647e-05	421	0.00409	364	1.025e-16	205	0.0643	205	0.00954	205	0.05556	205	0.2157
473	1.23e-05	473	8.235e-06	473	8.235e-06	473	8.235e-06	473	8.235e-06	473	8.235e-06	205	0.01211	205	0.01211	205	6.04e-14	340	0.04803	223	1	205	0.04685	205	1.071	205	0.0974	205	0.0974	205	0.1066	413	7.206e-10	205	3.819e-05	421	0.00494	364	2.82e-17	205	0.05852	205	0.01103	205	0.05516	205	0.2162
473	1.815e-05	473	1.23e-05	473	1.23e-05	473	1.23e-05	473	1.23e-05	473	1.23e-05	205	0.01271	205	0.01271	205	8.968e-14	340	0.05033	223	0	205	0.04802	205	1.071	205	0.09752	205	0.09752	205	0.1067	413	1.147e-09	205	5.449e-05	421	0.00593	364	7.232e-18	205	0.05284	205	0.01265	205	0.05469	205	0.2166
473	2.648e-05	473	1.815e-05	473	1.815e-05	473	1.815e-05	473	1.815e-05	473	1.815e-05	205	0.01331	205	0.01331	205	1.327e-13	340	0.05227	223	0	205	0.04921	205	1.072	205	0.09759	205	0.09759	205	0.1067	413	1.812e-09	205	7.69e-05	421	0.00706	364	1.713e-18	205	0.04732	205	0.01438	205	0.05416	205	0.2169
473	3.82e-05	473	2.648e-05	473	2.648e-05	473	2.648e-05	473	2.648e-05	473	2.648e-05	205	0.01391	205	0.01391	205	1.957e-13	340	0.05382	223	1	205	0.05045	205	1.072	205	0.09759	205	0.09759	205	0.1066	413	2.841e-09	205	0.0001074	422	0.00833	364	3.704e-19	205	0.04204	205	0.01621	205	0.05357	205	0.2169
473	5.451e-05	473	3.82e-05	473	3.82e-05	473	3.82e-05	473	3.82e-05	473	3.82e-05	205	0.01449	205	0.01449	205	2.875e-13	340	0.05499	223	0	205	0.05177	205	1.072	205	0.09753	205	0.09753	205	0.1065	413	4.419e-09	205	0.0001484	422	0.00974	364	7.201e-20	205	0.03704	205	0.01812	205	0.05293	205	0.2168
473	7.695e-05	473	5.451e-05	473	5.451e-05	473	5.451e-05	473	5.451e-05	473	5.451e-05	205	0.01506	205	0.01506	205	4.209e-13	340	0.05578	223	0	205	0.0532	205	1.072	205	0.09742	205	0.09742	205	0.1063	413	6.822e-09	205	0.0002029	422	0.01131	364	1.235e-20	205	0.03236	205	0.02008	205	0.05224	205	0.2165
473	0.0001075	473	7.695e-05	473	7.695e-05	473	7.695e-05	473	7.695e-05	473	7.695e-05	205	0.01561	205	0.01561	205	6.142e-13	340	0.05616	223	1	205	0.05477	205	1.073	205	0.09725	205	0.09725	205	0.1061	413	1.045e-08	205	0.0002746	422	0.01302	364	1.815e-21	205	0.02804	205	0.02207	205	0.0515	205	0.216
473	0.0001485	473	0.0001075	473	0.0001075	473	0.0001075	473	0.0001075	473	0.0001075	205	0.01614	205	0.01614	205	8.931e-13	340	0.05616	223	1	205	0.0565	205	1.074	205	0.09703	205	0.09703	205	0.1059	413	1.59e-08	205	0.000368	422	0.01487	364	2.201e-22	205	0.0241	205	0.02406	205	0.05073	205	0.2153
473	0.0002031	473	0.0001485	473	0.0001485	473	0.0001485	473	0.0001485	473	0.0001485	205	0.01665	205	0.01665	205	1.294e-12	340	0.05577	223	0	205	0.05841	205	1.074	205	0.09676	205	0.09676	205	0.1055	413	2.401e-08	205	0.0004882	422	0.01685	364	2.063e-23	205	0.02054	205	0.02601	205	0.04992	205	0.2145
473	0.000275	473	0.0002031	473	0.0002031	473	0.0002031	473	0.0002031	473	0.0002031	205	0.01714	205	0.01714	205	1.869e-12	340	0.05499	223	1	205	0.06052	205	1.075	205	0.09645	205	0.09645	205	0.1052	413	3.599e-08	205	0.0006414	422	0.01895	364	1.331e-24	205	0.01735	205	0.02789	205	0.04909	205	0.2134
473	0.0003686	473	0.000275	473	0.000275	473	0.000275	473	0.000275	473	0.000275	205	0.01759	205	0.01759	205	2.691e-12	340	0.05383	223	0	205	0.06281	205	1.076	205	0.09609	205	0.09609	205	0.1048	413	5.356e-08	205	0.0008345	422	0.02116	364	4.437e-26	205	0.01454	205	0.02965	205	0.04823	205	0.2122
473	0.0004891	473	0.0003686	473	0.0003686	473	0.0003686	473	0.0003686	473	0.0003686	205	0.01801	205	0.01801	205	3.86e-12	340	0.0523	223	1	205	0.06529	205	1.078	205	0.0957	205	0.0957	205	0.1043	413	7.916e-08	205	0.00108	422	0.02345	364	0	205	0.01208	205	0.03127	205	0.04736	205	0.2108
473	0.0006428	473	0.0004891	473	0.0004891	473	0.0004891	473	0.0004891	473	0.0004891	205	0.01839	205	0.01839	205	5.519e-12	340	0.05041	223	0	205	0.06794	205	1.079	205	0.09526	205	0.09526	205	0.1039	413	1.162e-07	205	0.00137	422	0.0258	364	0	205	0.00995	205	0.03271	205	0.04647	205	0.2092
473	0.0008368	473	0.0006428	473	0.0006428	473	0.0006428	473	0.0006428	473	0.0006428	205	0.01874	205	0.01874	205	7.865e-12	340	0.04817	223	0	205	0.07073	205	1.08	205	0.09479	205	0.09479	205	0.1034	413	1.694e-07	205	0.00174	422	0.02819	376	0	205	0.00812	205	0.03394	205	0.04558	205	0.2075
473	0.00108	473	0.0008368	473	0.0008368	473	0.0008368	473	0.0008368	473	0.0008368	205	0.01904	205	0.01904	205	1.117e-11	340	0.04561	223	1	205	0.07363	205	1.082	205	0.09429	205	0.09429	205	0.1028	413	2.452e-07	205	0.00217	422	0.03059	376	0	205	0.00657	205	0.03492	205	0.04469	205	0.2055
474	0.00138	473	0.00108	473	0.00108	473	0.00108	473	0.00108	473	0.00108	205	0.01931	205	0.01931	205	1.581e-11	340	0.04272	223	0	205	0.07659	205	1.084	205	0.09375	205	0.09375	205	0.1023	413	3.526e-07	205	0.0027	422	0.03297	376	4.437e-26	205	0.00527	205	0.03564	205	0.04379	205	0.2034
474	0.00174	474	0.00138	474	0.00138	474	0.00138	474	0.00138	474	0.00138	205	0.01952	205	0.01952	205	2.231e-11	340	0.03955	223	0	205	0.07956	205	1.086	205	0.09318	205	0.09318	205	0.1017	413	5.037e-07	205	0.00332	422	0.03532	376	1.331e-24	205	0.00419	205	0.03608	205	0.0429	205	0.2012
474	0.00219	474	0.00174	474	0.00174	474	0.00174	474	0.00174	474	0.00174	205	0.01969	205	0.01969	205	3.138e-11	340	0.03609	223	2	205	0.08248	205	1.088	205	0.09259	205	0.09259	205	0.101	413	7.149e-07	205	0.00405	422	0.0376	376	2.063e-23	205	0.0033	205	0.03623	205	0.04201	205	0.1988
474	0.00272	474	0.00219	474	0.00219	474	0.00219	474	0.00219	474	0.00219	205	0.01982	205	0.01982	205	4.399e-11	340	0.03238	223	0	205	0.0853	205	1.091	205	0.09197	205	0.09197	205	0.1004	413	1.008e-06	205	0.00489	422	0.03979	376	2.201e-22	205	0.00258	205	0.03608	205	0.04114	205	0.1963
474	0.00335	474	0.00272	474	0.00272	474	0.00272	474	0.00272	474	0.00272	205	0.01989	205	0.01989	205	6.147e-11	340	0.02844	223	0	205	0.08795	205	1.094	205	0.09132	205	0.09132	205	0.09972	413	1.412e-06	205	0.00586	422	0.04187	376	1.815e-21	205	0.00199	205	0.03564	205	0.04027	205	0.1936
474	0.00409	474	0.00335	474	0.00335	474	0.00335	474	0.00335	474	0.00335	205	0.01992	205	0.01992	205	8.562e-11	340	0.02429	223	1	205	0.09036	205	1.096	205	0.09065	205	0.09065	205	0.09902	413	1.965e-06	205	0.00695	422	0.04382	376	1.235e-20	205	0.00153	205	0.03493	205	0.03942	205	0.1908
474	0.00494	474	0.00409	474	0.00409	474	0.00409	474	0.00409	474	0.00409	205	0.01989	205	0.01989	205	1.189e-10	340	0.01995	223	0	205	0.09248	205	1.1	205	0.08995	205	0.08995	205	0.0983	413	2.718e-06	205	0.00818	422	0.04562	376	7.201e-20	205	0.00116	205	0.03394	205	0.03858	205	0.1879
474	0.00593	474	0.00494	474	0.00494	474	0.00494	474	0.00494	474	0.00494	205	0.01982	205	0.01982	205	1.645e-10	340	0.01545	223	0	205	0.09425	205	1.103	205	0.08923	205	0.08923	205	0.09755	413	3.735e-06	205	0.00954	422	0.04726	376	3.704e-19	205	0.0008702	205	0.03272	205	0.03776	205	0.1849
474	0.00706	474	0.00593	474	0.00593	474	0.00593	474	0.00593	474	0.00593	205	0.01969	205	0.01969	205	2.27e-10	340	0.01081	223	2	205	0.09562	205	1.106	205	0.08849	205	0.08849	205	0.09679	413	5.101e-06	205	0.01103	422	0.04873	376	1.713e-18	205	0.0006478	205	0.03129	205	0.03695	205	0.1818
474	0.00833	474	0.00706	474	0.00706	474	0.00706	474	0.00706	474	0.00706	205	0.01952	205	0.01952	205	3.121e-10	340	0.00606	223	0	205	0.09654	205	1.11	205	0.08773	205	0.08773	205	0.096	413	6.924e-06	205	0.01265	422	0.05002	376	7.232e-18	205	0.0004775	205	0.02967	205	0.03616	205	0.1787
474	0.00974	474	0.00833	474	0.00833	474	0.00833	474	0.00833	474	0.00833	205	0.01931	205	0.01931	205	4.279e-10	340	0.00122	223	0	205	0.09698	205	1.114	205	0.08694	205	0.08694	205	0.09519	413	9.341e-06	205	0.01438	422	0.05113	376	2.82e-17	205	0.0003485	205	0.02792	205	0.03538	205	0.1755
474	0.01131	474	0.00974	474	0.00974	474	0.00974	474	0.00974	474	0.00974	205	0.01904	205	0.01904	205	5.847e-10	342	0.00288	223	1	205	0.09691	205	1.118	205	0.08613	205	0.08613	205	0.09437	413	1.252e-05	205	0.01621	422	0.05206	376	1.025e-16	205	0.0002517	205	0.02605	205	0.03462	205	0.1722
474	0.01302	474	0.01131	474	0.01131	474	0.01131	474	0.01131	474	0.01131	205	0.01874	205	0.01874	205	7.966e-10	342	0.00637	223	0	205	0.09632	205	1.122	205	0.08531	205	0.08531	205	0.09352	413	1.669e-05	205	0.01812	422	0.05279	376	3.501e-16	205	0.00018	205	0.02412	205	0.03387	205	0.1689
474	0.01487	474	0.01302	474	0.01302	474	0.01302	474	0.01302	474	0.01302	205	0.01839	205	0.01839	205	1.082e-09	342	0.00966	223	0	205	0.0952	205	1.126	205	0.08446	205	0.08446	205	0.09265	413	2.212e-05	205	0.02008	422	0.05335	376	1.13e-15	205	0.0001274	205	0.02215	205	0.03313	205	0.1655
474	0.01685	474	0.01487	474	0.01487	474	0.01487	474	0.01487	474	0.01487	205	0.01801	205	0.01801	205	1.465e-09	342	0.01276	223	1	205	0.09356	205	1.13	205	0.08359	205	0.08359	205	0.09176	413	2.913e-05	205	0.02207	422	0.05372	376	3.466e-15	205	8.919e-05	205	0.02019	205	0.03241	205	0.1621
474	0.01895	474	0.01685	474	0.01685	474	0.01685	474	0.01685	474	0.01685	205	0.01759	205	0.01759	205	1.977e-09	342	0.01565	223	0	205	0.09142	205	1.135	205	0.08271	205	0.08271	205	0.09085	413	3.813e-05	205	0.02406	422	0.0539	376	1.015e-14	205	6.178e-05	205	0.01827	205	0.03169	205	0.1587
474	0.02116	474	0.01895	474	0.01895	474	0.01895	474	0.01895	474	0.01895	205	0.01714	205	0.01714	205	2.661e-09	342	0.01834	223	0	205	0.0888	205	1.139	205	0.0818	205	0.0818	205	0.08993	413	4.964e-05	205	0.02601	422	0.0539	376	2.847e-14	205	4.233e-05	205	0.01641	205	0.03098	205	0.1553
474	0.02345	474	0.02116	474	0.02116	474	0.02116	474	0.02116	474	0.02116	205	0.01665	205	0.01665	205	3.569e-09	342	0.02081	223	1	205	0.08575	205	1.144	205	0.08088	205	0.08088	205	0.08898	413	6.423e-05	205	0.02789	422	0.05372	376	7.678e-14	205	2.868e-05	205	0.01465	205	0.03027	205	0.1519
474	0.0258	474	0.02345	474	0.02345	474	0.02345	474	0.02345	474	0.02345	205	0.01614	205	0.01614	205	4.774e-09	342	0.02307	223	0	205	0.0823	205	1.148	205	0.07994	205	0.07994	205	0.08802	413	8.264e-05	205	0.02965	422	0.05335	376	1.996e-13	205	1.921e-05	205	0.01302	205	0.02957	205	0.1485
474	0.02819	474	0.0258	474	0.0258	474	0.0258	474	0.0258	474	0.0258	205	0.01561	205	0.01561	205	6.366e-09	342	0.02511	223	0	205	0.0785	205	1.153	205	0.07898	205	0.07898	205	0.08705	413	0.0001057	205	0.03127	422	0.05279	376	5.016e-13	205	1.272e-05	205	0.01152	205	0.02887	205	0.1452
474	0.03059	474	0.02819	474	0.02819	474	0.02819	474	0.02819	474	0.02819	205	0.01506	205	0.01506	205	8.462e-09	342	0.02693	223	1	206	0.07441	205	1.157	205	0.078	205	0.078	205	0.08605	413	0.0001345	205	0.03271	422	0.05206	376	1.221e-12	205	8.324e-06	205	0.01018	205	0.02818	205	0.1418
474	0.03297	474	0.03059	474	0.03059	474	0.03059	474	0.03059	474	0.03059	205	0.01449	205	0.01449	205	1.122e-08	342	0.02853	223	0	206	0.07009	205	1.162	205	0.07701	205	0.07701	205	0.08505	413	0.0001701	205	0.03394	422	0.05113	376	2.883e-12	205	5.381e-06	205	0.00901	205	0.02748	205	0.1385
474	0.03532	474	0.03297	474	0.03297	474	0.03297	474	0.03297	474	0.03297	205	0.01391	205	0.01391	205	1.482e-08	342	0.02992	223	0	206	0.06561	205	1.167	205	0.07601	205	0.07601	205	0.08403	413	0.0002139	205	0.03492	422	0.05002	376	6.619e-12	205	3.436e-06	205	0.00803	205	0.02678	205	0.1352
474	0.0376	474	0.03532	474	0.03532	474	0.03532	474	0.03532	474	0.03532	205	0.01331	205	0.01331	205	1.953e-08	342	0.03109	223	1	206	0.06101	205	1.171	205	0.07499	205	0.07499	205	0.083	413	0.0002675	205	0.03564	422	0.04873	376	1.48e-11	205	2.167e-06	205	0.00723	205	0.02607	205	0.132
474	0.03979	474	0.0376	474	0.0376	474	0.0376	474	0.0376	474	0.0376	205	0.01271	205	0.01271	205	2.565e-08	342	0.03204	223	1	206	0.05637	205	1.175	205	0.07396	205	0.07396	205	0.08195	413	0.0003327	205	0.03608	422	0.04726	376	3.226e-11	205	1.349e-06	205	0.00663	205	0.02537	205	0.1288
474	0.04187	474	0.03979	474	0.03979	474	0.03979	474	0.03979	474	0.03979	205	0.01211	205	0.01211	205	3.36e-08	342	0.03278	223	0	206	0.05174	205	1.18	205	0.07292	205	0.07292	205	0.0809	413	0.0004115	205	0.03623	422	0.04562	376	6.864e-11	205	8.287e-07	205	0.00622	205	0.02465	205	0.1256
474	0.04382	474	0.04187	474	0.04187	474	0.04187	474	0.04187	474	0.04187	205	0.01151	205	0.01151	205	4.387e-08	342	0.03331	223	0	206	0.04717	205	1.184	205	0.07187	205	0.07187	205	0.07984	413	0.0005062	205	0.03608	422	0.04382	376	1.428e-10	205	5.024e-07	205	0.00602	205	0.02393	205	0.1225
474	0.04562	474	0.04382	474	0.04382	474	0.04382	474	0.04382	474	0.04382	205	0.01091	205	0.01091	205	5.712e-08	342	0.03364	224	1	206	0.04272	205	1.188	205	0.07082	205	0.07082	205	0.07878	413	0.0006193	205	0.03564	422	0.04187	376	2.905e-10	205	3.005e-07	205	0.00602	205	0.02321	205	0.1195
474	0.04726	474	0.04562	474	0.04562	474	0.04562	474	0.04562	474	0.04562	205	0.01031	205	0.01031	205	7.415e-08	342	0.03377	224	0	206	0.03842	205	1.192	205	0.06975	205	0.06975	205	0.07771	413	0.0007535	205	0.03492	422	0.03979	376	5.789e-10	205	1.774e-07	205	0.00622	205	0.02248	205	0.1165
474	0.04873	474	0.04726	474	0.04726	474	0.04726	474	0.04726	474	0.04726	205	0.00973	205	0.00973	205	9.598e-08	342	0.0337	224	0	206	0.03432	205	1.196	205	0.06868	205	0.06868	205	0.07663	413	0.0009119	205	0.03394	422	0.0376	376	1.131e-09	205	1.038e-07	205	0.00663	205	0.02175	205	0.1135
474	0.05002	474	0.04873	474	0.04873	474	0.04873	474	0.04873	474	0.04873	205	0.00915	205	0.00915	205	1.239e-07	342	0.03344	224	1	206	0.03044	205	1.199	205	0.06761	205	0.06761	205	0.07556	413	0.0011	205	0.03271	422	0.03532	376	2.166e-09	205	6.089e-08	205	0.00723	205	0.02101	205	0.1107
474	0.05113	474	0.05002	474	0.05002	474	0.05002	474	0.05002	474	0.05002	205	0.00859	205	0.00859	205	1.594e-07	342	0.03299	224	0	206	0.02681	205	1.202	205	0.06654	205	0.06654	205	0.07448	413	0.00131	205	0.03127	422	0.03297	376	4.074e-09	205	3.714e-08	205	0.00803	205	0.02026	205	0.1079
474	0.05206	474	0.05113	474	0.05113	474	0.05113	474	0.05113	474	0.05113	205	0.00804	205	0.00804	205	2.046e-07	342	0.03236	224	0	206	0.02344	205	1.206	205	0.06547	205	0.06547	205	0.07341	413	0.00157	205	0.02965	422	0.03059	376	7.527e-09	205	2.585e-08	205	0.00901	205	0.01951	205	0.1051
474	0.05279	474	0.05206	474	0.05206	474	0.05206	474	0.05206	474	0.05206	205	0.00751	205	0.00751	205	2.618e-07	342	0.03155	224	1	206	0.02035	205	1.209	205	0.06439	205	0.06439	205	0.07234	413	0.00185	205	0.02789	422	0.02819	376	1.367e-08	205	2.365e-08	205	0.01018	205	0.01876	205	0.1024
474	0.05335	474	0.05279	474	0.05279	474	0.05279	474	0.05279	474	0.05279	205	0.00699	205	0.00699	205	3.34e-07	342	0.03056	224	1	206	0.01753	205	1.211	205	0.06333	205	0.06333	205	0.07127	413	0.00218	205	0.02601	422	0.0258	376	2.441e-08	205	2.976e-08	205	0.01152	205	0.01801	205	0.09978
474	0.05372	474	0.05335	474	0.05335	474	0.05335	474	0.05335	474	0.05335	205	0.00649	205	0.00649	205	4.249e-07	342	0.02941	224	1	206	0.01499	205	1.214	205	0.06226	205	0.06226	205	0.07021	413	0.00256	205	0.02406	422	0.02345	376	4.289e-08	205	4.571e-08	205	0.01302	205	0.01726	205	0.09722
474	0.0539	474	0.05372	474	0.05372	474	0.05372	474	0.05372	474	0.05372	205	0.00602	205	0.00602	205	5.39e-07	342	0.02809	224	0	206	0.01273	205	1.216	205	0.0612	205	0.0612	205	0.06916	413	0.00299	205	0.02207	422	0.02116	376	7.421e-08	205	7.566e-08	205	0.01465	205	0.01651	205	0.09472
474	0.0539	474	0.0539	474	0.0539	474	0.0539	474	0.0539	474	0.0539	205	0.00556	205	0.00556	205	6.818e-07	342	0.02661	224	0	206	0.01072	205	1.218	205	0.06015	205	0.06015	205	0.06812	413	0.00346	205	0.02008	422	0.01895	376	1.264e-07	205	1.272e-07	205	0.01641	205	0.01577	205	0.09229
474	0.05372	474	0.0539	474	0.0539	474	0.0539	474	0.0539	474	0.0539	205	0.00513	205	0.00513	205	8.6e-07	342	0.02497	224	1	206	0.00896	205	1.22	205	0.05911	205	0.05911	205	0.06708	413	0.004	205	0.01812	422	0.01685	376	2.123e-07	205	2.127e-07	205	0.01827	205	0.01503	205	0.08992
474	0.05335	474	0.05372	474	0.05372	474	0.05372	474	0.05372	474	0.05372	205	0.00472	205	0.00472	205	1.082e-06	342	0.02318	224	0	206	0.00743	205	1.221	205	0.05808	205	0.05808	205	0.06606	413	0.00459	205	0.01621	422	0.01487	376	3.514e-07	205	3.515e-07	205	0.02019	205	0.01429	205	0.08762
474	0.05279	474	0.05335	474	0.05335	474	0.05335	474	0.05335	474	0.05335	205	0.00433	205	0.00433	205	1.357e-06	342	0.02124	224	0	206	0.00611	205	1.223	205	0.05706	205	0.05706	205	0.06506	413	0.00524	205	0.01438	422	0.01302	377	5.735e-07	205	5.736e-07	205	0.02215	205	0.01357	205	0.08539
474	0.05206	474	0.05279	474	0.05279	474	0.05279	474	0.05279	474	0.05279	205	0.00396	205	0.00396	205	1.697e-06	342	0.01915	224	1	206	0.00499	205	1.224	205	0.05606	205	0.05606	205	0.06406	413	0.00595	205	0.01266	422	0.01131	377	9.235e-07	205	9.234e-07	205	0.02412	205	0.01286	205	0.08323
474	0.05113	474	0.05206	474	0.05206	474	0.05206	474	0.05206	474	0.05206	205	0.00361	205	0.00361	205	2.117e-06	342	0.01692	224	0	206	0.00404	205	1.225	205	0.05506	205	0.05506	205	0.06308	413	0.00673	205	0.01104	422	0.00974	377	1.467e-06	205	1.467e-06	205	0.02605	205	0.01216	205	0.08113
474	0.05002	474	0.05113	474	0.05113	474	0.05113	474	0.05113	474	0.05113	205	0.00329	205	0.00329	205	2.633e-06	342	0.01455	224	0	206	0.00324	205	1.226	205	0.05409	205	0.05409	205	0.06213	413	0.00756	205	0.00955	422	0.00833	377	2.301e-06	205	2.301e-06	205	0.02792	205	0.01147	205	0.07911
474	0.04873	474	0.05002	474	0.05002	474	0.05002	474	0.05002	474	0.05002	205	0.00299	205	0.00299	205	3.265e-06	342	0.01205	224	1	206	0.00258	205	1.226	205	0.05313	205	0.05313	205	0.06118	413	0.00846	205	0.0082	422	0.00706	377	3.564e-06	205	3.563e-06	205	0.02967	205	0.0108	205	0.07716
474	0.04726	474	0.04873	474	0.04873	474	0.04873	474	0.04873	474	0.04873	205	0.00271	205	0.00271	205	4.039e-06	342	0.00942	224	0	206	0.00204	205	1.227	205	0.05219	205	0.05219	205	0.06026	413	0.00942	205	0.00698	422	0.00593	377	5.451e-06	205	5.449e-06	205	0.03129	205	0.01015	205	0.07528
474	0.04562	474	0.04726	474	0.04726	474	0.04726	474	0.04726	474	0.04726	205	0.00245	205	0.00245	205	4.982e-06	342	0.00665	224	0	206	0.00159	206	1.227	205	0.05127	205	0.05127	205	0.05937	413	0.01043	205	0.0059	422	0.00494	377	8.238e-06	205	8.234e-06	205	0.03272	205	0.00951	205	0.07348
474	0.04382	474	0.04562	474	0.04562	474	0.04562	474	0.04562	474	0.04562	205	0.0022	205	0.0022	205	6.128e-06	342	0.00377	224	1	206	0.00124	206	1.227	205	0.05038	205	0.05038	205	0.05849	413	0.0115	206	0.00496	422	0.00409	377	1.23e-05	205	1.229e-05	205	0.03394	205	0.0089	205	0.07176
474	0.04187	474	0.04382	474	0.04382	474	0.04382	474	0.04382	474	0.04382	205	0.00198	205	0.00198	205	7.517e-06	342	0.00077	224	0	206	0.0009506	206	1.227	205	0.0495	205	0.0495	205	0.05764	413	0.0126	206	0.00414	422	0.00335	377	1.816e-05	205	1.814e-05	205	0.03493	205	0.0083	205	0.07012
474	0.03979	474	0.04187	474	0.04187	474	0.04187	474	0.04187	474	0.04187	205	0.00178	205	0.00178	205	9.196e-06	344	0.00173	224	0	206	0.0007247	206	1.227	205	0.04866	205	0.04866	205	0.05682	413	0.01375	206	0.00345	422	0.00272	377	2.65e-05	205	2.647e-05	205	0.03564	205	0.00773	205	0.06856
474	0.0376	474	0.03979	474	0.03979	474	0.03979	474	0.03979	474	0.03979	205	0.00159	205	0.00159	205	1.122e-05	344	0.00807	224	1	206	0.0005477	206	1.227	205	0.04783	205	0.04783	205	0.05602	413	0.01492	206	0.00289	422	0.00219	377	3.823e-05	205	3.819e-05	205	0.03608	205	0.00718	205	0.06708
474	0.03532	474	0.0376	474	0.0376	474	0.0376	474	0.0376	474	0.0376	205	0.00142	205	0.00142	205	1.365e-05	344	0.01431	224	0	206	0.0004108	206	1.227	205	0.04704	205	0.04704	205	0.05525	413	0.01611	206	0.00243	422	0.00174	377	5.456e-05	205	5.449e-05	205	0.03623	205	0.00666	205	0.0657
474	0.03297	474	0.03532	474	0.03532	474	0.03532	474	0.03532	474	0.03532	205	0.00126	205	0.00126	205	1.656e-05	344	0.02039	224	0	206	0.0003061	206	1.227	205	0.04628	205	0.04628	205	0.05452	413	0.01732	206	0.00209	422	0.00138	377	7.703e-05	205	7.691e-05	205	0.03608	205	0.00616	205	0.0644
474	0.03059	474	0.03297	474	0.03297	474	0.03297	474	0.03297	474	0.03297	205	0.00112	205	0.00112	205	2.004e-05	344	0.02629	224	2	206	0.0002274	206	1.226	205	0.04554	205	0.04554	205	0.05382	413	0.01851	206	0.00185	422	0.00108	377	0.0001076	205	0.0001074	205	0.03564	205	0.00568	205	0.0632
474	0.02819	474	0.03059	474	0.03059	474	0.03059	474	0.03059	474	0.03059	205	0.0009903	205	0.0009903	205	2.418e-05	344	0.03198	224	0	206	0.0001695	206	1.226	205	0.04484	205	0.04484	205	0.05315	413	0.0197	206	0.00171	422	0.0008368	377	0.0001487	205	0.0001484	205	0.03492	205	0.00523	205	0.06209
474	0.0258	474	0.02819	474	0.02819	474	0.02819	474	0.02819	474	0.02819	205	0.0008743	205	0.0008743	205	2.911e-05	344	0.03742	224	0	206	0.0001283	206	1.225	205	0.04418	205	0.04418	205	0.05252	413	0.02085	206	0.00168	422	0.0006428	377	0.0002035	205	0.0002029	205	0.03394	205	0.0048	205	0.06109
474	0.02345	474	0.0258	474	0.0258	474	0.0258	474	0.0258	474	0.0258	205	0.0007699	205	0.0007699	205	3.493e-05	344	0.04258	224	1	206	0.0001007	206	1.225	205	0.04355	205	0.04355	205	0.05193	413	0.02196	206	0.00175	422	0.0004891	377	0.0002756	205	0.0002747	206	0.03271	205	0.0044	206	0.06018
474	0.02116	474	0.02345	474	0.02345	474	0.02345	474	0.02345	474	0.02345	205	0.0006762	205	0.0006762	205	4.182e-05	344	0.04742	224	0	206	8.465e-05	206	1.224	205	0.04296	205	0.04296	205	0.05137	413	0.02302	206	0.00193	422	0.0003686	377	0.0003695	205	0.000368	206	0.03127	206	0.00402	206	0.05938
474	0.01895	474	0.02116	474	0.02116	474	0.02116	474	0.02116	474	0.02116	205	0.0005924	205	0.0005924	205	4.992e-05	344	0.05192	224	0	206	7.875e-05	206	1.224	205	0.04241	205	0.04241	205	0.05086	413	0.02401	206	0.00223	422	0.000275	377	0.0004905	206	0.0004883	206	0.02965	206	0.00366	206	0.05868
474	0.01685	474	0.01895	474	0.01895	474	0.01895	474	0.01895	474	0.01895	205	0.0005177	205	0.0005177	205	5.944e-05	344	0.05604	224	1	206	8.247e-05	206	1.224	205	0.04189	205	0.04189	206	0.05039	413	0.02492	206	0.00265	422	0.0002031	377	0.0006449	206	0.0006415	206	0.02789	206	0.00333	206	0.0581
474	0.01487	474	0.01685	474	0.01685	474	0.01685	474	0.01685	474	0.01685	206	0.0004511	206	0.0004511	205	7.058e-05	344	0.05975	224	1	206	9.599e-05	206	1.223	206	0.04143	206	0.04143	206	0.04996	413	0.02573	206	0.00321	422	0.0001485	377	0.0008399	206	0.0008347	206	0.02601	206	0.00302	206	0.05763
474	0.01302	474	0.01487	474	0.01487	474	0.01487	474	0.01487	474	0.01487	206	0.0003922	206	0.0003922	206	8.358e-05	344	0.06303	224	0	206	0.0001203	206	1.223	206	0.041	206	0.041	206	0.04958	413	0.02644	206	0.00392	422	0.0001075	377	0.00108	206	0.00108	206	0.02406	206	0.00273	206	0.05727
474	0.01131	474	0.01302	474	0.01302	474	0.01302	474	0.01302	474	0.01302	206	0.00034	206	0.00034	206	9.872e-05	344	0.06586	224	0	206	0.000157	206	1.222	206	0.04062	206	0.04062	206	0.04924	413	0.02703	206	0.0048	422	7.695e-05	377	0.00139	206	0.00137	206	0.02207	206	0.00247	206	0.05702
474	0.00974	474	0.01131	474	0.01131	474	0.01131	474	0.01131	474	0.01131	206	0.000294	206	0.000294	206	0.0001163	344	0.06821	224	1	206	0.0002086	206	1.222	206	0.04028	206	0.04028	206	0.04895	413	0.0275	206	0.00586	422	5.451e-05	377	0.00175	206	0.00174	206	0.02008	206	0.00222	206	0.05689
474	0.00833	474	0.00974	474	0.00974	474	0.00974	474	0.00974	474	0.00974	206	0.0002536	206	0.0002536	206	0.0001366	344	0.07007	224	0	206	0.0002783	206	1.222	206	0.03999	206	0.03999	206	0.0487	413	0.02784	206	0.00712	422	3.82e-05	377	0.0022	206	0.00218	206	0.01812	206	0.002	206	0.05689
474	0.00706	474	0.00833	474	0.00833	474	0.00833	474	0.00833	474	0.00833	206	0.0002182	206	0.0002182	206	0.0001601	344	0.07142	224	1	206	0.0003704	206	1.222	206	0.03975	206	0.03975	206	0.0485	413	0.02805	206	0.00859	422	2.648e-05	377	0.00274	206	0.0027	206	0.01621	206	0.00179	206	0.057
474	0.00593	474	0.00706	474	0.00706	474	0.00706	474	0.00706	474	0.00706	206	0.0001872	206	0.0001872	206	0.0001871	344	0.07225	224	0	206	0.0004897	206	1.221	206	0.03955	206	0.03955	206	0.04835	413	0.02812	206	0.0103	422	1.815e-05	377	0.00338	206	0.00332	206	0.01438	206	0.0016	206	0.05723
474	0.00494	474	0.00593	474	0.00593	474	0.00593	474	0.00593	474	0.00593	206	0.0001602	206	0.0001602	206	0.0002181	344	0.07255	224	0	206	0.0006423	206	1.221	206	0.0394	206	0.0394	206	0.04824	413	0.02805	206	0.01224	422	1.23e-05	377	0.00412	206	0.00405	206	0.01265	206	0.00143	206	0.05758
474	0.00409	474	0.00494	474	0.00494	474	0.00494	474	0.00494	474	0.00494	206	0.0001368	206	0.0001368	206	0.0002535	344	0.07232	224	1	206	0.000835	206	1.221	206	0.0393	206	0.0393	206	0.04818	413	0.02784	206	0.01444	422	8.235e-06	377	0.005	206	0.0049	206	0.01103	206	0.00127	206	0.05806
474	0.00335	474	0.00409	474	0.00409	474	0.00409	474	0.00409	474	0.00409	206	0.0001165	206	0.0001165	206	0.000294	344	0.07156	224	0	206	0.00108	206	1.221	206	0.03924	206	0.03924	206	0.04817	413	0.0275	206	0.0169	422	5.45e-06	377	0.006	206	0.00587	206	0.00954	206	0.00112	206	0.05865
474	0.00272	474	0.00335	474	0.00335	474	0.00335	474	0.00335	474	0.00335	206	9.899e-05	206	9.899e-05	206	0.00034	344	0.07026	224	0	206	0.00137	206	1.221	206	0.03923	206	0.03923	206	0.0482	413	0.02703	206	0.01961	422	3.563e-06	377	0.00715	206	0.00697	206	0.00818	206	0.0009948	206	0.05936
474	0.00219	474	0.00272	474	0.00272	474	0.00272	474	0.00272	474	0.00272	206	8.392e-05	206	8.392e-05	206	0.0003921	344	0.06844	224	1	206	0.00174	206	1.22	206	0.03926	206	0.03926	206	0.04827	413	0.02644	206	0.02256	422	2.301e-06	377	0.00845	206	0.00821	206	0.00695	206	0.000878	206	0.06019
474	0.00174	474	0.00219	474	0.00219	474	0.00219	474	0.00219	474	0.00219	206	7.1e-05	206	7.1e-05	206	0.0004511	344	0.06611	224	1	206	0.00217	206	1.22	206	0.03933	206	0.03933	206	0.04838	413	0.02573	206	0.02576	422	1.467e-06	377	0.00991	206	0.00958	206	0.00586	206	0.0007729	206	0.06113
474	0.00138	474	0.00174	474	0.00174	474	0.00174	474	0.00174	474	0.00174	206	5.998e-05	206	5.998e-05	206	0.0005176	344	0.06327	224	0	206	0.0027	206	1.22	206	0.03944	206	0.03944	206	0.04853	413	0.02492	206	0.02916	422	9.234e-07	377	0.01152	206	0.01109	206	0.00489	206	0.0006786	206	0.06218
474	0.00108	474	0.00138	474	0.00138	474	0.00138	474	0.00138	474	0.00138	206	5.06e-05	206	5.06e-05	206	0.0005924	344	0.05995	224	1	206	0.00332	206	1.22	206	0.0396	206	0.0396	206	0.04872	413	0.02401	206	0.03274	422	5.735e-07	377	0.01329	206	0.01273	206	0.00405	206	0.0005943	206	0.06335
474	0.0008368	474	0.00108	474	0.00108	474	0.00108	474	0.00108	474	0.00108	206	4.268e-05	206	4.268e-05	206	0.0006762	344	0.05616	224	1	206	0.00405	206	1.22	206	0.03979	206	0.03979	206	0.04894	413	0.02302	206	0.03647	422	3.514e-07	377	0.01521	206	0.01449	206	0.00332	206	0.0005192	206	0.06462
474	0.0006428	474	0.0008368	474	0.0008368	474	0.0008368	474	0.0008368	474	0.0008368	206	3.602e-05	206	3.602e-05	206	0.0007699	344	0.05193	224	0	206	0.00489	206	1.219	206	0.04001	206	0.04001	206	0.0492	413	0.02196	206	0.04029	422	2.123e-07	377	0.01728	206	0.01636	206	0.0027	206	0.0004524	206	0.06598
474	0.0004891	474	0.0006428	474	0.0006428	474	0.0006428	474	0.0006428	474	0.0006428	206	3.046e-05	206	3.046e-05	206	0.0008743	344	0.04728	224	1	206	0.00586	206	1.219	206	0.04027	206	0.04027	206	0.04948	413	0.02085	206	0.04416	422	1.264e-07	377	0.01949	206	0.01832	206	0.00217	206	0.0003932	206	0.06745
474	0.0003686	474	0.0004891	474	0.0004891	474	0.0004891	474	0.0004891	474	0.0004891	206	2.588e-05	206	2.588e-05	206	0.0009903	344	0.04225	224	1	206	0.00695	206	1.218	206	0.04055	206	0.04055	206	0.04979	413	0.0197	206	0.04801	422	7.421e-08	377	0.02182	206	0.02036	206	0.00174	206	0.0003409	206	0.069
474	0.000275	474	0.0003686	474	0.0003686	474	0.0003686	474	0.0003686	474	0.0003686	206	2.216e-05	206	2.216e-05	206	0.00112	344	0.03685	224	1	206	0.00818	206	1.218	206	0.04087	206	0.04087	206	0.05013	413	0.01851	206	0.05178	422	4.289e-08	377	0.02425	206	0.02244	206	0.00137	206	0.0002948	206	0.07063
474	0.0002031	474	0.000275	474	0.000275	474	0.000275	474	0.000275	474	0.000275	206	1.919e-05	206	1.919e-05	206	0.00126	344	0.03113	224	0	206	0.00954	206	1.217	206	0.0412	206	0.0412	206	0.05048	413	0.01732	206	0.05541	422	2.441e-08	377	0.02676	206	0.02455	206	0.00108	206	0.0002543	206	0.07234
474	0.0001485	474	0.0002031	474	0.0002031	474	0.0002031	474	0.0002031	474	0.0002031	206	1.692e-05	206	1.692e-05	206	0.00142	344	0.02511	224	0	206	0.01104	206	1.216	206	0.04156	206	0.04156	206	0.05086	413	0.01611	206	0.05883	422	1.367e-08	377	0.02933	206	0.02666	206	0.0008345	206	0.0002189	206	0.07413
474	0.0001075	474	0.0001485	474	0.0001485	474	0.0001485	474	0.0001485	474	0.0001485	206	1.526e-05	206	1.526e-05	206	0.00159	344	0.01883	224	1	206	0.01265	206	1.215	206	0.04194	206	0.04194	206	0.05124	413	0.01492	206	0.06197	422	7.527e-09	377	0.03194	206	0.02873	206	0.0006414	206	0.0001879	206	0.07597
474	7.695e-05	474	0.0001075	474	0.0001075	474	0.0001075	474	0.0001075	474	0.0001075	206	1.418e-05	206	1.418e-05	206	0.00178	344	0.01233	224	0	206	0.01439	206	1.214	206	0.04233	206	0.04233	206	0.05164	413	0.01375	206	0.06478	422	4.074e-09	377	0.03454	206	0.03074	206	0.0004882	206	0.000161	206	0.07787
474	5.451e-05	474	7.695e-05	474	7.695e-05	474	7.695e-05	474	7.695e-05	474	7.695e-05	206	1.365e-05	206	1.365e-05	206	0.00198	344	0.00563	224	0	206	0.01622	206	1.213	206	0.04273	206	0.04273	206	0.05205	413	0.0126	206	0.06719	422	2.166e-09	377	0.03713	206	0.03266	206	0.000368	206	0.0001377	206	0.07982
474	3.82e-05	474	5.451e-05	474	5.451e-05	474	5.451e-05	474	5.451e-05	474	5.451e-05	206	1.365e-05	206	1.365e-05	206	0.0022	353	0.00147	224	2	206	0.01814	206	1.212	206	0.04314	206	0.04314	206	0.05246	413	0.0115	206	0.06916	422	1.131e-09	377	0.03966	206	0.03447	206	0.0002746	206	0.0001175	206	0.0818
474	2.648e-05	474	3.82e-05	474	3.82e-05	474	3.82e-05	474	3.82e-05	474	3.82e-05	206	1.418e-05	206	1.418e-05	206	0.00245	353	0.00416	224	0	206	0.02011	206	1.211	206	0.04355	206	0.04355	206	0.05288	413	0.01043	206	0.07065	422	5.789e-10	377	0.04212	206	0.03614	206	0.0002029	206	0.0001002	206	0.08382
474	1.815e-05	474	2.648e-05	474	2.648e-05	474	2.648e-05	474	2.648e-05	474	2.648e-05	206	1.526e-05	206	1.526e-05	206	0.00271	353	0.00663	225	0	206	0.02211	206	1.209	206	0.04397	206	0.04397	206	0.0533	413	0.00942	206	0.07164	422	2.905e-10	377	0.04446	206	0.03766	206	0.0001484	206	8.539e-05	206	0.08585
474	1.23e-05	474	1.815e-05	474	1.815e-05	474	1.815e-05	474	1.815e-05	474	1.815e-05	206	1.692e-05	206	1.692e-05	206	0.00299	353	0.00887	225	1	206	0.02412	206	1.207	206	0.04439	206	0.04439	206	0.05371	413	0.00846	206	0.07212	422	1.428e-10	377	0.04667	206	0.03902	206	0.0001074	206	7.281e-05	206	0.0879
474	8.235e-06	474	1.23e-05	474	1.23e-05	474	1.23e-05	474	1.23e-05	474	1.23e-05	206	1.919e-05	206	1.919e-05	206	0.00329	353	0.01085	225	0	206	0.02609	206	1.206	206	0.0448	206	0.0448	206	0.05411	413	0.00756	206	0.07208	422	6.864e-11	377	0.04873	206	0.04021	206	7.69e-05	206	6.221e-05	206	0.08996
474	5.45e-06	474	8.235e-06	474	8.235e-06	474	8.235e-06	474	8.235e-06	474	8.235e-06	206	2.216e-05	206	2.216e-05	206	0.00361	353	0.01257	225	0	206	0.028	206	1.204	206	0.04521	206	0.04521	206	0.05451	413	0.00673	206	0.07154	422	3.226e-11	377	0.05061	206	0.04123	206	5.449e-05	206	5.337e-05	206	0.09201
474	3.563e-06	474	5.45e-06	474	5.45e-06	474	5.45e-06	474	5.45e-06	474	5.45e-06	206	2.588e-05	206	2.588e-05	206	0.00396	353	0.01402	225	1	206	0.02982	206	1.202	206	0.04561	206	0.04561	206	0.0549	413	0.00595	206	0.07053	422	1.48e-11	377	0.05229	206	0.04208	206	3.819e-05	206	4.61e-05	206	0.09406
474	2.301e-06	474	3.563e-06	474	3.563e-06	474	3.563e-06	474	3.563e-06	474	3.563e-06	206	3.046e-05	206	3.046e-05	206	0.00433	353	0.01519	225	0	206	0.0315	206	1.199	206	0.046	206	0.046	206	0.05527	413	0.00524	206	0.06909	422	6.619e-12	377	0.05376	206	0.0428	206	2.647e-05	206	4.025e-05	206	0.09609
474	1.467e-06	474	2.301e-06	474	2.301e-06	474	2.301e-06	474	2.301e-06	474	2.301e-06	206	3.602e-05	206	3.602e-05	206	0.00472	353	0.01606	225	0	206	0.03302	206	1.197	206	0.04638	206	0.04638	206	0.05564	413	0.00459	206	0.06728	422	2.883e-12	377	0.055	206	0.04337	206	1.814e-05	206	3.569e-05	206	0.09809
474	9.234e-07	474	1.467e-06	474	1.467e-06	474	1.467e-06	474	1.467e-06	474	1.467e-06	206	4.268e-05	206	4.268e-05	206	0.00513	353	0.01664	225	1	206	0.03435	206	1.195	206	0.04674	206	0.04674	206	0.05598	414	0.004	206	0.06515	422	1.221e-12	377	0.05601	206	0.04385	206	1.229e-05	206	3.232e-05	206	0.1001
474	5.735e-07	474	9.234e-07	474	9.234e-07	474	9.234e-07	474	9.234e-07	474	9.234e-07	206	5.06e-05	206	5.06e-05	206	0.00556	353	0.01692	225	1	206	0.03547	206	1.192	206	0.04709	206	0.04709	206	0.05631	414	0.00346	206	0.06277	422	5.016e-13	377	0.05677	206	0.04423	206	8.234e-06	206	3.007e-05	206	0.102
474	3.514e-07	474	5.735e-07	474	5.735e-07	474	5.735e-07	474	5.735e-07	474	5.735e-07	206	5.998e-05	206	5.998e-05	206	0.00602	353	0.01689	225	1	206	0.03638	206	1.19	206	0.04742	206	0.04742	206	0.05662	414	0.00299	206	0.06023	422	1.996e-13	377	0.05729	206	0.04456	206	5.449e-06	206	2.89e-05	206	0.1039
474	2.123e-07	474	3.514e-07	474	3.514e-07	474	3.514e-07	474	3.514e-07	474	3.514e-07	206	7.1e-05	206	7.1e-05	206	0.00649	353	0.01657	225	0	206	0.03705	206	1.187	206	0.04773	206	0.04773	206	0.05691	414	0.00256	206	0.05759	422	7.678e-14	377	0.05754	206	0.04487	206	3.563e-06	206	2.879e-05	206	0.1057
474	1.264e-07	474	2.123e-07	474	2.123e-07	474	2.123e-07	474	2.123e-07	474	2.123e-07	206	8.392e-05	206	8.392e-05	206	0.00699	353	0.01594	225	0	206	0.03749	206	1.184	206	0.04802	206	0.04802	206	0.05718	414	0.00218	206	0.05492	422	2.847e-14	377	0.05754	206	0.04517	206	2.301e-06	206	2.974e-05	206	0.1075
474	7.421e-08	474	1.264e-07	474	1.264e-07	474	1.264e-07	474	1.264e-07	474	1.264e-07	206	9.899e-05	206	9.899e-05	206	0.00751	353	0.01501	225	1	206	0.03771	206	1.182	206	0.04829	206	0.04829	206	0.05743	414	0.00185	206	0.05231	422	1.015e-14	377	0.05729	206	0.0455	206	1.467e-06	206	3.18e-05	206	0.1093
474	4.289e-08	474	7.421e-08	474	7.421e-08	474	7.421e-08	474	7.421e-08	474	7.421e-08	206	0.0001165	206	0.0001165	206	0.00804	353	0.0138	225	1	206	0.03773	206	1.179	206	0.04855	206	0.04855	206	0.05766	414	0.00157	206	0.04982	422	3.466e-15	377	0.05677	206	0.04588	206	9.234e-07	206	3.502e-05	206	0.111
474	2.441e-08	474	4.289e-08	474	4.289e-08	474	4.289e-08	474	4.289e-08	474	4.289e-08	206	0.0001368	206	0.0001368	206	0.00859	353	0.01231	225	0	206	0.03757	206	1.176	206	0.04878	206	0.04878	206	0.05786	414	0.00131	206	0.04749	422	1.13e-15	377	0.05601	206	0.04632	206	5.735e-07	206	3.952e-05	206	0.1126
474	1.367e-08	474	2.441e-08	474	2.441e-08	474	2.441e-08	474	2.441e-08	474	2.441e-08	206	0.0001602	206	0.0001602	206	0.00915	353	0.01054	225	0	206	0.03728	206	1.173	206	0.04898	206	0.04898	206	0.05805	414	0.0011	206	0.04539	422	3.501e-16	377	0.055	206	0.04684	206	3.514e-07	206	4.54e-05	206	0.1142
474	7.527e-09	474	1.367e-08	474	1.367e-08	474	1.367e-08	474	1.367e-08	474	1.367e-08	206	0.0001872	206	0.0001872	206	0.00973	353	0.00852	225	1	206	0.03689	206	1.171	206	0.04917	206	0.04917	206	0.05821	414	0.0009119	206	0.04354	422	1.025e-16	377	0.05376	206	0.04745	206	2.124e-07	206	5.283e-05	206	0.1157
474	4.074e-09	474	7.527e-09	474	7.527e-09	474	7.527e-09	474	7.527e-09	474	7.527e-09	206	0.0002182	206	0.0002182	206	0.01031	353	0.00625	225	0	206	0.03645	206	1.168	206	0.04934	206	0.04934	206	0.05835	414	0.0007535	206	0.04198	422	2.82e-17	377	0.05229	206	0.04815	206	1.267e-07	206	6.202e-05	206	0.1172
474	2.166e-09	474	4.074e-09	474	4.074e-09	474	4.074e-09	474	4.074e-09	474	4.074e-09	206	0.0002536	206	0.0002536	206	0.01091	353	0.00375	225	0	206	0.03602	206	1.165	206	0.04948	206	0.04948	206	0.05848	414	0.0006193	206	0.0407	422	7.232e-18	377	0.05061	206	0.04892	206	7.482e-08	206	7.318e-05	206	0.1186
474	1.131e-09	474	2.166e-09	474	2.166e-09	474	2.166e-09	474	2.166e-09	474	2.166e-09	206	0.000294	206	0.000294	206	0.01151	353	0.00104	225	1	206	0.03565	206	1.163	206	0.0496	206	0.0496	206	0.05858	414	0.0005062	206	0.03972	422	1.713e-18	377	0.04873	206	0.04978	206	4.409e-08	206	8.661e-05	206	0.1199
474	5.789e-10	474	1.131e-09	474	1.131e-09	474	1.131e-09	474	1.131e-09	474	1.131e-09	206	0.00034	206	0.00034	206	0.01211	355	0.00262	225	0	206	0.03541	206	1.16	206	0.04971	206	0.04971	206	0.05866	414	0.0004115	206	0.03902	422	3.704e-19	377	0.04667	206	0.0507	206	2.672e-08	206	0.0001026	206	0.1212
474	2.905e-10	474	5.789e-10	474	5.789e-10	474	5.789e-10	474	5.789e-10	474	5.789e-10	206	0.0003922	206	0.0003922	206	0.01271	355	0.00562	225	0	206	0.03535	206	1.158	206	0.04979	206	0.04979	206	0.05872	414	0.0003327	206	0.03857	422	7.201e-20	377	0.04446	206	0.05166	206	1.803e-08	206	0.0001216	206	0.1225
474	1.428e-10	474	2.905e-10	474	2.905e-10	474	2.905e-10	474	2.905e-10	474	2.905e-10	206	0.0004511	206	0.0004511	206	0.01331	355	0.00847	225	1	206	0.03552	206	1.156	206	0.04985	206	0.04985	206	0.05876	414	0.0002675	206	0.03835	422	1.235e-20	377	0.04212	206	0.05264	206	1.563e-08	206	0.0001439	206	0.1237
474	6.864e-11	474	1.428e-10	474	1.428e-10	474	1.428e-10	474	1.428e-10	474	1.428e-10	206	0.0005177	206	0.0005177	206	0.01391	355	0.01115	225	0	206	0.03599	206	1.153	206	0.04989	206	0.04989	206	0.05878	414	0.0002139	206	0.03831	422	1.815e-21	377	0.03966	206	0.05362	206	1.887e-08	206	0.0001701	206	0.1248
474	3.226e-11	474	6.864e-11	474	6.864e-11	474	6.864e-11	474	6.864e-11	474	6.864e-11	206	0.0005924	206	0.0005924	206	0.01449	355	0.01364	225	0	206	0.03679	206	1.151	206	0.04992	206	0.04992	206	0.05879	414	0.0001701	206	0.03841	422	2.201e-22	377	0.03713	206	0.05459	206	2.874e-08	206	0.0002008	206	0.1259
474	1.48e-11	474	3.226e-11	474	3.226e-11	474	3.226e-11	474	3.226e-11	474	3.226e-11	206	0.0006762	206	0.0006762	206	0.01506	355	0.01595	225	1	206	0.03796	206	1.149	206	0.04993	206	0.04993	206	0.05878	414	0.0001345	206	0.03861	422	2.063e-23	377	0.03454	206	0.0555	206	4.81e-08	206	0.0002364	206	0.127
474	6.619e-12	474	1.48e-11	474	1.48e-11	474	1.48e-11	474	1.48e-11	474	1.48e-11	206	0.0007699	206	0.0007699	206	0.01561	355	0.01805	225	0	206	0.03953	206	1.147	206	0.04992	206	0.04992	206	0.05876	414	0.0001057	206	0.03886	422	1.331e-24	377	0.03194	206	0.05634	206	8.231e-08	206	0.0002777	206	0.1281
474	2.883e-12	474	6.619e-12	474	6.619e-12	474	6.619e-12	474	6.619e-12	474	6.619e-12	206	0.0008743	206	0.0008743	206	0.01614	355	0.01995	225	0	206	0.04151	206	1.145	206	0.0499	206	0.0499	206	0.05872	414	8.264e-05	206	0.03912	422	4.437e-26	377	0.02933	206	0.05708	206	1.404e-07	206	0.0003255	206	0.1291
474	1.221e-12	474	2.883e-12	474	2.883e-12	474	2.883e-12	474	2.883e-12	474	2.883e-12	206	0.0009903	206	0.0009903	206	0.01665	355	0.02162	225	1	206	0.04392	206	1.144	206	0.04986	206	0.04986	206	0.05866	414	6.423e-05	206	0.03934	422	0	377	0.02676	206	0.0577	206	2.368e-07	206	0.0003806	206	0.13
474	5.016e-13	474	1.221e-12	474	1.221e-12	474	1.221e-12	474	1.221e-12	474	1.221e-12	206	0.00112	206	0.00112	206	0.01714	355	0.02308	225	0	206	0.04674	206	1.142	206	0.04981	206	0.04981	206	0.0586	414	4.964e-05	206	0.03948	422	0	377	0.02425	206	0.05819	206	3.943e-07	206	0.0004439	206	0.131
474	1.996e-13	474	5.016e-13	474	5.016e-13	474	5.016e-13	474	5.016e-13	474	5.016e-13	206	0.00126	206	0.00126	206	0.01759	355	0.0243	225	0	206	0.04996	206	1.141	206	0.04975	206	0.04975	206	0.05852	414	3.813e-05	206	0.03953	441	0	377	0.02182	206	0.05851	206	6.477e-07	206	0.0005164	206	0.1319
474	7.678e-14	474	1.996e-13	474	1.996e-13	474	1.996e-13	474	1.996e-13	474	1.996e-13	206	0.00142	206	0.00142	206	0.01801	355	0.02529	225	1	206	0.05353	206	1.139	206	0.04967	206	0.04967	206	0.05844	414	2.913e-05	206	0.03946	441	0	377	0.01949	206	0.05866	206	1.05e-06	206	0.0005993	206	0.1328
474	2.847e-14	474	7.678e-14	474	7.678e-14	474	7.678e-14	474	7.678e-14	474	7.678e-14	206	0.00159	206	0.00159	206	0.0184	355	0.02604	225	0	206	0.05743	206	1.138	206	0.04959	206	0.04959	206	0.05834	414	2.212e-05	206	0.03926	441	4.437e-26	377	0.01728	206	0.05862	206	1.679e-06	206	0.0006937	206	0.1337
474	1.015e-14	474	2.847e-14	474	2.847e-14	474	2.847e-14	474	2.847e-14	474	2.847e-14	206	0.00178	206	0.00178	206	0.01874	355	0.02655	225	0	206	0.06157	206	1.137	206	0.04949	206	0.04949	206	0.05823	414	1.669e-05	206	0.03893	441	1.331e-24	377	0.01521	206	0.05838	206	2.652e-06	206	0.0008009	206	0.1345
474	3.466e-15	474	1.015e-14	474	1.015e-14	474	1.015e-14	474	1.015e-14	474	1.015e-14	206	0.00198	206	0.00198	206	0.01905	355	0.02682	225	1	206	0.06591	206	1.136	206	0.04939	206	0.04939	206	0.05812	414	1.252e-05	206	0.03847	441	2.063e-23	377	0.01329	206	0.05793	206	4.136e-06	206	0.0009224	206	0.1354
474	1.13e-15	474	3.466e-15	474	3.466e-15	474	3.466e-15	474	3.466e-15	474	3.466e-15	206	0.0022	206	0.0022	206	0.01931	355	0.02685	225	0	206	0.07036	206	1.135	206	0.04928	206	0.04928	206	0.05799	414	9.341e-06	206	0.03789	441	2.201e-22	377	0.01152	206	0.05726	206	6.373e-06	206	0.00106	206	0.1362
474	3.501e-16	474	1.13e-15	474	1.13e-15	474	1.13e-15	474	1.13e-15	474	1.13e-15	206	0.00245	206	0.00245	206	0.01953	355	0.02664	225	0	206	0.07484	206	1.134	206	0.04916	206	0.04916	206	0.05786	414	6.924e-06	206	0.03724	441	1.815e-21	377	0.00991	206	0.05638	206	9.701e-06	206	0.00121	206	0.1369
474	1.025e-16	474	3.501e-16	474	3.501e-16	474	3.501e-16	474	3.501e-16	474	3.501e-16	206	0.00271	206	0.00271	206	0.0197	355	0.02619	225	1	206	0.07925	206	1.134	206	0.04903	206	0.04903	206	0.05773	414	5.101e-06	206	0.03652	441	1.235e-20	377	0.00845	206	0.05528	206	1.46e-05	206	0.00139	206	0.1377
475	2.82e-17	474	1.025e-16	474	1.025e-16	474	1.025e-16	474	1.025e-16	474	1.025e-16	206	0.00299	206	0.00299	206	0.01982	355	0.02551	225	0	206	0.08351	206	1.133	206	0.04889	206	0.04889	206	0.05759	414	3.735e-06	206	0.03577	441	7.201e-20	377	0.00715	206	0.05396	206	2.171e-05	206	0.00158	206	0.1384
475	7.232e-18	475	2.82e-17	475	2.82e-17	475	2.82e-17	475	2.82e-17	475	2.82e-17	206	0.00329	206	0.00329	206	0.0199	355	0.0246	225	0	206	0.08753	206	1.132	206	0.04875	206	0.04875	206	0.05744	414	2.718e-06	206	0.03503	441	3.704e-19	377	0.006	206	0.05244	206	3.192e-05	206	0.0018	206	0.1391
475	1.713e-18	475	7.232e-18	475	7.232e-18	475	7.232e-18	475	7.232e-18	475	7.232e-18	206	0.00361	206	0.00361	206	0.01993	355	0.02347	225	1	206	0.0912	206	1.132	206	0.04861	206	0.04861	206	0.05728	414	1.965e-06	206	0.03432	441	1.713e-18	377	0.005	206	0.05072	206	4.643e-05	206	0.00204	206	0.1398
475	3.704e-19	475	1.713e-18	475	1.713e-18	475	1.713e-18	475	1.713e-18	475	1.713e-18	206	0.00396	206	0.00396	206	0.0199	355	0.02212	225	0	206	0.09446	206	1.131	206	0.04845	206	0.04845	206	0.05712	414	1.412e-06	206	0.0337	441	7.232e-18	377	0.00412	206	0.04881	206	6.68e-05	206	0.00231	206	0.1404
475	7.201e-20	475	3.704e-19	475	3.704e-19	475	3.704e-19	475	3.704e-19	475	3.704e-19	206	0.00433	206	0.00433	206	0.01983	355	0.02056	225	0	206	0.09721	206	1.131	206	0.0483	206	0.0483	206	0.05696	414	1.008e-06	206	0.03317	441	2.82e-17	377	0.00338	206	0.04673	206	9.507e-05	206	0.00261	206	0.1409
475	1.235e-20	475	7.201e-20	475	7.201e-20	475	7.201e-20	475	7.201e-20	475	7.201e-20	206	0.00472	206	0.00472	206	0.01971	355	0.01881	225	1	206	0.0994	206	1.131	206	0.04813	206	0.04813	206	0.05679	414	7.149e-07	206	0.03278	441	1.025e-16	377	0.00274	206	0.0445	206	0.0001339	206	0.00293	206	0.1414
475	1.815e-21	475	1.235e-20	475	1.235e-20	475	1.235e-20	475	1.235e-20	475	1.235e-20	206	0.00513	206	0.00513	206	0.01955	355	0.01687	226	0	206	0.101	206	1.13	206	0.04797	206	0.04797	206	0.05661	414	5.037e-07	206	0.03253	441	3.501e-16	377	0.0022	206	0.04214	206	0.0001866	206	0.00329	206	0.1419
475	2.201e-22	475	1.815e-21	475	1.815e-21	475	1.815e-21	475	1.815e-21	475	1.815e-21	206	0.00556	206	0.00556	206	0.01934	355	0.01475	226	0	206	0.1018	206	1.13	206	0.04779	206	0.04779	206	0.05643	414	3.526e-07	206	0.03244	441	1.13e-15	377	0.00175	206	0.03968	206	0.0002575	206	0.00369	206	0.1423
475	2.063e-23	475	2.201e-22	475	2.201e-22	475	2.201e-22	475	2.201e-22	475	2.201e-22	206	0.00602	206	0.00602	206	0.01908	355	0.01246	226	1	206	0.102	206	1.13	206	0.04761	206	0.04761	206	0.05625	414	2.452e-07	206	0.03251	441	3.466e-15	377	0.00139	206	0.03714	206	0.0003517	206	0.00412	206	0.1427
475	1.331e-24	475	2.063e-23	475	2.063e-23	475	2.063e-23	475	2.063e-23	475	2.063e-23	206	0.00649	206	0.00649	206	0.01878	355	0.01001	226	0	206	0.1015	206	1.13	206	0.04743	206	0.04743	206	0.05605	414	1.694e-07	206	0.03274	441	1.015e-14	377	0.00108	206	0.03455	206	0.0004757	206	0.0046	206	0.1429
475	4.437e-26	475	1.331e-24	475	1.331e-24	475	1.331e-24	475	1.331e-24	475	1.331e-24	206	0.00699	206	0.00699	206	0.01844	355	0.00742	226	0	206	0.1003	206	1.13	206	0.04724	206	0.04724	206	0.05585	414	1.162e-07	206	0.03311	441	2.847e-14	377	0.0008399	206	0.03194	206	0.0006372	206	0.00511	206	0.1431
475	0	475	4.437e-26	475	4.437e-26	475	4.437e-26	475	4.437e-26	475	4.437e-26	206	0.00751	206	0.00751	206	0.01807	355	0.0047	226	2	206	0.0984	206	1.13	206	0.04704	206	0.04704	206	0.05565	414	7.916e-08	206	0.03361	441	7.678e-14	377	0.0006449	206	0.02934	206	0.0008452	206	0.00567	206	0.1433
475	0	475	0	475	0	475	0	475	0	475	0	206	0.00804	206	0.00804	206	0.01766	355	0.00185	226	0	206	0.09584	206	1.13	206	0.04684	206	0.04684	206	0.05544	414	5.356e-08	206	0.03419	441	1.996e-13	377	0.0004905	206	0.02676	206	0.00111	206	0.00627	206	0.1433
481	0	475	0	475	0	475	0	475	0	475	0	206	0.00859	206	0.00859	206	0.01722	356	0.00321	226	0	206	0.09268	206	1.13	206	0.04663	206	0.04663	206	0.05522	414	3.599e-08	206	0.03484	441	5.016e-13	377	0.0003695	206	0.02425	206	0.00145	206	0.00692	206	0.1433
481	0	481	0	481	0	481	0	481	0	481	0	206	0.00915	206	0.00915	206	0.01675	356	0.00681	226	1	206	0.08898	206	1.13	206	0.04641	206	0.04641	206	0.05499	414	2.401e-08	206	0.03551	441	1.221e-12	377	0.0002756	206	0.02182	206	0.00186	206	0.00762	206	0.1431
481	4.437e-26	481	0	481	0	481	0	481	0	481	0	206	0.00973	206	0.00973	206	0.01626	356	0.01036	226	0	206	0.0848	206	1.13	206	0.04619	206	0.04619	206	0.05476	414	1.59e-08	206	0.03616	441	2.883e-12	377	0.0002035	206	0.0195	206	0.00238	206	0.00837	206	0.1429
481	1.331e-24	481	4.437e-26	481	4.437e-26	481	4.437e-26	481	4.437e-26	481	4.437e-26	206	0.01031	206	0.01031	206	0.01575	356	0.01386	226	0	206	0.08023	206	1.13	206	0.04595	206	0.04595	206	0.05452	414	1.045e-08	206	0.03676	441	6.619e-12	377	0.0001487	206	0.01729	206	0.00302	206	0.00917	206	0.1426
481	2.063e-23	481	1.331e-24	481	1.331e-24	481	1.331e-24	481	1.331e-24	481	1.331e-24	206	0.01091	206	0.01091	206	0.01522	356	0.0173	226	1	206	0.07535	206	1.13	206	0.04571	206	0.04571	206	0.05427	414	6.822e-09	206	0.03726	441	1.48e-11	377	0.0001076	206	0.01523	206	0.00379	206	0.01003	206	0.1422
481	2.201e-22	481	2.063e-23	481	2.063e-23	481	2.063e-23	481	2.063e-23	481	2.063e-23	206	0.01151	206	0.01151	206	0.01467	356	0.02067	226	0	206	0.07024	206	1.13	206	0.04547	206	0.04547	206	0.05401	414	4.419e-09	206	0.03762	441	3.226e-11	377	7.703e-05	206	0.01331	206	0.00471	206	0.01094	206	0.1417
481	1.815e-21	481	2.201e-22	481	2.201e-22	481	2.201e-22	481	2.201e-22	481	2.201e-22	206	0.01211	206	0.01211	206	0.01412	356	0.02395	226	0	206	0.065	206	1.131	206	0.04521	206	0.04521	206	0.05375	414	2.841e-09	206	0.03782	441	6.864e-11	377	5.456e-05	206	0.01155	206	0.00581	206	0.0119	206	0.1411
481	1.235e-20	481	1.815e-21	481	1.815e-21	481	1.815e-21	481	1.815e-21	481	1.815e-21	206	0.01271	206	0.01271	206	0.01357	356	0.02714	226	1	206	0.05971	206	1.131	206	0.04495	206	0.04495	206	0.05348	414	1.812e-09	206	0.03782	441	1.428e-10	377	3.823e-05	206	0.00995	206	0.0071	206	0.01291	206	0.1404
481	7.202e-20	481	1.235e-20	481	1.235e-20	481	1.235e-20	481	1.235e-20	481	1.235e-20	206	0.01331	206	0.01331	206	0.01301	356	0.03022	226	0	206	0.05445	206	1.131	206	0.04469	206	0.04469	206	0.05321	414	1.147e-09	206	0.0376	441	2.905e-10	377	2.65e-05	206	0.00851	206	0.00861	206	0.01398	206	0.1396
481	3.704e-19	481	7.202e-20	481	7.202e-20	481	7.202e-20	481	7.202e-20	481	7.202e-20	206	0.01391	206	0.01391	206	0.01245	356	0.03318	226	0	206	0.0493	206	1.131	206	0.04442	206	0.04442	206	0.05293	414	7.206e-10	206	0.03716	441	5.789e-10	377	1.816e-05	206	0.00723	206	0.01035	206	0.0151	206	0.1387
481	1.713e-18	481	3.704e-19	481	3.704e-19	481	3.704e-19	481	3.704e-19	481	3.704e-19	206	0.01449	206	0.01449	206	0.0119	356	0.03601	226	1	206	0.04432	206	1.132	206	0.04414	206	0.04414	206	0.05265	414	4.489e-10	206	0.03648	441	1.131e-09	377	1.23e-05	206	0.00611	206	0.01233	206	0.01628	206	0.1377
481	7.234e-18	481	1.713e-18	481	1.713e-18	481	1.713e-18	481	1.713e-18	481	1.713e-18	206	0.01506	206	0.01506	206	0.01136	356	0.03869	226	0	206	0.03957	206	1.132	206	0.04386	206	0.04386	206	0.05236	414	2.774e-10	206	0.03556	441	2.166e-09	377	8.238e-06	206	0.00515	206	0.01458	206	0.0175	206	0.1366
481	2.821e-17	481	7.234e-18	481	7.234e-18	481	7.234e-18	481	7.234e-18	481	7.234e-18	206	0.01561	206	0.01561	206	0.01083	356	0.04121	226	0	206	0.03512	206	1.133	206	0.04358	206	0.04358	206	0.05208	414	1.701e-10	206	0.03443	441	4.074e-09	377	5.451e-06	206	0.00433	206	0.01709	206	0.01877	206	0.1354
481	1.026e-16	481	2.821e-17	481	2.821e-17	481	2.821e-17	481	2.821e-17	481	2.821e-17	206	0.01614	206	0.01614	206	0.01032	356	0.04355	226	1	206	0.031	206	1.133	206	0.04329	206	0.04329	206	0.05179	414	1.034e-10	206	0.03308	441	7.527e-09	377	3.564e-06	206	0.00365	206	0.01987	206	0.02008	206	0.1342
481	3.504e-16	481	1.026e-16	481	1.026e-16	481	1.026e-16	481	1.026e-16	481	1.026e-16	206	0.01665	206	0.01665	206	0.00983	356	0.04569	226	0	206	0.02725	206	1.134	206	0.04301	206	0.04301	206	0.05151	414	6.229e-11	206	0.03155	441	1.367e-08	377	2.301e-06	206	0.00311	206	0.02293	206	0.02144	206	0.1328
481	1.132e-15	481	3.504e-16	481	3.504e-16	481	3.504e-16	481	3.504e-16	481	3.504e-16	206	0.01714	206	0.01714	206	0.00936	356	0.04764	226	0	206	0.02389	206	1.134	206	0.04273	206	0.04273	206	0.05123	414	3.722e-11	206	0.02986	441	2.441e-08	377	1.467e-06	206	0.0027	206	0.02624	206	0.02284	206	0.1314
481	3.474e-15	481	1.132e-15	481	1.132e-15	481	1.132e-15	481	1.132e-15	481	1.132e-15	206	0.01759	206	0.01759	206	0.00891	356	0.04936	226	1	206	0.02095	206	1.135	206	0.04245	206	0.04245	206	0.05096	414	2.204e-11	206	0.02804	441	4.289e-08	377	9.235e-07	206	0.00241	206	0.02979	206	0.02427	206	0.1299
481	1.018e-14	481	3.474e-15	481	3.474e-15	481	3.474e-15	481	3.474e-15	481	3.474e-15	206	0.01801	206	0.01801	206	0.0085	356	0.05084	226	0	206	0.01844	206	1.136	206	0.04219	206	0.04219	206	0.0507	414	1.294e-11	206	0.02612	441	7.421e-08	377	5.735e-07	206	0.00224	206	0.03357	206	0.02574	206	0.1283
481	2.857e-14	481	1.018e-14	481	1.018e-14	481	1.018e-14	481	1.018e-14	481	1.018e-14	206	0.01839	206	0.01839	206	0.00811	356	0.05207	226	0	206	0.01638	206	1.136	206	0.04193	206	0.04193	206	0.05045	414	7.526e-12	206	0.02414	441	1.264e-07	377	3.514e-07	206	0.00219	206	0.03753	206	0.02723	206	0.1267
481	7.713e-14	481	2.857e-14	481	2.857e-14	481	2.857e-14	481	2.857e-14	481	2.857e-14	206	0.01874	206	0.01874	206	0.00776	356	0.05304	226	1	206	0.01476	206	1.137	206	0.04168	206	0.04168	206	0.05022	414	4.337e-12	206	0.02213	441	2.123e-07	377	2.123e-07	206	0.00225	206	0.04165	206	0.02874	206	0.125
481	2.008e-13	481	7.713e-14	481	7.713e-14	481	7.713e-14	481	7.713e-14	481	7.713e-14	206	0.01904	206	0.01904	206	0.00744	356	0.05374	226	0	206	0.0136	206	1.138	206	0.04145	206	0.04145	206	0.05	414	2.476e-12	206	0.02012	441	3.514e-07	377	1.264e-07	206	0.00244	206	0.04587	206	0.03027	206	0.1232
481	5.05e-13	481	2.008e-13	481	2.008e-13	481	2.008e-13	481	2.008e-13	481	2.008e-13	206	0.01931	206	0.01931	206	0.00715	356	0.05415	226	0	206	0.01289	206	1.139	206	0.04123	206	0.04123	206	0.0498	414	1.4e-12	206	0.01814	441	5.735e-07	377	7.421e-08	206	0.00274	206	0.05015	206	0.0318	206	0.1214
481	1.231e-12	481	5.05e-13	481	5.05e-13	481	5.05e-13	481	5.05e-13	481	5.05e-13	206	0.01952	206	0.01952	206	0.00691	356	0.05426	226	1	206	0.01264	206	1.14	206	0.04103	206	0.04103	206	0.04962	414	7.841e-13	206	0.01623	441	9.233e-07	377	4.289e-08	206	0.00318	206	0.05444	206	0.03334	206	0.1196
481	2.911e-12	481	1.231e-12	481	1.231e-12	481	1.231e-12	481	1.231e-12	481	1.231e-12	206	0.01969	206	0.01969	206	0.0067	356	0.05407	226	0	206	0.01285	206	1.141	206	0.04086	206	0.04086	206	0.04947	414	4.347e-13	206	0.01439	441	1.467e-06	377	2.441e-08	206	0.00374	206	0.05867	206	0.03488	206	0.1177
481	6.696e-12	481	2.911e-12	481	2.911e-12	481	2.911e-12	481	2.911e-12	481	2.911e-12	206	0.01982	206	0.01982	206	0.00653	356	0.05357	226	0	206	0.01352	206	1.142	206	0.04071	206	0.04071	206	0.04935	414	2.386e-13	206	0.01266	441	2.301e-06	377	1.367e-08	206	0.00445	206	0.0628	206	0.03641	206	0.1157
481	1.5e-11	481	6.696e-12	481	6.696e-12	481	6.696e-12	481	6.696e-12	481	6.696e-12	206	0.01989	206	0.01989	206	0.00641	356	0.05276	226	1	206	0.01464	206	1.143	206	0.04059	206	0.04059	206	0.04926	414	1.296e-13	206	0.01104	441	3.563e-06	377	7.527e-09	206	0.00531	206	0.06675	206	0.03792	206	0.1137
481	3.276e-11	481	1.5e-11	481	1.5e-11	481	1.5e-11	481	1.5e-11	481	1.5e-11	206	0.01992	206	0.01992	206	0.00632	356	0.05163	226	0	206	0.01623	206	1.144	206	0.0405	206	0.0405	206	0.0492	414	6.964e-14	206	0.00954	441	5.449e-06	377	4.074e-09	206	0.00633	206	0.07049	206	0.03941	206	0.1117
481	6.986e-11	481	3.276e-11	481	3.276e-11	481	3.276e-11	481	3.276e-11	481	3.276e-11	206	0.01989	206	0.01989	206	0.00628	356	0.05018	226	0	206	0.01827	206	1.146	206	0.04045	206	0.04045	206	0.04918	414	3.702e-14	206	0.00818	441	8.234e-06	377	2.166e-09	206	0.00752	206	0.07394	206	0.04087	206	0.1097
481	1.456e-10	481	6.986e-11	481	6.986e-11	481	6.986e-11	481	6.986e-11	481	6.986e-11	206	0.01982	206	0.01982	206	0.00628	356	0.04841	226	1	206	0.02077	206	1.147	206	0.04043	206	0.04043	206	0.04919	414	1.946e-14	206	0.00695	441	1.229e-05	377	1.131e-09	206	0.00887	206	0.07708	206	0.04229	206	0.1076
481	2.971e-10	481	1.456e-10	481	1.456e-10	481	1.456e-10	481	1.456e-10	481	1.456e-10	206	0.01969	206	0.01969	206	0.00632	356	0.04633	226	0	206	0.02372	206	1.148	206	0.04044	206	0.04044	206	0.04925	414	1.012e-14	206	0.00586	441	1.814e-05	377	5.789e-10	206	0.01041	206	0.07985	206	0.04367	206	0.1055
481	5.937e-10	481	2.971e-10	481	2.971e-10	481	2.971e-10	481	2.971e-10	481	2.971e-10	206	0.01952	206	0.01952	206	0.00641	356	0.04393	226	0	206	0.02711	206	1.15	206	0.0405	206	0.0405	206	0.04935	414	5.2e-15	206	0.00489	441	2.647e-05	377	2.906e-10	206	0.01213	206	0.08224	206	0.04499	206	0.1034
481	1.163e-09	481	5.937e-10	481	5.937e-10	481	5.937e-10	481	5.937e-10	481	5.937e-10	206	0.01931	206	0.01931	206	0.00653	356	0.04124	226	1	206	0.03091	206	1.151	206	0.0406	206	0.0406	206	0.04949	414	2.641e-15	206	0.00405	441	3.819e-05	377	1.43e-10	206	0.01404	206	0.08421	206	0.04627	206	0.1013
481	2.235e-09	481	1.163e-09	481	1.163e-09	481	1.163e-09	481	1.163e-09	481	1.163e-09	206	0.01904	206	0.01904	206	0.0067	356	0.03825	226	0	206	0.0351	206	1.153	206	0.04074	206	0.04074	206	0.04968	414	1.325e-15	206	0.00332	441	5.449e-05	377	6.935e-11	206	0.01613	206	0.08575	206	0.04748	206	0.09918
481	4.217e-09	481	2.235e-09	481	2.235e-09	481	2.235e-09	481	2.235e-09	481	2.235e-09	206	0.01874	206	0.01874	206	0.00691	356	0.03498	226	0	206	0.03966	206	1.154	206	0.04093	206	0.04093	206	0.04991	414	6.563e-16	206	0.0027	441	7.69e-05	377	3.401e-11	206	0.01839	206	0.08686	206	0.04862	206	0.09707
481	7.817e-09	481	4.217e-09	481	4.217e-09	481	4.217e-09	481	4.217e-09	481	4.217e-09	206	0.01839	206	0.01839	206	0.00715	356	0.03143	226	1	206	0.04454	206	1.156	206	0.04117	206	0.04117	206	0.05019	414	3.211e-16	206	0.00217	441	0.0001074	377	1.898e-11	206	0.02082	206	0.08755	206	0.04969	206	0.09496
481	1.425e-08	481	7.817e-09	481	7.817e-09	481	7.817e-09	481	7.817e-09	481	7.817e-09	206	0.01801	206	0.01801	206	0.00744	356	0.02764	226	0	206	0.04968	206	1.158	206	0.04145	206	0.04145	206	0.05052	414	1.55e-16	206	0.00174	441	0.0001484	377	1.632e-11	206	0.02341	206	0.08783	206	0.05068	206	0.09286
481	2.554e-08	481	1.425e-08	481	1.425e-08	481	1.425e-08	481	1.425e-08	481	1.425e-08	206	0.01759	206	0.01759	206	0.00776	356	0.02361	227	0	206	0.05503	206	1.159	206	0.04178	206	0.04178	206	0.0509	414	7.383e-17	206	0.00137	441	0.0002029	377	2.48e-11	206	0.02612	206	0.08773	206	0.05159	206	0.09076
481	4.506e-08	481	2.554e-08	481	2.554e-08	481	2.554e-08	481	2.554e-08	481	2.554e-08	206	0.01714	206	0.01714	206	0.00811	356	0.01935	227	2	206	0.06052	206	1.161	206	0.04216	206	0.04216	206	0.05132	414	3.468e-17	206	0.00108	441	0.0002746	377	4.95e-11	206	0.02895	206	0.08726	206	0.05242	206	0.08868
481	7.828e-08	481	4.506e-08	481	4.506e-08	481	4.506e-08	481	4.506e-08	481	4.506e-08	206	0.01665	206	0.01665	206	0.0085	356	0.0149	227	0	206	0.06607	206	1.163	206	0.04259	206	0.04259	206	0.05179	414	1.606e-17	206	0.0008345	441	0.000368	377	1.043e-10	206	0.03187	206	0.08647	206	0.05316	206	0.08662
481	1.34e-07	481	7.828e-08	481	7.828e-08	481	7.828e-08	481	7.828e-08	481	7.828e-08	206	0.01614	206	0.01614	206	0.00891	356	0.01027	227	0	206	0.07159	206	1.165	206	0.04306	206	0.04306	206	0.05231	414	7.329e-18	206	0.0006414	441	0.0004882	377	2.182e-10	206	0.03484	206	0.0854	206	0.05381	206	0.08458
481	2.26e-07	481	1.34e-07	481	1.34e-07	481	1.34e-07	481	1.34e-07	481	1.34e-07	206	0.01561	206	0.01561	206	0.00936	356	0.00548	227	1	206	0.077	206	1.166	206	0.04358	206	0.04358	206	0.05288	414	3.294e-18	206	0.0004882	441	0.0006414	377	4.482e-10	206	0.03783	206	0.08408	206	0.05436	206	0.08256
481	3.758e-07	481	2.26e-07	481	2.26e-07	481	2.26e-07	481	2.26e-07	481	2.26e-07	206	0.01506	206	0.01506	206	0.00983	356	0.0005508	227	0	206	0.0822	206	1.168	206	0.04415	206	0.04415	206	0.0535	414	1.458e-18	206	0.000368	441	0.0008345	377	9.018e-10	206	0.04082	206	0.08257	206	0.05483	206	0.08057
481	6.164e-07	481	3.758e-07	481	3.758e-07	481	3.758e-07	481	3.758e-07	481	3.758e-07	206	0.01449	206	0.01449	206	0.01032	360	0.00211	227	0	206	0.0871	206	1.17	206	0.04477	206	0.04477	206	0.05415	414	6.346e-19	206	0.0002746	441	0.00108	377	1.778e-09	206	0.04375	206	0.08089	206	0.0552	206	0.0786
481	9.975e-07	481	6.164e-07	481	6.164e-07	481	6.164e-07	481	6.164e-07	481	6.164e-07	206	0.01391	206	0.01391	206	0.01083	360	0.00418	227	1	206	0.0916	206	1.172	206	0.04543	206	0.04543	206	0.05486	414	2.717e-19	206	0.0002029	441	0.00137	377	3.44e-09	206	0.04659	206	0.0791	206	0.05549	206	0.07668
481	1.593e-06	481	9.975e-07	481	9.975e-07	481	9.975e-07	481	9.975e-07	481	9.975e-07	206	0.01331	206	0.01331	206	0.01136	360	0.00605	227	0	206	0.09564	206	1.173	206	0.04614	206	0.04614	206	0.0556	414	1.143e-19	206	0.0001484	441	0.00174	378	6.532e-09	206	0.04931	206	0.07724	206	0.05568	206	0.07478
481	2.513e-06	481	1.593e-06	481	1.593e-06	481	1.593e-06	481	1.593e-06	481	1.593e-06	206	0.01271	206	0.01271	206	0.0119	360	0.00771	227	0	206	0.09911	206	1.175	206	0.04688	206	0.04688	206	0.05639	414	4.725e-20	206	0.0001074	441	0.00217	378	1.218e-08	206	0.05186	206	0.07533	206	0.05579	206	0.07293
481	3.914e-06	481	2.513e-06	481	2.513e-06	481	2.513e-06	481	2.513e-06	481	2.513e-06	206	0.01211	206	0.01211	206	0.01245	360	0.00914	227	1	206	0.102	206	1.177	206	0.04767	206	0.04767	206	0.05721	414	1.917e-20	206	7.69e-05	441	0.0027	378	2.233e-08	206	0.05421	206	0.07342	206	0.05582	206	0.07112
481	6.023e-06	481	3.914e-06	481	3.914e-06	481	3.914e-06	481	3.914e-06	481	3.914e-06	206	0.01151	206	0.01151	206	0.01301	360	0.01034	227	0	206	0.1042	206	1.178	206	0.04849	206	0.04849	206	0.05807	414	7.629e-21	206	5.449e-05	441	0.00332	378	4.026e-08	206	0.05633	206	0.07153	206	0.05576	206	0.06934
481	9.157e-06	481	6.023e-06	481	6.023e-06	481	6.023e-06	481	6.023e-06	481	6.023e-06	206	0.01091	206	0.01091	206	0.01357	360	0.0113	227	0	206	0.1057	206	1.18	206	0.04936	206	0.04936	206	0.05896	414	2.975e-21	206	3.819e-05	441	0.00405	378	7.141e-08	206	0.05818	206	0.06969	206	0.05563	206	0.06762
481	1.376e-05	481	9.157e-06	481	9.157e-06	481	9.157e-06	481	9.157e-06	481	9.157e-06	206	0.01031	206	0.01031	206	0.01412	360	0.01201	227	1	206	0.1064	206	1.181	206	0.05025	206	0.05025	206	0.05989	414	1.136e-21	206	2.647e-05	441	0.00489	378	1.247e-07	206	0.05974	206	0.06792	206	0.05544	206	0.06594
481	2.045e-05	481	1.376e-05	481	1.376e-05	481	1.376e-05	481	1.376e-05	481	1.376e-05	206	0.00973	206	0.00973	206	0.01467	360	0.01247	227	0	206	0.1065	206	1.183	206	0.05118	206	0.05118	206	0.06085	414	4.246e-22	206	1.814e-05	441	0.00586	378	2.145e-07	206	0.06098	206	0.06623	206	0.05517	206	0.06431
481	3.004e-05	481	2.045e-05	481	2.045e-05	481	2.045e-05	481	2.045e-05	481	2.045e-05	206	0.00915	206	0.00915	206	0.01522	360	0.01268	227	0	206	0.1058	206	1.184	206	0.05214	206	0.05214	206	0.06183	414	1.551e-22	206	1.229e-05	441	0.00695	378	3.634e-07	206	0.0619	206	0.06464	206	0.05486	206	0.06273
481	4.364e-05	481	3.004e-05	481	3.004e-05	481	3.004e-05	481	3.004e-05	481	3.004e-05	206	0.00859	206	0.00859	206	0.01575	360	0.01263	227	1	206	0.1045	206	1.186	206	0.05312	206	0.05312	206	0.06284	414	5.53e-23	206	8.234e-06	441	0.00818	378	6.071e-07	206	0.06248	206	0.06315	206	0.05449	206	0.0612
481	6.273e-05	481	4.364e-05	481	4.364e-05	481	4.364e-05	481	4.364e-05	481	4.364e-05	206	0.00804	206	0.00804	206	0.01626	360	0.01232	227	0	206	0.1026	206	1.187	206	0.05413	206	0.05413	206	0.06386	414	1.923e-23	206	5.449e-06	441	0.00954	378	1e-06	206	0.0627	206	0.06176	206	0.05408	206	0.05972
481	8.92e-05	481	6.273e-05	481	6.273e-05	481	6.273e-05	481	6.273e-05	481	6.273e-05	206	0.00751	206	0.00751	206	0.01675	360	0.01177	227	0	206	0.1001	206	1.188	206	0.05516	206	0.05516	206	0.06491	414	6.516e-24	206	3.563e-06	441	0.01103	378	1.625e-06	206	0.06259	206	0.06047	206	0.05364	206	0.0583
481	0.0001255	481	8.92e-05	481	8.92e-05	481	8.92e-05	481	8.92e-05	481	8.92e-05	206	0.00699	206	0.00699	206	0.01722	360	0.01096	227	1	206	0.09723	206	1.189	206	0.05621	206	0.05621	206	0.06597	414	2.147e-24	206	2.301e-06	441	0.01265	378	2.607e-06	206	0.06214	206	0.05927	206	0.05317	206	0.05693
481	0.0001749	481	0.0001255	481	0.0001255	481	0.0001255	481	0.0001255	481	0.0001255	206	0.00649	206	0.00649	206	0.01766	360	0.00991	227	0	206	0.09398	206	1.19	206	0.05727	206	0.05727	206	0.06705	414	6.872e-25	206	1.467e-06	441	0.01438	378	4.127e-06	206	0.06136	206	0.05815	206	0.05268	206	0.05561
481	0.0002411	481	0.0001749	481	0.0001749	481	0.0001749	481	0.0001749	481	0.0001749	206	0.00602	206	0.00602	206	0.01807	360	0.00861	227	0	206	0.09048	206	1.191	206	0.05835	206	0.05835	206	0.06814	414	2.133e-25	206	9.233e-07	441	0.01621	378	6.451e-06	206	0.0603	206	0.05711	206	0.05219	206	0.05434
481	0.0003292	481	0.0002411	481	0.0002411	481	0.0002411	481	0.0002411	481	0.0002411	206	0.00556	206	0.00556	206	0.01844	360	0.00709	227	1	206	0.08683	206	1.192	206	0.05944	206	0.05944	206	0.06923	414	6.406e-26	206	5.735e-07	441	0.01812	378	9.96e-06	206	0.05896	206	0.05614	206	0.05169	206	0.05313
481	0.000445	481	0.0003292	481	0.0003292	481	0.0003292	481	0.0003292	481	0.0003292	206	0.00513	206	0.00513	206	0.01878	360	0.00534	227	0	206	0.08315	206	1.192	206	0.06054	206	0.06054	206	0.07033	414	1.859e-26	206	3.514e-07	441	0.02008	378	1.519e-05	206	0.0574	206	0.05521	206	0.05121	206	0.05197
481	0.0005958	481	0.000445	481	0.000445	481	0.000445	481	0.000445	481	0.000445	206	0.00472	206	0.00472	206	0.01908	360	0.00338	227	0	206	0.07954	206	1.193	206	0.06164	206	0.06164	206	0.07143	414	5.198e-27	206	2.123e-07	441	0.02207	378	2.29e-05	206	0.05565	206	0.05432	206	0.05074	206	0.05086
482	0.0007901	481	0.0005958	481	0.0005958	481	0.0005958	481	0.0005958	481	0.0005958	206	0.00433	206	0.00433	206	0.01934	360	0.00122	227	1	206	0.07609	206	1.193	206	0.06274	206	0.06274	206	0.07253	414	1.397e-27	206	1.264e-07	441	0.02406	378	3.413e-05	206	0.05377	206	0.05347	206	0.05029	206	0.0498
482	0.00104	482	0.0007901	482	0.0007901	482	0.0007901	482	0.0007901	482	0.0007901	206	0.00396	206	0.00396	206	0.01955	361	2.843e-06	227	0	206	0.07289	206	1.194	206	0.06384	206	0.06384	206	0.07362	414	3.6e-28	206	7.421e-08	441	0.02601	378	5.028e-05	206	0.05182	206	0.05263	206	0.04988	206	0.04879
482	0.00135	482	0.00104	482	0.00104	482	0.00104	482	0.00104	482	0.00104	206	0.00361	206	0.00361	206	0.01971	361	0.0001827	227	0	206	0.07	206	1.194	206	0.06493	206	0.06493	206	0.0747	414	8.865e-29	206	4.289e-08	441	0.02789	378	7.325e-05	206	0.04985	206	0.05183	206	0.04951	206	0.04784
482	0.00174	482	0.00135	482	0.00135	482	0.00135	482	0.00135	482	0.00135	206	0.00329	206	0.00329	206	0.01983	361	0.0001052	227	1	206	0.0675	206	1.194	206	0.06602	206	0.06602	206	0.07578	414	2.078e-29	206	2.441e-08	441	0.02965	378	0.0001055	206	0.04794	206	0.05105	206	0.04918	206	0.04692
482	0.00223	482	0.00174	482	0.00174	482	0.00174	482	0.00174	482	0.00174	206	0.00299	206	0.00299	206	0.0199	367	0.00156	227	0	206	0.06541	206	1.194	206	0.0671	206	0.0671	206	0.07684	414	4.619e-30	206	1.367e-08	441	0.03127	378	0.0001505	206	0.04616	206	0.05031	206	0.04891	206	0.04606
482	0.00282	482	0.00223	482	0.00223	482	0.00223	482	0.00223	482	0.00223	206	0.00271	206	0.00271	206	0.01993	367	0.00605	227	0	206	0.06378	206	1.194	206	0.06816	206	0.06816	206	0.07788	414	9.685e-31	206	7.527e-09	441	0.03271	378	0.0002122	206	0.04458	206	0.04962	206	0.04869	206	0.04524
482	0.00354	482	0.00282	482	0.00282	482	0.00282	482	0.00282	482	0.00282	206	0.00245	206	0.00245	206	0.0199	367	0.0105	227	1	206	0.0626	206	1.194	206	0.0692	206	0.0692	206	0.0789	414	1.905e-31	206	4.074e-09	441	0.03394	378	0.0002962	206	0.04327	206	0.04901	206	0.04854	206	0.04446
482	0.0044	482	0.00354	482	0.00354	482	0.00354	482	0.00354	482	0.00354	206	0.0022	206	0.0022	206	0.01982	367	0.01489	227	0	206	0.06187	206	1.193	206	0.07022	206	0.07022	206	0.0799	414	3.493e-32	206	2.166e-09	441	0.03492	378	0.0004093	206	0.04232	206	0.04849	206	0.04846	206	0.04372
482	0.00543	482	0.0044	482	0.0044	482	0.0044	482	0.0044	482	0.0044	206	0.00198	206	0.00198	206	0.0197	367	0.01922	227	0	206	0.06156	206	1.193	206	0.07122	206	0.07122	206	0.08087	414	5.921e-33	206	1.131e-09	441	0.03564	378	0.0005599	206	0.04179	206	0.04812	206	0.04845	206	0.04302
482	0.00664	482	0.00543	482	0.00543	482	0.00543	482	0.00543	482	0.00543	206	0.00178	206	0.00178	206	0.01953	367	0.02345	227	1	206	0.06164	206	1.192	206	0.0722	206	0.0722	206	0.08181	414	9.188e-34	206	5.789e-10	441	0.03608	378	0.0007582	206	0.04176	206	0.04792	206	0.04851	206	0.04236
482	0.00806	482	0.00664	482	0.00664	482	0.00664	482	0.00664	482	0.00664	206	0.00159	206	0.00159	206	0.01931	367	0.02758	227	1	206	0.06207	206	1.192	206	0.07314	206	0.07314	206	0.08271	414	1.29e-34	206	2.905e-10	441	0.03623	378	0.00102	206	0.04229	206	0.04792	206	0.04865	206	0.04173
482	0.00969	482	0.00806	482	0.00806	482	0.00806	482	0.00806	482	0.00806	206	0.00142	206	0.00142	206	0.01905	367	0.03158	227	0	206	0.06277	206	1.191	206	0.07404	206	0.07404	206	0.08358	414	1.612e-35	206	1.428e-10	441	0.03608	378	0.00135	206	0.04342	206	0.04818	206	0.04886	206	0.04114
482	0.01155	482	0.00969	482	0.00969	482	0.00969	482	0.00969	482	0.00969	206	0.00126	206	0.00126	206	0.01874	367	0.03544	227	1	206	0.0637	206	1.191	206	0.07492	206	0.07492	206	0.08441	414	1.758e-36	206	6.864e-11	441	0.03564	378	0.00178	206	0.04522	206	0.04873	206	0.04915	206	0.04059
482	0.01366	482	0.01155	482	0.01155	482	0.01155	482	0.01155	482	0.01155	206	0.00112	206	0.00112	206	0.0184	367	0.03915	228	0	207	0.06478	206	1.19	206	0.07575	206	0.07575	206	0.0852	414	1.628e-37	206	3.226e-11	441	0.03492	378	0.00232	206	0.0477	206	0.0496	206	0.04951	206	0.04006
482	0.01603	482	0.01366	482	0.01366	482	0.01366	482	0.01366	482	0.01366	206	0.0009903	206	0.0009903	206	0.01801	367	0.04267	228	0	207	0.06594	206	1.189	206	0.07654	206	0.07654	206	0.08594	414	1.229e-38	206	1.48e-11	441	0.03394	378	0.00299	206	0.05089	206	0.05083	206	0.04995	206	0.03956
482	0.01865	482	0.01603	482	0.01603	482	0.01603	482	0.01603	482	0.01603	206	0.0008743	206	0.0008743	206	0.01759	367	0.046	228	1	207	0.06711	206	1.189	206	0.07728	206	0.07728	206	0.08664	414	7.089e-40	206	6.619e-12	441	0.03271	378	0.00383	206	0.05479	206	0.05244	206	0.05045	206	0.0391
482	0.02153	482	0.01865	482	0.01865	482	0.01865	482	0.01865	482	0.01865	206	0.0007699	206	0.0007699	206	0.01714	367	0.04912	228	0	207	0.06824	206	1.188	206	0.07798	206	0.07798	206	0.08728	414	2.78e-41	206	2.883e-12	441	0.03127	378	0.00485	206	0.05939	206	0.05444	206	0.05102	206	0.03866
482	0.02466	482	0.02153	482	0.02153	482	0.02153	482	0.02153	482	0.02153	206	0.0006762	206	0.0006762	206	0.01665	367	0.05201	228	0	207	0.06926	206	1.187	206	0.07862	206	0.07862	206	0.08787	414	5.563e-43	206	1.221e-12	441	0.02965	378	0.0061	206	0.06465	206	0.05683	206	0.05165	206	0.03825
482	0.02803	482	0.02466	482	0.02466	482	0.02466	482	0.02466	482	0.02466	206	0.0005924	206	0.0005924	206	0.01614	367	0.05465	228	1	207	0.07012	206	1.186	206	0.07922	206	0.07922	206	0.0884	414	0	206	5.016e-13	441	0.02789	378	0.0076	206	0.07053	206	0.0596	206	0.05233	206	0.03786
482	0.03161	482	0.02803	482	0.02803	482	0.02803	482	0.02803	482	0.02803	206	0.0005176	206	0.0005176	206	0.01561	367	0.05704	228	0	207	0.07078	206	1.186	206	0.07975	206	0.07975	206	0.08888	414	0	206	1.996e-13	441	0.02601	378	0.00938	206	0.07695	206	0.06273	206	0.05306	206	0.0375
482	0.03537	482	0.03161	482	0.03161	482	0.03161	482	0.03161	482	0.03161	206	0.0004511	206	0.0004511	206	0.01506	367	0.05915	228	0	207	0.07121	206	1.185	206	0.08023	206	0.08023	206	0.0893	430	0	206	7.678e-14	441	0.02406	378	0.01148	206	0.08383	206	0.06618	206	0.05383	206	0.03717
482	0.03928	482	0.03537	482	0.03537	482	0.03537	482	0.03537	482	0.03537	206	0.0003921	206	0.0003921	206	0.01449	367	0.06097	228	2	207	0.0714	206	1.184	206	0.08065	206	0.08065	206	0.08966	430	0	206	2.847e-14	441	0.02207	378	0.01393	206	0.09108	206	0.06989	206	0.05463	206	0.03686
482	0.04331	482	0.03928	482	0.03928	482	0.03928	482	0.03928	482	0.03928	206	0.00034	206	0.00034	206	0.01391	367	0.0625	228	0	207	0.07133	206	1.184	206	0.08101	206	0.08101	206	0.08995	430	5.563e-43	206	1.015e-14	441	0.02008	378	0.01677	206	0.09857	206	0.07381	206	0.05546	206	0.03658
482	0.04739	482	0.04331	482	0.04331	482	0.04331	482	0.04331	482	0.04331	206	0.000294	206	0.000294	206	0.01331	367	0.06371	228	0	207	0.071	206	1.183	206	0.08131	206	0.08131	206	0.09018	430	2.78e-41	206	3.466e-15	441	0.01812	378	0.02001	206	0.1062	206	0.07784	206	0.0563	206	0.03632
482	0.05149	482	0.04739	482	0.04739	482	0.04739	482	0.04739	482	0.04739	206	0.0002535	206	0.0002535	206	0.01271	367	0.0646	228	1	207	0.07043	206	1.183	206	0.08154	206	0.08154	206	0.09035	430	7.089e-40	206	1.13e-15	441	0.01621	378	0.02368	206	0.1138	206	0.08192	206	0.05714	206	0.03609
482	0.05555	482	0.05149	482	0.05149	482	0.05149	482	0.05149	482	0.05149	206	0.0002181	206	0.0002181	206	0.01211	367	0.06516	228	0	207	0.06964	206	1.182	206	0.08171	206	0.08171	206	0.09045	430	1.229e-38	206	3.501e-16	441	0.01438	378	0.0278	206	0.1212	206	0.08594	206	0.05799	206	0.03588
482	0.05952	482	0.05555	482	0.05555	482	0.05555	482	0.05555	482	0.05555	206	0.0001871	206	0.0001871	206	0.01151	367	0.06537	228	1	207	0.06865	206	1.182	206	0.08181	206	0.08181	206	0.09048	430	1.628e-37	206	1.025e-16	441	0.01265	378	0.03237	206	0.1284	206	0.08981	206	0.05882	206	0.0357
482	0.06333	482	0.05952	482	0.05952	482	0.05952	482	0.05952	482	0.05952	206	0.0001601	206	0.0001601	206	0.01091	367	0.06525	228	0	207	0.06749	206	1.182	206	0.08184	206	0.08184	206	0.09044	430	1.758e-36	206	2.82e-17	441	0.01103	378	0.03738	206	0.1351	206	0.09343	206	0.05962	206	0.03555
482	0.06694	482	0.06333	482	0.06333	482	0.06333	482	0.06333	482	0.06333	206	0.0001366	206	0.0001366	206	0.01031	367	0.06477	228	0	207	0.06621	206	1.182	206	0.08181	206	0.08181	206	0.09034	430	1.612e-35	206	7.232e-18	441	0.00954	378	0.04283	206	0.1413	206	0.09671	206	0.0604	206	0.03543
482	0.07031	482	0.06694	482	0.06694	482	0.06694	482	0.06694	482	0.06694	206	0.0001163	206	0.0001163	206	0.00973	367	0.06395	228	1	207	0.06483	206	1.182	206	0.08171	206	0.08171	206	0.09017	430	1.29e-34	206	1.713e-18	441	0.00818	378	0.04868	206	0.1469	206	0.09954	206	0.06113	206	0.03533
482	0.07338	482	0.07031	482	0.07031	482	0.07031	482	0.07031	482	0.07031	206	9.872e-05	206	9.872e-05	206	0.00915	367	0.06276	228	0	207	0.06339	206	1.182	206	0.08154	206	0.08154	206	0.08993	430	9.188e-34	206	3.704e-19	441	0.00695	378	0.0549	206	0.1517	206	0.1019	206	0.06182	206	0.03527
482	0.07612	482	0.07338	482	0.07338	482	0.07338	482	0.07338	482	0.07338	206	8.358e-05	206	8.358e-05	206	0.00859	367	0.06123	228	0	207	0.06192	206	1.182	206	0.0813	206	0.0813	206	0.08963	430	5.921e-33	206	7.201e-20	441	0.00586	378	0.06143	206	0.1556	206	0.1036	206	0.06245	206	0.03523
482	0.07851	482	0.07612	482	0.07612	482	0.07612	482	0.07612	482	0.07612	206	7.058e-05	206	7.058e-05	206	0.00804	367	0.05934	228	1	207	0.06046	206	1.182	206	0.081	206	0.081	206	0.08925	430	3.493e-32	206	1.235e-20	441	0.00489	378	0.0682	206	0.1587	206	0.1047	206	0.06302	206	0.03522
482	0.08053	482	0.07851	482	0.07851	482	0.07851	482	0.07851	482	0.07851	206	5.944e-05	206	5.944e-05	206	0.00751	367	0.05711	228	0	207	0.05903	206	1.182	206	0.08063	206	0.08063	206	0.08882	430	1.905e-31	206	1.815e-21	441	0.00405	378	0.07514	206	0.1609	206	0.105	206	0.06352	206	0.03525
482	0.08216	482	0.08053	482	0.08053	482	0.08053	482	0.08053	482	0.08053	206	4.992e-05	206	4.992e-05	206	0.00699	367	0.05454	228	0	207	0.05764	206	1.183	206	0.08019	206	0.08019	206	0.08831	430	9.685e-31	206	2.201e-22	442	0.00332	378	0.08216	206	0.1621	206	0.1047	206	0.06394	206	0.0353
482	0.08342	482	0.08216	482	0.08216	482	0.08216	482	0.08216	482	0.08216	206	4.182e-05	206	4.182e-05	206	0.00649	367	0.05163	228	2	207	0.05631	206	1.183	206	0.07969	206	0.07969	206	0.08775	430	4.619e-30	206	2.063e-23	442	0.0027	378	0.08916	206	0.1624	206	0.1036	206	0.06428	206	0.03539
482	0.0843	482	0.08342	482	0.08342	482	0.08342	482	0.08342	482	0.08342	206	3.493e-05	206	3.493e-05	206	0.00602	367	0.0484	228	1	207	0.05504	206	1.184	206	0.07913	206	0.07913	206	0.08712	430	2.078e-29	206	1.331e-24	442	0.00217	378	0.09602	206	0.1618	206	0.1019	206	0.06454	206	0.0355
482	0.08484	482	0.0843	482	0.0843	482	0.0843	482	0.0843	482	0.0843	206	2.911e-05	206	2.911e-05	206	0.00556	367	0.04486	228	0	207	0.05383	206	1.184	206	0.0785	206	0.0785	206	0.08642	430	8.865e-29	206	4.437e-26	442	0.00174	378	0.1026	206	0.1603	206	0.09941	206	0.06471	206	0.03565
482	0.08506	482	0.08484	482	0.08484	482	0.08484	482	0.08484	482	0.08484	206	2.418e-05	206	2.418e-05	206	0.00513	367	0.04102	228	0	207	0.05267	207	1.185	206	0.07781	206	0.07781	206	0.08567	430	3.6e-28	206	0	442	0.00137	378	0.1089	206	0.1581	206	0.09631	206	0.06479	206	0.03582
482	0.085	482	0.08506	482	0.08506	482	0.08506	482	0.08506	482	0.08506	206	2.004e-05	206	2.004e-05	206	0.00472	367	0.03689	228	1	207	0.05153	207	1.185	206	0.07706	206	0.07706	206	0.08486	430	1.397e-27	206	0	442	0.00108	378	0.1147	206	0.1552	206	0.09262	206	0.06478	206	0.03603
482	0.08469	482	0.085	482	0.085	482	0.085	482	0.085	482	0.085	206	1.656e-05	206	1.656e-05	206	0.00433	367	0.0325	228	0	207	0.05041	207	1.186	206	0.07625	206	0.07625	206	0.08399	430	5.198e-27	207	0	442	0.0008345	378	0.12	206	0.1517	206	0.08842	206	0.06467	206	0.03626
482	0.08418	482	0.08469	482	0.08469	482	0.08469	482	0.08469	482	0.08469	206	1.365e-05	206	1.365e-05	206	0.00396	367	0.02785	228	0	207	0.04929	207	1.186	206	0.07539	206	0.07539	206	0.08307	430	1.859e-26	207	0	442	0.0006414	378	0.1245	206	0.1477	206	0.08378	206	0.06448	206	0.03652
482	0.08352	482	0.08418	482	0.08418	482	0.08418	482	0.08418	482	0.08418	206	1.122e-05	206	1.122e-05	206	0.00361	367	0.02296	228	1	207	0.04813	207	1.186	206	0.07447	206	0.07447	206	0.0821	430	6.406e-26	207	4.437e-26	442	0.0004882	378	0.1283	206	0.1432	206	0.0788	206	0.06421	206	0.0368
482	0.08275	482	0.08352	482	0.08352	482	0.08352	482	0.08352	482	0.08352	206	9.198e-06	206	9.198e-06	206	0.00329	367	0.01787	228	0	207	0.04692	207	1.187	206	0.07349	206	0.07349	206	0.08107	430	2.133e-25	207	1.331e-24	442	0.000368	378	0.1313	206	0.1385	206	0.07355	206	0.06384	206	0.03711
482	0.08192	482	0.08275	482	0.08275	482	0.08275	482	0.08275	482	0.08275	206	7.519e-06	206	7.519e-06	206	0.00299	367	0.01258	228	0	207	0.04563	207	1.187	206	0.07247	206	0.07247	206	0.08	430	6.872e-25	207	2.063e-23	442	0.0002746	378	0.1334	206	0.1335	206	0.06813	206	0.0634	206	0.03743
482	0.08109	482	0.08192	482	0.08192	482	0.08192	482	0.08192	482	0.08192	206	6.131e-06	206	6.131e-06	206	0.00271	367	0.00712	228	1	207	0.04425	207	1.188	206	0.0714	206	0.0714	206	0.07888	430	2.147e-24	207	2.201e-22	442	0.0002029	378	0.1345	206	0.1284	206	0.06264	206	0.06288	206	0.03778
482	0.08028	482	0.08109	482	0.08109	482	0.08109	482	0.08109	482	0.08109	206	4.986e-06	206	4.986e-06	206	0.00245	367	0.00152	228	0	207	0.04277	207	1.188	206	0.07028	206	0.07028	206	0.07772	430	6.516e-24	207	1.815e-21	442	0.0001484	378	0.1347	206	0.1232	206	0.05715	206	0.06229	206	0.03813
482	0.07954	482	0.08028	482	0.08028	482	0.08028	482	0.08028	482	0.08028	206	4.044e-06	206	4.044e-06	206	0.0022	371	0.0004708	228	0	207	0.04117	207	1.188	206	0.06912	206	0.06912	206	0.07651	430	1.923e-23	207	1.235e-20	442	0.0001074	378	0.134	206	0.1181	206	0.05173	206	0.06164	206	0.0385
482	0.0789	482	0.07954	482	0.07954	482	0.07954	482	0.07954	482	0.07954	206	3.272e-06	206	3.272e-06	206	0.00198	371	0.00534	228	1	207	0.03946	207	1.188	206	0.06792	206	0.06792	206	0.07527	430	5.53e-23	207	7.201e-20	442	7.69e-05	378	0.1323	206	0.113	207	0.04647	206	0.06093	206	0.03888
482	0.07838	482	0.0789	482	0.0789	482	0.0789	482	0.0789	482	0.0789	206	2.641e-06	206	2.641e-06	206	0.00178	371	0.01029	228	0	207	0.03763	207	1.188	206	0.06668	206	0.06668	206	0.074	430	1.551e-22	207	3.704e-19	442	5.449e-05	378	0.1298	206	0.1079	207	0.04142	206	0.06018	207	0.03926
482	0.07801	482	0.07838	482	0.07838	482	0.07838	482	0.07838	482	0.07838	206	2.128e-06	206	2.128e-06	206	0.00159	371	0.01531	228	1	207	0.03569	207	1.188	206	0.06541	206	0.06541	206	0.07269	430	4.246e-22	207	1.713e-18	442	3.819e-05	378	0.1264	207	0.103	207	0.03663	207	0.05938	207	0.03964
482	0.07779	482	0.07801	482	0.07801	482	0.07801	482	0.07801	482	0.07801	206	1.712e-06	206	1.712e-06	206	0.00142	371	0.02037	228	0	207	0.03365	207	1.187	206	0.0641	206	0.0641	206	0.07135	430	1.136e-21	207	7.232e-18	442	2.647e-05	378	0.1223	207	0.09829	207	0.03214	207	0.05854	207	0.04002
482	0.07775	482	0.07779	482	0.07779	482	0.07779	482	0.07779	482	0.07779	206	1.376e-06	206	1.376e-06	206	0.00126	371	0.02545	228	0	207	0.03154	207	1.187	206	0.06277	206	0.06277	207	0.06999	430	2.975e-21	207	2.82e-17	442	1.814e-05	378	0.1174	207	0.09368	207	0.02797	207	0.05768	207	0.04039
482	0.07786	482	0.07775	482	0.07775	482	0.07775	482	0.07775	482	0.07775	207	1.107e-06	207	1.107e-06	207	0.00112	371	0.03055	228	1	207	0.02937	207	1.186	207	0.06141	207	0.06141	207	0.06861	430	7.629e-21	207	1.025e-16	442	1.229e-05	378	0.112	207	0.08922	207	0.02415	207	0.05681	207	0.04075
482	0.07813	482	0.07786	482	0.07786	482	0.07786	482	0.07786	482	0.07786	207	8.936e-07	207	8.936e-07	207	0.0009903	371	0.03563	228	0	207	0.02716	207	1.186	207	0.06002	207	0.06002	207	0.0672	430	1.917e-20	207	3.501e-16	442	8.234e-06	378	0.1061	207	0.0849	207	0.02069	207	0.05592	207	0.0411
482	0.07854	482	0.07813	482	0.07813	482	0.07813	482	0.07813	482	0.07813	207	7.257e-07	207	7.257e-07	207	0.0008743	371	0.04067	229	0	207	0.02495	207	1.185	207	0.05862	207	0.05862	207	0.06578	430	4.725e-20	207	1.13e-15	442	5.449e-06	378	0.09985	207	0.0807	207	0.01758	207	0.05504	207	0.04142
482	0.07907	482	0.07854	482	0.07854	482	0.07854	482	0.07854	482	0.07854	207	5.961e-07	207	5.961e-07	207	0.0007699	371	0.04564	229	1	207	0.02275	207	1.184	207	0.0572	207	0.0572	207	0.06435	430	1.143e-19	207	3.466e-15	442	3.563e-06	378	0.09331	207	0.07662	207	0.01481	207	0.05416	207	0.04173
482	0.0797	482	0.07907	482	0.07907	482	0.07907	482	0.07907	482	0.07907	207	4.99e-07	207	4.99e-07	207	0.0006762	371	0.05054	229	0	207	0.0206	207	1.182	207	0.05578	207	0.05578	207	0.06291	430	2.717e-19	207	1.015e-14	442	2.301e-06	378	0.0866	207	0.07263	207	0.01238	207	0.0533	207	0.04201
482	0.08038	482	0.0797	482	0.0797	482	0.0797	482	0.0797	482	0.0797	207	4.3e-07	207	4.3e-07	207	0.0005924	371	0.05531	229	0	207	0.0185	207	1.181	207	0.05434	207	0.05434	207	0.06147	430	6.346e-19	207	2.847e-14	442	1.467e-06	378	0.07982	207	0.06872	207	0.01027	207	0.05245	207	0.04226
482	0.08108	482	0.08038	482	0.08038	482	0.08038	482	0.08038	482	0.08038	207	3.856e-07	207	3.856e-07	207	0.0005176	371	0.05996	229	1	207	0.0165	207	1.18	207	0.05289	207	0.05289	207	0.06002	430	1.458e-18	207	7.678e-14	442	9.233e-07	378	0.07307	207	0.06488	207	0.00845	207	0.05164	207	0.04248
482	0.08176	482	0.08108	482	0.08108	482	0.08108	482	0.08108	482	0.08108	207	3.64e-07	207	3.64e-07	207	0.0004511	371	0.06444	229	1	207	0.01459	207	1.178	207	0.05145	207	0.05145	207	0.05857	430	3.294e-18	207	1.996e-13	442	5.735e-07	378	0.06644	207	0.0611	207	0.0069	207	0.05086	207	0.04267
482	0.08238	482	0.08176	482	0.08176	482	0.08176	482	0.08176	482	0.08176	207	3.64e-07	207	3.64e-07	207	0.0003921	371	0.06873	229	0	207	0.0128	207	1.176	207	0.05001	207	0.05001	207	0.05713	430	7.329e-18	207	5.016e-13	442	3.514e-07	378	0.05999	207	0.05737	207	0.0056	207	0.05012	207	0.04282
482	0.08289	482	0.08238	482	0.08238	482	0.08238	482	0.08238	482	0.08238	207	3.856e-07	207	3.856e-07	207	0.00034	371	0.0728	229	0	207	0.01114	207	1.174	207	0.04857	207	0.04857	207	0.0557	430	1.606e-17	207	1.221e-12	442	2.123e-07	378	0.05379	207	0.0537	207	0.00452	207	0.04942	207	0.04293
482	0.08324	482	0.08289	482	0.08289	482	0.08289	482	0.08289	482	0.08289	207	4.3e-07	207	4.3e-07	207	0.000294	371	0.07664	229	1	207	0.00962	207	1.172	207	0.04714	207	0.04714	207	0.05429	430	3.468e-17	207	2.883e-12	442	1.264e-07	378	0.0479	207	0.05009	207	0.00363	207	0.04877	207	0.043
482	0.08339	482	0.08324	482	0.08324	482	0.08324	482	0.08324	482	0.08324	207	4.99e-07	207	4.99e-07	207	0.0002536	371	0.08021	229	0	207	0.00823	207	1.17	207	0.04572	207	0.04572	207	0.05288	430	7.383e-17	207	6.619e-12	442	7.421e-08	378	0.04236	207	0.04654	207	0.00292	207	0.04817	207	0.04303
482	0.08329	482	0.08339	482	0.08339	482	0.08339	482	0.08339	482	0.08339	207	5.961e-07	207	5.961e-07	207	0.0002181	371	0.0835	229	0	207	0.00699	207	1.168	207	0.04432	207	0.04432	207	0.0515	430	1.55e-16	207	1.48e-11	442	4.289e-08	378	0.0372	207	0.04308	207	0.00237	207	0.04762	207	0.04302
482	0.08292	482	0.08329	482	0.08329	482	0.08329	482	0.08329	482	0.08329	207	7.257e-07	207	7.257e-07	207	0.0001871	371	0.08648	229	1	207	0.00588	207	1.166	207	0.04294	207	0.04294	207	0.05014	430	3.211e-16	207	3.226e-11	442	2.441e-08	378	0.03244	207	0.03972	207	0.00195	207	0.04714	207	0.04297
482	0.08223	482	0.08292	482	0.08292	482	0.08292	482	0.08292	482	0.08292	207	8.936e-07	207	8.936e-07	207	0.0001601	371	0.08913	229	0	207	0.00491	207	1.163	207	0.04159	207	0.04159	207	0.04881	430	6.563e-16	207	6.864e-11	442	1.367e-08	378	0.02808	207	0.03647	207	0.00165	207	0.04671	207	0.04287
482	0.08121	482	0.08223	482	0.08223	482	0.08223	482	0.08223	482	0.08223	207	1.107e-06	207	1.107e-06	207	0.0001367	371	0.09143	229	0	207	0.00406	207	1.161	207	0.04025	207	0.04025	207	0.0475	430	1.325e-15	207	1.428e-10	442	7.527e-09	378	0.02414	207	0.03336	207	0.00146	207	0.04633	207	0.04274
482	0.07983	482	0.08121	482	0.08121	482	0.08121	482	0.08121	482	0.08121	207	1.376e-06	207	1.376e-06	207	0.0001164	371	0.09337	229	1	207	0.00333	207	1.158	207	0.03895	207	0.03895	207	0.04623	430	2.641e-15	207	2.905e-10	442	4.074e-09	378	0.02061	207	0.03042	207	0.00137	207	0.04602	207	0.04256
482	0.07809	482	0.07983	482	0.07983	482	0.07983	482	0.07983	482	0.07983	207	1.712e-06	207	1.712e-06	207	9.88e-05	371	0.09492	229	0	207	0.00271	207	1.156	207	0.03768	207	0.03768	207	0.04499	431	5.2e-15	207	5.789e-10	442	2.166e-09	378	0.01746	207	0.02766	207	0.00138	207	0.04576	207	0.04235
482	0.07598	482	0.07809	482	0.07809	482	0.07809	482	0.07809	482	0.07809	207	2.128e-06	207	2.128e-06	207	8.368e-05	371	0.09608	229	0	207	0.00218	207	1.153	207	0.03644	207	0.03644	207	0.04379	431	1.012e-14	207	1.131e-09	442	1.131e-09	378	0.01469	207	0.02511	207	0.00148	207	0.04556	207	0.0421
482	0.07353	482	0.07598	482	0.07598	482	0.07598	482	0.07598	482	0.07598	207	2.641e-06	207	2.641e-06	207	7.07e-05	371	0.09683	229	1	207	0.00174	207	1.15	207	0.03524	207	0.03524	207	0.04263	431	1.946e-14	207	2.166e-09	442	5.789e-10	378	0.01226	207	0.02279	207	0.00168	207	0.04542	207	0.04182
482	0.07075	482	0.07353	482	0.07353	482	0.07353	482	0.07353	482	0.07353	207	3.272e-06	207	3.272e-06	207	5.96e-05	371	0.09716	229	0	207	0.00137	207	1.148	207	0.03408	207	0.03408	207	0.04151	431	3.702e-14	207	4.074e-09	442	2.905e-10	378	0.01016	207	0.02073	207	0.00197	207	0.04532	207	0.0415
482	0.06767	482	0.07075	482	0.07075	482	0.07075	482	0.07075	482	0.07075	207	4.044e-06	207	4.044e-06	207	5.013e-05	371	0.09707	229	0	207	0.00108	207	1.145	207	0.03297	207	0.03297	207	0.04043	431	6.964e-14	207	7.527e-09	442	1.428e-10	378	0.00836	207	0.01893	207	0.00235	207	0.04528	207	0.04116
482	0.06432	482	0.06767	482	0.06767	482	0.06767	482	0.06767	482	0.06767	207	4.986e-06	207	4.986e-06	207	4.208e-05	371	0.09655	229	1	207	0.000835	207	1.142	207	0.03189	207	0.03189	207	0.03941	431	1.296e-13	207	1.367e-08	442	6.864e-11	378	0.00682	207	0.01743	207	0.00284	207	0.04529	207	0.04079
482	0.06074	482	0.06432	482	0.06432	482	0.06432	482	0.06432	482	0.06432	207	6.131e-06	207	6.131e-06	207	3.527e-05	371	0.09561	229	0	207	0.0006417	207	1.14	207	0.03087	207	0.03087	207	0.03842	431	2.386e-13	207	2.441e-08	442	3.226e-11	378	0.00553	207	0.01621	207	0.00345	207	0.04535	207	0.0404
482	0.05699	482	0.06074	482	0.06074	482	0.06074	482	0.06074	482	0.06074	207	7.519e-06	207	7.519e-06	207	2.953e-05	371	0.09424	229	0	207	0.0004884	207	1.137	207	0.02989	207	0.02989	207	0.03749	431	4.347e-13	207	4.289e-08	442	1.48e-11	378	0.00444	207	0.0153	207	0.00418	207	0.04544	207	0.03998
482	0.05311	482	0.05699	482	0.05699	482	0.05699	482	0.05699	482	0.05699	207	9.198e-06	207	9.198e-06	207	2.472e-05	371	0.09244	229	1	207	0.0003681	207	1.134	207	0.02895	207	0.02895	207	0.03661	431	7.841e-13	207	7.421e-08	442	6.619e-12	378	0.00354	207	0.0147	207	0.00503	207	0.04558	207	0.03955
482	0.04916	482	0.05311	482	0.05311	482	0.05311	482	0.05311	482	0.05311	207	1.122e-05	207	1.122e-05	207	2.072e-05	371	0.09022	229	0	207	0.0002747	207	1.132	207	0.02807	207	0.02807	207	0.03578	431	1.4e-12	207	1.264e-07	442	2.883e-12	378	0.0028	207	0.01441	207	0.00603	207	0.04576	207	0.03911
482	0.04518	482	0.04916	482	0.04916	482	0.04916	482	0.04916	482	0.04916	207	1.365e-05	207	1.365e-05	207	1.742e-05	371	0.0876	229	0	207	0.0002029	207	1.129	207	0.02724	207	0.02724	207	0.035	431	2.476e-12	207	2.123e-07	442	1.221e-12	378	0.00219	207	0.01441	207	0.00717	207	0.04597	207	0.03866
482	0.04123	482	0.04518	482	0.04518	482	0.04518	482	0.04518	482	0.04518	207	1.656e-05	207	1.656e-05	207	1.473e-05	371	0.08457	229	1	207	0.0001484	207	1.127	207	0.02647	207	0.02647	207	0.03427	431	4.337e-12	207	3.514e-07	442	5.016e-13	378	0.00171	207	0.01471	207	0.00846	207	0.04622	207	0.0382
482	0.03736	482	0.04123	482	0.04123	482	0.04123	482	0.04123	482	0.04123	207	2.004e-05	207	2.004e-05	207	1.258e-05	371	0.08116	229	0	207	0.0001074	207	1.124	207	0.02574	207	0.02574	207	0.0336	431	7.526e-12	207	5.735e-07	442	1.996e-13	378	0.00132	207	0.01529	207	0.00992	207	0.04649	207	0.03774
482	0.0336	482	0.03736	482	0.03736	482	0.03736	482	0.03736	482	0.03736	207	2.418e-05	207	2.418e-05	207	1.089e-05	371	0.07738	229	1	207	7.693e-05	207	1.122	207	0.02508	207	0.02508	207	0.03298	431	1.294e-11	207	9.233e-07	442	7.678e-14	378	0.00101	207	0.01612	207	0.01153	207	0.0468	207	0.03729
482	0.02999	482	0.0336	482	0.0336	482	0.0336	482	0.0336	482	0.0336	207	2.911e-05	207	2.911e-05	207	9.634e-06	371	0.07325	229	3	207	5.454e-05	207	1.119	207	0.02446	207	0.02446	207	0.03242	431	2.204e-11	207	1.467e-06	442	2.847e-14	378	0.0007629	207	0.01719	207	0.01329	207	0.04713	207	0.03683
482	0.02657	482	0.02999	482	0.02999	482	0.02999	482	0.02999	482	0.02999	207	3.493e-05	207	3.493e-05	207	8.761e-06	371	0.06878	229	2	207	3.827e-05	207	1.117	207	0.0239	207	0.0239	207	0.03191	431	3.722e-11	207	2.301e-06	442	1.015e-14	378	0.0005731	207	0.01846	207	0.01522	207	0.04748	207	0.03638
482	0.02336	482	0.02657	482	0.02657	482	0.02657	482	0.02657	482	0.02657	207	4.182e-05	207	4.182e-05	207	8.248e-06	371	0.064	229	2	207	2.66e-05	207	1.115	207	0.02339	207	0.02339	207	0.03146	431	6.229e-11	207	3.563e-06	442	3.466e-15	378	0.0004267	207	0.01991	207	0.01729	207	0.04786	207	0.03594
482	0.02038	482	0.02336	482	0.02336	482	0.02336	482	0.02336	482	0.02336	207	4.992e-05	207	4.992e-05	207	8.078e-06	371	0.05893	229	7	207	1.836e-05	207	1.113	207	0.02294	207	0.02294	207	0.03106	431	1.034e-10	207	5.449e-06	442	1.13e-15	378	0.0003148	207	0.02149	207	0.01949	207	0.04825	207	0.03551
482	0.01765	482	0.02038	482	0.02038	482	0.02038	482	0.02038	482	0.02038	207	5.944e-05	207	5.944e-05	207	8.248e-06	371	0.05359	229	7	207	1.265e-05	207	1.111	207	0.02255	207	0.02255	207	0.03072	431	1.701e-10	207	8.234e-06	442	3.501e-16	378	0.0002301	207	0.02318	207	0.02182	207	0.04867	207	0.03509
482	0.01516	482	0.01765	482	0.01765	482	0.01765	482	0.01765	482	0.01765	207	7.058e-05	207	7.058e-05	207	8.761e-06	371	0.04801	229	14	207	8.808e-06	207	1.109	207	0.0222	207	0.0222	207	0.03043	431	2.774e-10	207	1.229e-05	442	1.025e-16	378	0.0001665	207	0.02491	207	0.02425	207	0.04911	207	0.03469
482	0.01291	482	0.01516	482	0.01516	482	0.01516	482	0.01516	482	0.01516	207	8.358e-05	207	8.358e-05	207	9.634e-06	371	0.04222	229	15	207	6.373e-06	207	1.107	207	0.02191	207	0.02191	207	0.03019	431	4.489e-10	207	1.814e-05	442	2.82e-17	378	0.0001194	207	0.02667	207	0.02676	207	0.04957	207	0.03431
482	0.01092	482	0.01291	482	0.01291	482	0.01291	482	0.01291	482	0.01291	207	9.872e-05	207	9.872e-05	207	1.089e-05	371	0.03624	229	14	207	5.03e-06	207	1.105	207	0.02168	207	0.02168	207	0.03001	431	7.206e-10	207	2.647e-05	442	7.232e-18	378	8.474e-05	207	0.02839	207	0.02933	207	0.05004	207	0.03394
482	0.00915	482	0.01092	482	0.01092	482	0.01092	482	0.01092	482	0.01092	207	0.0001163	207	0.0001163	207	1.258e-05	371	0.0301	230	10	207	4.603e-06	207	1.103	207	0.0215	207	0.0215	207	0.02988	431	1.147e-09	207	3.819e-05	442	1.713e-18	378	5.955e-05	207	0.03003	207	0.03194	207	0.05053	207	0.0336
482	0.00761	482	0.00915	482	0.00915	482	0.00915	482	0.00915	482	0.00915	207	0.0001366	207	0.0001366	207	1.473e-05	371	0.02383	230	11	207	5.032e-06	207	1.101	207	0.02137	207	0.02137	207	0.0298	431	1.812e-09	207	5.449e-05	442	3.704e-19	378	4.141e-05	207	0.03155	207	0.03454	207	0.05105	207	0.03327
482	0.00628	482	0.00761	482	0.00761	482	0.00761	482	0.00761	482	0.00761	207	0.0001601	207	0.0001601	207	1.742e-05	371	0.01746	230	10	207	6.377e-06	207	1.099	207	0.02129	207	0.02129	207	0.02977	431	2.841e-09	207	7.69e-05	442	7.201e-20	378	2.85e-05	207	0.03292	207	0.03713	207	0.05157	207	0.03297
482	0.00513	482	0.00628	482	0.00628	482	0.00628	482	0.00628	482	0.00628	207	0.0001871	207	0.0001871	207	2.072e-05	371	0.01101	230	13	207	8.815e-06	207	1.098	207	0.02126	207	0.02126	207	0.02979	431	4.419e-09	207	0.0001074	442	1.235e-20	378	1.941e-05	207	0.03409	207	0.03966	207	0.05212	207	0.03269
482	0.00416	482	0.00513	482	0.00513	482	0.00513	482	0.00513	482	0.00513	207	0.0002181	207	0.0002181	207	2.472e-05	371	0.00452	230	6	207	1.266e-05	207	1.096	207	0.02128	207	0.02128	207	0.02986	431	6.822e-09	207	0.0001484	442	1.815e-21	378	1.307e-05	207	0.03503	207	0.04212	207	0.05269	207	0.03243
482	0.00334	482	0.00416	482	0.00416	482	0.00416	482	0.00416	482	0.00416	207	0.0002535	207	0.0002535	207	2.953e-05	373	0.01123	230	5	207	1.838e-05	207	1.094	207	0.02135	207	0.02135	207	0.02997	431	1.045e-08	207	0.0002029	442	2.201e-22	378	8.702e-06	207	0.03572	207	0.04446	207	0.05327	207	0.03219
482	0.00267	482	0.00334	482	0.00334	482	0.00334	482	0.00334	482	0.00334	207	0.000294	207	0.000294	207	3.527e-05	373	0.02316	230	5	207	2.664e-05	207	1.093	207	0.02146	207	0.02146	207	0.03013	431	1.59e-08	207	0.0002746	442	2.063e-23	378	5.729e-06	207	0.03614	207	0.04667	207	0.05387	207	0.03198
482	0.00211	482	0.00267	482	0.00267	482	0.00267	482	0.00267	482	0.00267	207	0.00034	207	0.00034	207	4.208e-05	373	0.03562	230	4	207	3.834e-05	207	1.091	207	0.02162	207	0.02162	207	0.03034	431	2.401e-08	207	0.000368	442	1.331e-24	378	3.727e-06	207	0.03627	207	0.04873	207	0.05449	207	0.0318
482	0.00165	482	0.00211	482	0.00211	482	0.00211	482	0.00211	482	0.00211	207	0.0003921	207	0.0003921	207	5.013e-05	373	0.0486	230	9	207	5.466e-05	207	1.089	207	0.02183	207	0.02183	207	0.03058	431	3.599e-08	207	0.0004882	442	4.437e-26	378	2.396e-06	207	0.03611	207	0.05061	207	0.05513	207	0.03164
482	0.00128	482	0.00165	482	0.00165	482	0.00165	482	0.00165	482	0.00165	207	0.0004511	207	0.0004511	207	5.96e-05	373	0.06206	230	7	207	7.714e-05	207	1.088	207	0.02207	207	0.02207	207	0.03087	431	5.356e-08	207	0.0006414	442	0	378	1.522e-06	207	0.03567	207	0.05229	207	0.05579	207	0.0315
482	0.0009832	482	0.00128	482	0.00128	482	0.00128	482	0.00128	482	0.00128	207	0.0005176	207	0.0005176	207	7.07e-05	373	0.07598	230	8	207	0.0001078	207	1.086	207	0.02235	207	0.02235	207	0.0312	431	7.916e-08	207	0.0008345	442	0	378	9.54e-07	207	0.03494	207	0.05376	207	0.05646	207	0.0314
482	0.000749	482	0.0009832	482	0.0009832	482	0.0009832	482	0.0009832	482	0.0009832	207	0.0005924	207	0.0005924	207	8.368e-05	373	0.09032	230	4	207	0.000149	207	1.084	207	0.02268	207	0.02268	207	0.03156	431	1.162e-07	207	0.00108	443	0	378	5.904e-07	207	0.03396	207	0.055	207	0.05714	207	0.03131
482	0.0005652	482	0.000749	482	0.000749	482	0.000749	482	0.000749	482	0.000749	207	0.0006762	207	0.0006762	207	9.88e-05	373	0.105	230	5	207	0.0002038	207	1.082	207	0.02303	207	0.02303	207	0.03196	431	1.694e-07	207	0.00137	443	0	378	3.606e-07	207	0.03274	207	0.05601	207	0.05784	207	0.03126
482	0.0004226	482	0.0005652	482	0.0005652	482	0.0005652	482	0.0005652	482	0.0005652	207	0.0007699	207	0.0007699	207	0.0001164	373	0.1201	230	2	207	0.0002761	207	1.08	207	0.02343	207	0.02343	207	0.03239	431	2.452e-07	207	0.00174	443	4.437e-26	378	2.172e-07	207	0.0313	207	0.05677	207	0.05855	207	0.03123
482	0.0003129	482	0.0004226	482	0.0004226	482	0.0004226	482	0.0004226	482	0.0004226	207	0.0008743	207	0.0008743	207	0.0001367	373	0.1354	230	0	207	0.0003704	207	1.078	207	0.02385	207	0.02385	207	0.03285	431	3.526e-07	207	0.00218	443	1.331e-24	378	1.29e-07	207	0.0297	207	0.05729	207	0.05927	207	0.03123
482	0.0002294	482	0.0003129	482	0.0003129	482	0.0003129	482	0.0003129	482	0.0003129	207	0.0009903	207	0.0009903	207	0.0001601	373	0.151	230	0	207	0.0004919	207	1.076	207	0.0243	207	0.0243	207	0.03333	431	5.037e-07	207	0.0027	443	2.063e-23	378	7.555e-08	207	0.02794	207	0.05754	207	0.06	207	0.03126
482	0.0001665	482	0.0002294	482	0.0002294	482	0.0002294	482	0.0002294	482	0.0002294	207	0.00112	207	0.00112	207	0.0001871	373	0.1667	230	1	207	0.000647	207	1.074	207	0.02477	207	0.02477	207	0.03384	431	7.149e-07	207	0.00332	443	2.201e-22	378	4.357e-08	207	0.02609	207	0.05754	207	0.06073	207	0.03133
482	0.0001197	482	0.0001665	482	0.0001665	482	0.0001665	482	0.0001665	482	0.0001665	207	0.00126	207	0.00126	207	0.0002181	373	0.1825	230	0	207	0.000843	207	1.072	207	0.02527	207	0.02527	207	0.03438	431	1.008e-06	207	0.00405	443	1.815e-21	378	2.475e-08	207	0.02417	207	0.05729	207	0.06146	207	0.03142
482	8.514e-05	482	0.0001197	482	0.0001197	482	0.0001197	482	0.0001197	482	0.0001197	207	0.00142	207	0.00142	207	0.0002536	373	0.1983	230	0	207	0.00109	207	1.07	207	0.02579	207	0.02579	207	0.03493	431	1.412e-06	207	0.00489	443	1.235e-20	378	1.383e-08	207	0.02222	207	0.05677	207	0.06219	207	0.03154
482	5.994e-05	482	8.514e-05	482	8.514e-05	482	8.514e-05	482	8.514e-05	482	8.514e-05	207	0.00159	207	0.00159	207	0.000294	373	0.2141	230	1	207	0.00139	207	1.067	207	0.02632	207	0.02632	207	0.0355	431	1.965e-06	207	0.00586	443	7.201e-20	378	7.605e-09	207	0.02029	207	0.05601	207	0.06291	207	0.0317
482	4.175e-05	482	5.994e-05	482	5.994e-05	482	5.994e-05	482	5.994e-05	482	5.994e-05	207	0.00178	207	0.00178	207	0.00034	373	0.2298	230	0	207	0.00176	207	1.065	207	0.02687	207	0.02687	207	0.03608	431	2.718e-06	207	0.00696	443	3.704e-19	378	4.111e-09	207	0.0184	207	0.055	207	0.06363	207	0.03189
482	2.877e-05	482	4.175e-05	482	4.175e-05	482	4.175e-05	482	4.175e-05	482	4.175e-05	207	0.00198	207	0.00198	207	0.0003921	373	0.2453	230	0	207	0.00222	207	1.062	207	0.02742	207	0.02742	207	0.03666	431	3.735e-06	207	0.00819	443	1.713e-18	378	2.183e-09	207	0.01658	207	0.05376	207	0.06432	207	0.03212
482	1.961e-05	482	2.877e-05	482	2.877e-05	482	2.877e-05	482	2.877e-05	482	2.877e-05	207	0.0022	207	0.0022	207	0.0004511	373	0.2604	230	1	207	0.00276	207	1.059	207	0.02798	207	0.02798	207	0.03726	431	5.101e-06	207	0.00956	443	7.232e-18	378	1.138e-09	207	0.01487	207	0.05229	207	0.065	207	0.03238
482	1.322e-05	482	1.961e-05	482	1.961e-05	482	1.961e-05	482	1.961e-05	482	1.961e-05	207	0.00245	207	0.00245	207	0.0005176	373	0.2752	230	0	207	0.0034	207	1.056	207	0.02854	207	0.02854	207	0.03786	431	6.924e-06	207	0.01106	443	2.82e-17	378	5.821e-10	207	0.0133	207	0.05061	207	0.06566	207	0.03268
482	8.807e-06	482	1.322e-05	482	1.322e-05	482	1.322e-05	482	1.322e-05	482	1.322e-05	207	0.00271	207	0.00271	207	0.0005924	373	0.2896	230	0	207	0.00416	207	1.053	207	0.0291	207	0.0291	207	0.03846	431	9.341e-06	207	0.01269	443	1.025e-16	378	2.918e-10	207	0.01188	207	0.04873	207	0.06628	207	0.03302
482	5.801e-06	482	8.807e-06	482	8.807e-06	482	8.807e-06	482	8.807e-06	482	8.807e-06	207	0.00299	207	0.00299	207	0.0006762	373	0.3034	230	2	207	0.00505	207	1.05	207	0.02966	207	0.02966	207	0.03905	431	1.252e-05	207	0.01443	443	3.501e-16	378	1.433e-10	207	0.01063	207	0.04667	207	0.06688	207	0.03339
482	3.775e-06	482	5.801e-06	482	5.801e-06	482	5.801e-06	482	5.801e-06	482	5.801e-06	207	0.00329	207	0.00329	207	0.0007699	373	0.3166	230	0	207	0.00608	207	1.047	207	0.0302	207	0.0302	207	0.03964	431	1.669e-05	207	0.01629	443	1.13e-15	378	6.885e-11	207	0.00958	207	0.04446	207	0.06743	207	0.03381
482	2.427e-06	482	3.775e-06	482	3.775e-06	482	3.775e-06	482	3.775e-06	482	3.775e-06	207	0.00361	207	0.00361	207	0.0008743	373	0.3291	230	0	207	0.00725	207	1.044	207	0.03073	207	0.03073	207	0.04022	431	2.212e-05	207	0.01823	443	3.466e-15	378	3.234e-11	207	0.00873	207	0.04212	207	0.06795	207	0.03426
482	1.541e-06	482	2.427e-06	482	2.427e-06	482	2.427e-06	482	2.427e-06	482	2.427e-06	207	0.00396	207	0.00396	207	0.0009903	373	0.3408	230	1	207	0.00859	207	1.04	207	0.03125	207	0.03125	207	0.04078	431	2.913e-05	207	0.02023	443	1.015e-14	378	1.483e-11	207	0.00809	207	0.03966	207	0.06841	207	0.03475
482	9.662e-07	482	1.541e-06	482	1.541e-06	482	1.541e-06	482	1.541e-06	482	1.541e-06	207	0.00433	207	0.00433	207	0.00112	373	0.3517	230	0	207	0.01008	207	1.037	207	0.03174	207	0.03174	207	0.04133	431	3.813e-05	207	0.02228	443	2.847e-14	378	6.63e-12	207	0.00767	207	0.03713	207	0.06882	207	0.03528
482	5.979e-07	482	9.662e-07	482	9.662e-07	482	9.662e-07	482	9.662e-07	482	9.662e-07	207	0.00472	207	0.00472	207	0.00126	373	0.3616	230	0	207	0.01175	207	1.033	207	0.03221	207	0.03221	207	0.04186	431	4.964e-05	207	0.02434	443	7.678e-14	378	2.887e-12	207	0.00749	207	0.03454	207	0.06918	207	0.03585
482	3.65e-07	482	5.979e-07	482	5.979e-07	482	5.979e-07	482	5.979e-07	482	5.979e-07	207	0.00513	207	0.00513	207	0.00142	373	0.3706	230	1	207	0.01359	207	1.03	207	0.03265	207	0.03265	207	0.04237	431	6.423e-05	207	0.02638	443	1.996e-13	379	1.222e-12	207	0.00754	207	0.03194	207	0.06948	207	0.03646
483	2.198e-07	482	3.65e-07	482	3.65e-07	482	3.65e-07	482	3.65e-07	482	3.65e-07	207	0.00556	207	0.00556	207	0.00159	373	0.3785	230	0	207	0.0156	207	1.026	207	0.03305	207	0.03305	207	0.04286	431	8.264e-05	207	0.02838	443	5.016e-13	379	5.019e-13	207	0.00783	207	0.02933	207	0.06972	207	0.0371
483	1.305e-07	483	2.198e-07	483	2.198e-07	483	2.198e-07	483	2.198e-07	483	2.198e-07	207	0.00602	207	0.00602	207	0.00178	373	0.3853	230	0	207	0.01779	207	1.023	207	0.03343	207	0.03343	207	0.04332	431	0.0001057	207	0.0303	443	1.221e-12	379	1.997e-13	207	0.00836	207	0.02676	207	0.06989	207	0.03778
483	7.637e-08	483	1.305e-07	483	1.305e-07	483	1.305e-07	483	1.305e-07	483	1.305e-07	207	0.00649	207	0.00649	207	0.00198	373	0.391	230	1	207	0.02013	207	1.019	207	0.03377	207	0.03377	207	0.04376	431	0.0001345	207	0.03211	443	2.883e-12	379	7.681e-14	207	0.00914	207	0.02425	207	0.06998	207	0.0385
483	4.402e-08	483	7.637e-08	483	7.637e-08	483	7.637e-08	483	7.637e-08	483	7.637e-08	207	0.00699	207	0.00699	207	0.0022	373	0.3955	230	1	207	0.02262	207	1.015	207	0.03406	207	0.03406	207	0.04417	431	0.0001701	207	0.03379	443	6.619e-12	379	2.848e-14	207	0.01017	207	0.02182	207	0.07001	207	0.03925
483	2.499e-08	483	4.402e-08	483	4.402e-08	483	4.402e-08	483	4.402e-08	483	4.402e-08	207	0.00751	207	0.00751	207	0.00245	373	0.3988	230	0	207	0.02526	207	1.012	207	0.03432	207	0.03432	207	0.04455	431	0.0002139	207	0.03531	443	1.48e-11	379	1.015e-14	207	0.01145	207	0.01949	207	0.06997	207	0.04002
483	1.396e-08	483	2.499e-08	483	2.499e-08	483	2.499e-08	483	2.499e-08	483	2.499e-08	207	0.00804	207	0.00804	207	0.00271	373	0.4008	230	0	207	0.02802	207	1.008	207	0.03453	207	0.03453	207	0.0449	431	0.0002675	207	0.03666	443	3.226e-11	379	3.467e-15	207	0.01299	207	0.01728	207	0.06985	207	0.04083
483	7.67e-09	483	1.396e-08	483	1.396e-08	483	1.396e-08	483	1.396e-08	483	1.396e-08	207	0.00859	207	0.00859	207	0.00299	373	0.4015	230	1	207	0.03089	207	1.004	207	0.03469	207	0.03469	207	0.04522	431	0.0003327	207	0.03782	443	6.864e-11	379	1.13e-15	207	0.01478	207	0.01521	207	0.06965	207	0.04166
483	4.143e-09	483	7.67e-09	483	7.67e-09	483	7.67e-09	483	7.67e-09	483	7.67e-09	207	0.00915	207	0.00915	207	0.00329	373	0.401	230	0	207	0.03385	207	1.001	207	0.03481	207	0.03481	207	0.04551	431	0.0004115	207	0.03878	443	1.428e-10	379	3.501e-16	207	0.01682	207	0.01329	207	0.06938	207	0.04252
483	2.199e-09	483	4.143e-09	483	4.143e-09	483	4.143e-09	483	4.143e-09	483	4.143e-09	207	0.00973	207	0.00973	207	0.00361	373	0.3993	230	0	207	0.03688	207	0.9974	207	0.03488	207	0.03488	207	0.04577	431	0.0005062	207	0.03955	443	2.905e-10	379	1.025e-16	207	0.01912	207	0.01152	207	0.06903	207	0.0434
483	1.145e-09	483	2.199e-09	483	2.199e-09	483	2.199e-09	483	2.199e-09	483	2.199e-09	207	0.01031	207	0.01031	207	0.00396	373	0.3963	230	1	207	0.03996	207	0.994	207	0.0349	207	0.0349	207	0.046	431	0.0006193	207	0.04013	443	5.789e-10	379	2.82e-17	207	0.02167	207	0.00991	207	0.06861	207	0.0443
483	5.855e-10	483	1.145e-09	483	1.145e-09	483	1.145e-09	483	1.145e-09	483	1.145e-09	207	0.01091	207	0.01091	207	0.00433	373	0.392	230	0	207	0.04307	207	0.9907	207	0.03487	207	0.03487	207	0.0462	431	0.0007535	207	0.04053	443	1.131e-09	379	7.232e-18	207	0.02447	207	0.00845	207	0.06811	207	0.04521
483	2.934e-10	483	5.855e-10	483	5.855e-10	483	5.855e-10	483	5.855e-10	483	5.855e-10	207	0.01151	207	0.01151	207	0.00472	373	0.3866	230	0	207	0.04618	207	0.9875	207	0.03479	207	0.03479	207	0.04638	431	0.0009119	207	0.04078	443	2.166e-09	379	1.713e-18	207	0.02753	207	0.00716	207	0.06754	207	0.04614
483	1.44e-10	483	2.934e-10	483	2.934e-10	483	2.934e-10	483	2.934e-10	483	2.934e-10	207	0.01211	207	0.01211	207	0.00513	373	0.38	230	1	207	0.04928	207	0.9844	207	0.03466	207	0.03466	207	0.04652	431	0.0011	207	0.04089	443	4.074e-09	379	3.704e-19	207	0.03083	207	0.00601	207	0.0669	207	0.04708
483	6.914e-11	483	1.44e-10	483	1.44e-10	483	1.44e-10	483	1.44e-10	483	1.44e-10	207	0.01271	207	0.01271	207	0.00556	373	0.3722	230	0	207	0.05234	207	0.9815	207	0.03449	207	0.03449	207	0.04665	431	0.00131	207	0.04089	444	7.527e-09	379	7.201e-20	207	0.03439	207	0.005	207	0.06619	207	0.04804
483	3.246e-11	483	6.914e-11	483	6.914e-11	483	6.914e-11	483	6.914e-11	483	6.914e-11	207	0.01331	207	0.01331	207	0.00602	373	0.3634	230	0	207	0.05535	207	0.9787	207	0.03427	207	0.03427	207	0.04675	431	0.00157	207	0.04081	444	1.367e-08	379	1.235e-20	207	0.03819	207	0.00413	207	0.06541	207	0.049
483	1.488e-11	483	3.246e-11	483	3.246e-11	483	3.246e-11	483	3.246e-11	483	3.246e-11	207	0.01391	207	0.01391	207	0.00649	373	0.3536	230	1	207	0.0583	207	0.976	207	0.03401	207	0.03401	207	0.04683	431	0.00185	207	0.04069	444	2.441e-08	379	1.815e-21	207	0.04224	207	0.00338	207	0.06457	207	0.04997
483	6.648e-12	483	1.488e-11	483	1.488e-11	483	1.488e-11	483	1.488e-11	483	1.488e-11	207	0.01449	207	0.01449	207	0.00699	373	0.3428	230	0	207	0.06116	207	0.9736	207	0.0337	207	0.0337	207	0.04689	431	0.00218	207	0.04054	444	4.289e-08	379	2.201e-22	207	0.04655	207	0.00275	207	0.06367	207	0.05094
483	2.893e-12	483	6.648e-12	483	6.648e-12	483	6.648e-12	483	6.648e-12	483	6.648e-12	207	0.01506	207	0.01506	207	0.00751	373	0.3312	230	0	207	0.06391	207	0.9713	207	0.03335	207	0.03335	207	0.04693	431	0.00256	207	0.04039	444	7.421e-08	379	2.063e-23	207	0.0511	207	0.00222	207	0.06271	207	0.05192
483	1.224e-12	483	2.893e-12	483	2.893e-12	483	2.893e-12	483	2.893e-12	483	2.893e-12	207	0.01561	207	0.01561	207	0.00804	373	0.3187	230	1	207	0.06655	207	0.9691	207	0.03296	207	0.03296	207	0.04696	431	0.00299	207	0.04027	444	1.264e-07	379	1.331e-24	207	0.0559	207	0.00178	207	0.0617	207	0.0529
483	5.027e-13	483	1.224e-12	483	1.224e-12	483	1.224e-12	483	1.224e-12	483	1.224e-12	207	0.01614	207	0.01614	207	0.00859	373	0.3055	230	0	207	0.06906	207	0.9672	207	0.03254	207	0.03254	207	0.04698	431	0.00346	207	0.04019	444	2.123e-07	379	4.437e-26	207	0.06095	207	0.00142	207	0.06065	207	0.05389
483	2e-13	483	5.027e-13	483	5.027e-13	483	5.027e-13	483	5.027e-13	483	5.027e-13	207	0.01665	207	0.01665	207	0.00915	373	0.2917	230	0	207	0.07141	207	0.9655	207	0.03209	207	0.03209	207	0.04699	431	0.004	207	0.04017	444	3.514e-07	379	0	207	0.06625	207	0.00114	207	0.05954	207	0.05488
483	7.688e-14	483	2e-13	483	2e-13	483	2e-13	483	2e-13	483	2e-13	207	0.01714	207	0.01714	207	0.00973	373	0.2772	230	1	207	0.0736	207	0.9639	207	0.03161	207	0.03161	207	0.04699	431	0.00459	207	0.04019	444	5.735e-07	379	0	207	0.07179	207	0.0009171	207	0.0584	207	0.05587
483	2.85e-14	483	7.688e-14	483	7.688e-14	483	7.688e-14	483	7.688e-14	483	7.688e-14	207	0.01759	207	0.01759	207	0.01032	373	0.2623	230	0	207	0.0756	207	0.9626	207	0.0311	207	0.0311	207	0.04699	431	0.00524	207	0.04027	444	9.233e-07	379	0	207	0.07758	207	0.0007529	207	0.05723	207	0.05687
483	1.016e-14	483	2.85e-14	483	2.85e-14	483	2.85e-14	483	2.85e-14	483	2.85e-14	207	0.01801	207	0.01801	207	0.01091	373	0.2471	230	0	207	0.07739	207	0.9615	207	0.03057	207	0.03057	207	0.04699	431	0.00595	207	0.04039	444	1.467e-06	379	0	207	0.0836	207	0.0006398	207	0.05602	207	0.05788
483	3.468e-15	483	1.016e-14	483	1.016e-14	483	1.016e-14	483	1.016e-14	483	1.016e-14	207	0.01839	207	0.01839	207	0.01151	373	0.2314	230	1	207	0.07896	207	0.9606	207	0.03002	207	0.03002	207	0.04698	431	0.00673	207	0.04054	444	2.301e-06	379	4.437e-26	207	0.08983	207	0.0005739	207	0.05479	207	0.0589
483	1.13e-15	483	3.468e-15	483	3.468e-15	483	3.468e-15	483	3.468e-15	483	3.468e-15	207	0.01874	207	0.01874	207	0.01211	373	0.2156	230	0	207	0.08028	207	0.9599	207	0.02945	207	0.02945	207	0.04697	431	0.00756	207	0.04069	444	3.563e-06	379	1.331e-24	207	0.09626	207	0.0005526	207	0.05354	207	0.05992
483	3.501e-16	483	1.13e-15	483	1.13e-15	483	1.13e-15	483	1.13e-15	483	1.13e-15	207	0.01904	207	0.01904	207	0.01272	373	0.1996	230	0	207	0.08133	207	0.9594	207	0.02887	207	0.02887	207	0.04696	431	0.00846	207	0.04081	444	5.449e-06	379	2.063e-23	207	0.1029	207	0.0005752	207	0.05227	207	0.06096
483	1.025e-16	483	3.501e-16	483	3.501e-16	483	3.501e-16	483	3.501e-16	483	3.501e-16	207	0.01931	207	0.01931	207	0.01332	373	0.1836	230	1	207	0.08211	207	0.9592	207	0.02829	207	0.02829	207	0.04696	431	0.00942	207	0.04089	444	8.234e-06	379	2.201e-22	207	0.1096	207	0.0006428	207	0.05098	207	0.06201
483	2.82e-17	483	1.025e-16	483	1.025e-16	483	1.025e-16	483	1.025e-16	483	1.025e-16	207	0.01952	207	0.01952	207	0.01391	373	0.1676	230	0	207	0.08258	207	0.9591	207	0.0277	207	0.0277	207	0.04696	431	0.01043	207	0.04089	444	1.229e-05	379	1.815e-21	207	0.1164	207	0.000758	207	0.04969	207	0.06307
483	7.232e-18	483	2.82e-17	483	2.82e-17	483	2.82e-17	483	2.82e-17	483	2.82e-17	207	0.01969	207	0.01969	207	0.01449	373	0.1516	230	1	207	0.08274	207	0.9593	207	0.02711	207	0.02711	207	0.04696	431	0.0115	207	0.04078	444	1.814e-05	379	1.235e-20	207	0.1233	207	0.0009252	207	0.0484	207	0.06416
483	1.713e-18	483	7.232e-18	483	7.232e-18	483	7.232e-18	483	7.232e-18	483	7.232e-18	207	0.01982	207	0.01982	207	0.01506	373	0.1358	230	2	207	0.08258	207	0.9596	207	0.02652	207	0.02652	207	0.04697	431	0.0126	207	0.04053	444	2.647e-05	379	7.201e-20	207	0.1301	207	0.00115	207	0.04711	207	0.06527
483	3.704e-19	483	1.713e-18	483	1.713e-18	483	1.713e-18	483	1.713e-18	483	1.713e-18	207	0.01989	207	0.01989	207	0.01562	373	0.1203	230	0	207	0.08209	207	0.9602	207	0.02593	207	0.02593	207	0.04698	431	0.01375	207	0.04013	444	3.819e-05	379	3.704e-19	207	0.1368	207	0.00144	207	0.04583	207	0.0664
483	7.201e-20	483	3.704e-19	483	3.704e-19	483	3.704e-19	483	3.704e-19	483	3.704e-19	207	0.01992	207	0.01992	207	0.01615	373	0.105	230	2	207	0.08128	207	0.961	207	0.02536	207	0.02536	207	0.047	431	0.01492	207	0.03955	444	5.449e-05	379	1.713e-18	207	0.1434	207	0.00181	207	0.04455	207	0.06755
483	1.235e-20	483	7.201e-20	483	7.201e-20	483	7.201e-20	483	7.201e-20	483	7.201e-20	207	0.01989	207	0.01989	207	0.01667	373	0.09011	231	1	207	0.08016	207	0.9619	207	0.0248	207	0.0248	207	0.04701	431	0.01611	207	0.03878	444	7.69e-05	379	7.232e-18	207	0.1497	207	0.00226	207	0.0433	207	0.06874
483	1.815e-21	483	1.235e-20	483	1.235e-20	483	1.235e-20	483	1.235e-20	483	1.235e-20	207	0.01982	207	0.01982	207	0.01715	373	0.0756	231	2	207	0.07875	207	0.963	207	0.02425	207	0.02425	207	0.04703	431	0.01732	207	0.03782	444	0.0001074	379	2.82e-17	207	0.1557	207	0.0028	207	0.04206	207	0.06995
483	2.201e-22	483	1.815e-21	483	1.815e-21	483	1.815e-21	483	1.815e-21	483	1.815e-21	207	0.01969	207	0.01969	207	0.01761	373	0.06152	231	1	207	0.07706	207	0.9644	207	0.02372	207	0.02372	207	0.04706	431	0.01851	207	0.03666	444	0.0001484	379	1.025e-16	207	0.1613	207	0.00346	207	0.04084	207	0.07119
483	2.063e-23	483	2.201e-22	483	2.201e-22	483	2.201e-22	483	2.201e-22	483	2.201e-22	207	0.01952	207	0.01952	207	0.01803	373	0.04793	231	1	207	0.07514	207	0.9659	207	0.02321	207	0.02321	207	0.04708	431	0.0197	207	0.03531	444	0.0002029	379	3.501e-16	207	0.1665	207	0.00424	207	0.03965	207	0.07246
483	1.331e-24	483	2.063e-23	483	2.063e-23	483	2.063e-23	483	2.063e-23	483	2.063e-23	207	0.01931	207	0.01931	207	0.01842	374	0.03486	231	0	207	0.07301	207	0.9675	207	0.02272	207	0.02272	207	0.04709	431	0.02085	207	0.03379	444	0.0002746	379	1.13e-15	207	0.171	207	0.00515	207	0.0385	207	0.07377
483	4.437e-26	483	1.331e-24	483	1.331e-24	483	1.331e-24	483	1.331e-24	483	1.331e-24	207	0.01904	207	0.01904	207	0.01877	374	0.02234	231	0	207	0.07074	207	0.9693	207	0.02226	207	0.02226	207	0.04711	431	0.02196	207	0.03211	444	0.000368	379	3.466e-15	207	0.175	207	0.00621	207	0.03737	207	0.07511
483	0	483	4.437e-26	483	4.437e-26	483	4.437e-26	483	4.437e-26	483	4.437e-26	207	0.01874	207	0.01874	207	0.01909	374	0.0104	231	1	207	0.06836	207	0.9713	207	0.02182	207	0.02182	207	0.04712	431	0.02302	207	0.0303	444	0.0004882	379	1.015e-14	207	0.1782	207	0.00743	207	0.03629	207	0.07648
483	0	483	0	483	0	483	0	483	0	483	0	207	0.01839	207	0.01839	207	0.01936	374	0.00141	231	2	207	0.06594	207	0.9734	207	0.02142	207	0.02142	207	0.04713	431	0.02401	207	0.02838	444	0.0006414	379	2.847e-14	207	0.1807	207	0.00882	207	0.03525	207	0.07788
490	0	483	0	483	0	483	0	483	0	483	0	207	0.01801	207	0.01801	207	0.01958	374	0.00668	231	2	207	0.06352	207	0.9757	207	0.02105	207	0.02105	207	0.04712	431	0.02492	207	0.02638	444	0.0008345	379	7.678e-14	207	0.1824	207	0.0104	207	0.03426	207	0.07931
490	0	490	0	490	0	490	0	490	0	490	0	207	0.01759	207	0.01759	207	0.01977	374	0.01176	231	2	207	0.06116	207	0.9781	207	0.02071	207	0.02071	207	0.04711	431	0.02573	207	0.02434	444	0.00108	379	1.996e-13	207	0.1833	207	0.01216	207	0.03331	207	0.08077
490	4.437e-26	490	0	490	0	490	0	490	0	490	0	207	0.01714	207	0.01714	207	0.0199	374	0.0166	231	1	207	0.05891	207	0.9806	207	0.0204	207	0.0204	207	0.04709	431	0.02644	207	0.02228	444	0.00137	379	5.016e-13	207	0.1834	207	0.01413	207	0.03242	207	0.08225
490	1.331e-24	490	4.437e-26	490	4.437e-26	490	4.437e-26	490	4.437e-26	490	4.437e-26	207	0.01665	207	0.01665	207	0.01999	374	0.02119	231	0	207	0.05683	207	0.9832	207	0.02013	207	0.02013	207	0.04705	431	0.02703	207	0.02023	444	0.00174	379	1.221e-12	207	0.1826	207	0.01629	207	0.03158	207	0.08375
490	2.063e-23	490	1.331e-24	490	1.331e-24	490	1.331e-24	490	1.331e-24	490	1.331e-24	207	0.01614	207	0.01614	207	0.02004	374	0.02548	231	0	207	0.05495	207	0.9859	207	0.0199	207	0.0199	207	0.047	431	0.0275	207	0.01823	444	0.00217	379	2.883e-12	207	0.1811	207	0.01866	207	0.0308	207	0.08527
490	2.201e-22	490	2.063e-23	490	2.063e-23	490	2.063e-23	490	2.063e-23	490	2.063e-23	207	0.01561	207	0.01561	207	0.02003	374	0.02946	231	1	207	0.05332	207	0.9887	207	0.01971	207	0.01971	207	0.04694	431	0.02784	207	0.01629	444	0.0027	379	6.619e-12	207	0.1787	207	0.02123	207	0.03008	207	0.0868
490	1.815e-21	490	2.201e-22	490	2.201e-22	490	2.201e-22	490	2.201e-22	490	2.201e-22	207	0.01506	207	0.01506	207	0.01999	374	0.03309	231	0	207	0.05196	207	0.9917	207	0.01957	207	0.01957	207	0.04686	431	0.02805	207	0.01443	444	0.00332	379	1.48e-11	207	0.1756	207	0.02399	207	0.02942	207	0.08835
490	1.235e-20	490	1.815e-21	490	1.815e-21	490	1.815e-21	490	1.815e-21	490	1.815e-21	207	0.01449	207	0.01449	207	0.01989	374	0.03635	231	0	207	0.05089	207	0.9946	207	0.01946	207	0.01946	207	0.04677	431	0.02812	207	0.01269	444	0.00405	379	3.226e-11	207	0.1718	207	0.02695	207	0.02883	207	0.08989
[truncated: 262,276+ more rows]

[truncated: 9 more sheets: Figure S3, Figure S4, Figure S5, Figure S6, Figure S7, Figure S8, Figure S9, Figure S10, Figure S12]
