# Supplementary material for: Conformational landscapes of rigid and flexible molecules explored with variable temperature ion mobility-mass spectrometry
Source: Nat Commun. 2025 May 6;16:4183. doi: 10.1038/s41467-025-59065-x (PMC12052783; doi:10.1038/s41467-025-59065-x)
Supplement: Supplementary file 6 — Source Data [file 41467_2025_59065_MOESM6_ESM.zip › source data 1.xlsx]

## Sheet: Figure 2
Figure2b						Figure2c								Figure2e
Ubiquitin		Beta-casein		Alpha-synuclein		G5 Dendrimer		Ubiquitin		Beta-casein		Alpha-synuclein		Ubiquitin		Beta-casein		Alpha-synuclein
Residue	NCPR	Residue	NCPR	Residue	NCPR	428	4.437e-26	200	0.05462	340	0	200	0.00732
1	0	1	0	1	0	428	1.331e-24	200	0.0544	340	0	200	0.00787	1	0.06	1	0.94	1	0.75
2	0	2	0	2	0	428	2.063e-23	200	0.05421	340	5.563e-43	200	0.00847	2	0.02	2	0.94	2	0.59
3	0	3	0.2	3	-0.2	428	2.201e-22	200	0.05406	340	2.78e-41	200	0.00911	3	0.01	3	0.92	3	0.68
4	0.2	4	0.2	4	0	428	1.815e-21	200	0.05395	340	7.089e-40	200	0.0098	4	0.01	4	0.96	4	0.71
5	0.2	5	0	5	0.2	428	1.235e-20	200	0.05389	340	1.229e-38	200	0.01053	5	0	5	0.96	5	0.78
6	0.2	6	0	6	0.2	428	7.201e-20	200	0.05389	340	1.628e-37	200	0.01131	6	0	6	0.96	6	0.82
7	0.2	7	0	7	0.2	428	3.704e-19	200	0.05395	340	1.758e-36	200	0.01213	7	0	7	0.96	7	0.84
8	0.2	8	0	8	0.4	429	1.713e-18	200	0.05408	340	1.612e-35	200	0.01299	8	0	8	0.97	8	0.9
9	0.2	9	0	9	0.2	429	7.232e-18	200	0.05428	340	1.29e-34	200	0.0139	9	0	9	0.96	9	0.81
10	0.2	10	0	10	0.4	429	2.82e-17	200	0.05455	340	9.188e-34	200	0.01484	10	0	10	0.94	10	0.84
11	0.2	11	0	11	0.2	429	1.025e-16	200	0.0549	340	5.921e-33	200	0.01581	11	0	11	0.94	11	0.86
12	0.2	12	0	12	0.2	429	3.501e-16	200	0.05533	340	3.493e-32	200	0.01682	12	0	12	0.93	12	0.88
13	0.2	13	0	13	0	429	1.13e-15	200	0.05585	340	1.905e-31	200	0.01786	13	0.01	13	0.91	13	0.87
14	-0.2	14	0.2	14	0	429	3.466e-15	200	0.05645	340	9.685e-31	200	0.01893	14	0.01	14	0.91	14	0.85
15	-0.2	15	0	15	-0.2	429	1.015e-14	200	0.05715	340	4.619e-30	200	0.02001	15	0.01	15	0.89	15	0.84
16	-0.4	16	0	16	0	429	2.847e-14	200	0.05793	340	2.078e-29	200	0.02112	16	0.01	16	0.86	16	0.83
17	-0.4	17	-0.2	17	0	429	7.678e-14	200	0.05881	340	8.865e-29	200	0.02224	17	0.01	17	0.86	17	0.89
18	-0.4	18	-0.4	18	-0.2	429	1.996e-13	200	0.05977	340	3.6e-28	200	0.02337	18	0.01	18	0.87	18	0.89
19	-0.4	19	-0.6	19	0	429	5.016e-13	200	0.06082	340	1.397e-27	200	0.02451	19	0.01	19	0.88	19	0.91
20	-0.4	20	-0.4	20	0	429	1.221e-12	200	0.06196	340	5.198e-27	200	0.02565	20	0.01	20	0.86	20	0.88
21	-0.2	21	-0.4	21	0.2	429	2.883e-12	200	0.06319	340	1.859e-26	200	0.02679	21	0.01	21	0.86	21	0.89
22	-0.4	22	-0.2	22	0.2	429	6.619e-12	200	0.0645	340	6.406e-26	200	0.02792	22	0.01	22	0.84	22	0.85
23	-0.4	23	0	23	0.4	429	1.48e-11	200	0.06589	340	2.133e-25	200	0.02904	23	0.01	23	0.82	23	0.79
24	-0.2	24	-0.2	24	0.2	429	3.226e-11	200	0.06735	340	6.872e-25	200	0.03014	24	0.01	24	0.84	24	0.87
25	0	25	-0.2	25	0.2	429	6.864e-11	200	0.06888	340	2.147e-24	200	0.03122	25	0.01	25	0.83	25	0.89
26	0	26	-0.2	26	-0.2	429	1.428e-10	200	0.07048	340	6.516e-24	200	0.03228	26	0.01	26	0.87	26	0.87
27	0.4	27	-0.4	27	-0.2	429	2.905e-10	200	0.07213	340	1.923e-23	200	0.03331	27	0.01	27	0.88	27	0.83
28	0.4	28	-0.4	28	-0.2	429	5.789e-10	200	0.07384	340	5.53e-23	200	0.0343	28	0.01	28	0.88	28	0.81
29	0.4	29	-0.2	29	-0.2	429	1.131e-09	200	0.07558	340	1.551e-22	200	0.03526	29	0.01	29	0.87	29	0.78
30	0	30	-0.2	30	0	429	2.166e-09	200	0.07736	340	4.246e-22	200	0.03618	30	0.01	30	0.87	30	0.78
31	0.2	31	-0.2	31	0.2	429	4.074e-09	200	0.07917	340	1.136e-21	200	0.03705	31	0.01	31	0.89	31	0.77
32	-0.2	32	0	32	0.4	429	7.527e-09	200	0.081	340	2.975e-21	200	0.03788	32	0.01	32	0.85	32	0.73
33	-0.2	33	-0.2	33	0.2	429	1.367e-08	200	0.08283	340	7.629e-21	200	0.03866	33	0.01	33	0.83	33	0.7
34	-0.2	34	-0.4	34	0.2	429	2.441e-08	200	0.08466	340	1.917e-20	200	0.0394	34	0.01	34	0.81	34	0.67
35	0	35	-0.4	35	0	429	4.289e-08	200	0.08648	340	4.725e-20	200	0.04008	35	0.01	35	0.77	35	0.63
36	-0.2	36	-0.4	36	0	429	7.421e-08	200	0.08828	340	1.143e-19	200	0.04071	36	0.01	36	0.78	36	0.47
37	-0.2	37	-0.4	37	-0.2	429	1.264e-07	200	0.09005	340	2.717e-19	200	0.0413	37	0.01	37	0.78	37	0.36
38	-0.2	38	0	38	0	429	2.123e-07	200	0.09178	340	6.346e-19	200	0.04184	38	0.01	38	0.79	38	0.26
39	-0.2	39	0.2	39	0	429	3.514e-07	200	0.09345	340	1.458e-18	200	0.04233	39	0.01	39	0.74	39	0.19
40	0	40	0.2	40	0	429	5.735e-07	200	0.09507	340	3.294e-18	200	0.04277	40	0.01	40	0.75	40	0.15
41	0	41	0.4	41	0.2	429	9.233e-07	200	0.09661	340	7.329e-18	200	0.04317	41	0.01	41	0.74	41	0.21
42	0.2	42	0.6	42	0.2	429	1.467e-06	200	0.09808	340	1.606e-17	200	0.04353	42	0.02	42	0.67	42	0.21
43	0.2	43	0.4	43	0.4	429	2.301e-06	200	0.09945	340	3.468e-17	200	0.04386	43	0.02	43	0.68	43	0.16
44	0.2	44	0.2	44	0.2	429	3.563e-06	200	0.1007	340	7.383e-17	200	0.04415	44	0.02	44	0.7	44	0.16
45	0	45	0.4	45	0.2	429	5.449e-06	200	0.1019	340	1.55e-16	200	0.04442	45	0.02	45	0.66	45	0.16
46	0.2	46	0.2	46	0	429	8.234e-06	200	0.103	340	3.211e-16	200	0.04466	46	0.01	46	0.56	46	0.2
47	0.2	47	0	47	0	429	1.229e-05	200	0.1039	340	6.563e-16	200	0.04489	47	0.01	47	0.57	47	0.22
48	0.2	48	0	48	-0.2	429	1.814e-05	200	0.1047	340	1.325e-15	200	0.0451	48	0.01	48	0.59	48	0.27
49	0	49	0	49	0	429	2.647e-05	200	0.1054	340	2.641e-15	200	0.0453	49	0.01	49	0.58	49	0.27
50	-0.2	50	-0.4	50	0	429	3.819e-05	200	0.1059	340	5.2e-15	200	0.0455	50	0.01	50	0.61	50	0.28
51	-0.4	51	-0.4	51	0	429	5.449e-05	200	0.1063	340	1.012e-14	200	0.0457	51	0.01	51	0.65	51	0.32
52	-0.2	52	-0.4	52	0	429	7.69e-05	200	0.1066	340	1.946e-14	200	0.04591	52	0.01	52	0.63	52	0.32
53	-0.2	53	-0.4	53	0	429	0.0001074	200	0.1067	340	3.702e-14	200	0.04613	53	0.01	53	0.63	53	0.39
54	0	54	-0.2	54	0	429	0.0001484	200	0.1067	340	6.964e-14	200	0.04636	54	0.01	54	0.69	54	0.49
55	0.2	55	-0.2	55	-0.2	429	0.0002029	200	0.1065	340	1.296e-13	200	0.04662	55	0.01	55	0.71	55	0.66
56	0	56	-0.4	56	0	429	0.0002746	200	0.1062	340	2.386e-13	200	0.0469	56	0.01	56	0.73	56	0.6
57	-0.2	57	-0.6	57	0	429	0.000368	200	0.1057	340	4.347e-13	200	0.04721	57	0.01	57	0.76	57	0.58
58	-0.2	58	-0.6	58	0.2	429	0.0004882	200	0.1051	340	7.841e-13	200	0.04755	58	0.01	58	0.81	58	0.54
59	-0.2	59	-0.6	59	0	429	0.0006414	200	0.1043	340	1.4e-12	200	0.04792	59	0.01	59	0.77	59	0.56
60	-0.2	60	-0.6	60	0.2	429	0.0008345	200	0.1034	340	2.476e-12	200	0.04832	60	0.01	60	0.74	60	0.64
61	0.2	61	-0.2	61	0	429	0.00108	200	0.1024	340	4.337e-12	200	0.04876	61	0.01	61	0.75	61	0.56
62	0	62	0	62	0	429	0.00137	200	0.1012	340	7.526e-12	200	0.04924	62	0.01	62	0.78	62	0.53
63	0	63	0	63	-0.2	429	0.00174	200	0.09997	340	1.294e-11	200	0.04975	63	0.01	63	0.81	63	0.49
64	0	64	0	64	0	429	0.00217	200	0.09857	340	2.204e-11	200	0.05029	64	0.01	64	0.82	64	0.44
65	0	65	0.2	65	0	429	0.0027	200	0.09705	340	3.722e-11	200	0.05086	65	0.01	65	0.82	65	0.39
66	-0.2	66	0	66	0	429	0.00332	200	0.09544	340	6.229e-11	200	0.05146	66	0.01	66	0.83	66	0.39
67	0	67	0	67	0	429	0.00405	200	0.09372	340	1.034e-10	200	0.05208	67	0.01	67	0.84	67	0.34
68	0	68	0	68	0	429	0.00489	200	0.09191	340	1.701e-10	200	0.05273	68	0.01	68	0.84	68	0.26
69	0	69	0	69	0	429	0.00586	200	0.09001	340	2.774e-10	200	0.05339	69	0.01	69	0.83	69	0.27
70	0.2	70	0	70	0	429	0.00695	200	0.08804	340	4.489e-10	200	0.05407	70	0.01	70	0.8	70	0.26
71	0.2	71	0	71	0	429	0.00818	200	0.086	340	7.206e-10	200	0.05475	71	0.01	71	0.78	71	0.22
72	0.4	72	0	72	0	429	0.00954	200	0.08389	340	1.147e-09	200	0.05544	72	0.01	72	0.8	72	0.2
73	0.4	73	0	73	0	429	0.01103	200	0.08173	340	1.812e-09	200	0.05612	73	0.02	73	0.75	73	0.23
74	0.4	74	0	74	0	429	0.01265	200	0.07952	340	2.841e-09	200	0.05679	74	0.03	74	0.7	74	0.2
75	0	75	0	75	0	429	0.01438	200	0.07727	340	4.419e-09	200	0.05744	75	0.06	75	0.68	75	0.17
76	0	76	0	76	0	429	0.01621	200	0.07499	340	6.822e-09	200	0.05807	76	0.11	76	0.61	76	0.19
		77	0	77	0	429	0.01812	200	0.07268	340	1.045e-08	200	0.05868			77	0.6	77	0.2
		78	0	78	0.2	429	0.02008	200	0.07035	340	1.59e-08	200	0.05925			78	0.55	78	0.22
		79	0	79	0.2	429	0.02207	200	0.068	341	2.401e-08	200	0.05978			79	0.53	79	0.27
		80	0	80	0.2	429	0.02406	200	0.06565	341	3.599e-08	200	0.06026			80	0.53	80	0.29
		81	0	81	0	429	0.02601	200	0.0633	341	5.356e-08	200	0.0607			81	0.5	81	0.31
		82	0	82	0	429	0.02789	200	0.06095	341	7.916e-08	200	0.06108			82	0.5	82	0.34
		83	0	83	-0.2	429	0.02965	200	0.05861	341	1.162e-07	200	0.0614			83	0.37	83	0.51
		84	0	84	-0.2	429	0.03127	200	0.05629	341	1.694e-07	200	0.06166			84	0.34	84	0.54
		85	0	85	-0.2	429	0.03271	200	0.05398	341	2.452e-07	200	0.06186			85	0.34	85	0.53
		86	0	86	0	429	0.03394	200	0.05171	341	3.526e-07	200	0.06198			86	0.24	86	0.55
		87	0	87	0	429	0.03492	200	0.04946	341	5.037e-07	200	0.06204			87	0.21	87	0.49
		88	0	88	0	429	0.03564	200	0.04724	341	7.149e-07	200	0.06203			88	0.19	88	0.46
		89	0	89	0	429	0.03608	200	0.04506	341	1.008e-06	200	0.06194			89	0.24	89	0.43
		90	0	90	0	429	0.03623	200	0.04293	341	1.412e-06	200	0.06179			90	0.21	90	0.44
		91	0	91	0	429	0.03608	200	0.04084	341	1.965e-06	200	0.06156			91	0.23	91	0.5
		92	0	92	0	429	0.03564	200	0.03879	341	2.718e-06	200	0.06127			92	0.23	92	0.54
		93	0	93	0	429	0.03492	200	0.0368	341	3.735e-06	200	0.0609			93	0.21	93	0.51
		94	0	94	0.2	429	0.03394	201	0.03486	341	5.101e-06	200	0.06047			94	0.22	94	0.46
		95	0	95	0.4	429	0.03271	201	0.03297	341	6.924e-06	200	0.05998			95	0.21	95	0.42
		96	0	96	0.2	429	0.03127	201	0.03114	341	9.341e-06	201	0.05943			96	0.24	96	0.44
		97	0	97	0.2	429	0.02965	201	0.02937	341	1.252e-05	201	0.05882			97	0.19	97	0.49
		98	0	98	0.2	429	0.02789	201	0.02766	341	1.669e-05	201	0.05816			98	0.17	98	0.52
		99	0	99	0	429	0.02601	201	0.02602	341	2.212e-05	201	0.05744			99	0.14	99	0.51
		100	0	100	0	429	0.02406	201	0.02444	341	2.913e-05	201	0.05668			100	0.11	100	0.47
		101	0	101	0.2	429	0.02207	201	0.02292	341	3.813e-05	201	0.05588			101	0.14	101	0.51
		102	0	102	0	429	0.02008	201	0.02147	341	4.964e-05	201	0.05504			102	0.18	102	0.52
		103	0	103	-0.2	429	0.01812	201	0.02008	341	6.423e-05	201	0.05417			103	0.33	103	0.58
		104	-0.2	104	-0.2	429	0.01621	201	0.01876	341	8.264e-05	201	0.05327			104	0.34	104	0.56
		105	-0.2	105	-0.4	429	0.01438	201	0.01751	341	0.0001057	201	0.05234			105	0.35	105	0.61
		106	-0.2	106	-0.4	429	0.01265	201	0.01633	341	0.0001345	201	0.05138			106	0.36	106	0.66
		107	-0.2	107	-0.2	429	0.01103	201	0.01521	341	0.0001701	201	0.05041			107	0.38	107	0.65
		108	-0.2	108	-0.2	429	0.00954	201	0.01416	341	0.0002139	201	0.04942			108	0.38	108	0.71
		109	0	109	-0.2	429	0.00818	201	0.01318	341	0.0002675	201	0.04842			109	0.45	109	0.66
		110	0.2	110	-0.2	429	0.00695	201	0.01226	341	0.0003327	201	0.0474			110	0.44	110	0.75
		111	0.2	111	-0.2	429	0.00586	201	0.01141	341	0.0004115	201	0.04638			111	0.44	111	0.72
		112	0.4	112	-0.4	429	0.00489	201	0.01063	341	0.0005062	201	0.04535			112	0.45	112	0.7
		113	0.2	113	-0.4	429	0.00405	201	0.00991	341	0.0006193	201	0.04432			113	0.47	113	0.79
		114	0.2	114	-0.4	429	0.00332	201	0.00926	341	0.0007535	201	0.04328			114	0.49	114	0.83
		115	0	115	-0.4	429	0.0027	201	0.00867	341	0.0009119	201	0.04224			115	0.54	115	0.91
		116	0	116	-0.4	429	0.00217	201	0.00814	341	0.0011	201	0.0412			116	0.56	116	0.91
		117	-0.2	117	-0.4	429	0.00174	201	0.00768	341	0.00131	201	0.04016			117	0.52	117	0.94
		118	0.2	118	-0.2	429	0.00137	201	0.00727	341	0.00157	201	0.03912			118	0.52	118	0.93
		119	0.2	119	-0.4	429	0.00108	201	0.00693	341	0.00185	201	0.03809			119	0.54	119	0.95
		120	0.4	120	-0.4	429	0.0008345	201	0.00664	341	0.00218	201	0.03705			120	0.54	120	0.97
		121	0.2	121	-0.6	429	0.0006414	201	0.00642	341	0.00256	201	0.03602			121	0.54	121	0.98
		122	0.2	122	-0.4	429	0.0004882	201	0.00624	341	0.00299	201	0.03499			122	0.58	122	0.98
		123	0	123	-0.4	429	0.000368	201	0.00613	341	0.00346	201	0.03396			123	0.66	123	0.98
		124	0	124	-0.4	429	0.0002746	201	0.00607	341	0.004	201	0.03294			124	0.59	124	0.98
		125	-0.2	125	-0.4	429	0.0002029	201	0.00606	341	0.00459	201	0.03192			125	0.63	125	0.98
		126	0.2	126	-0.2	429	0.0001484	201	0.00611	341	0.00524	201	0.0309			126	0.67	126	0.98
		127	0.2	127	-0.2	429	0.0001074	201	0.0062	341	0.00595	201	0.02988			127	0.68	127	0.98
		128	0.2	128	-0.4	429	7.69e-05	201	0.00635	341	0.00673	201	0.02887			128	0.67	128	0.98
		129	0.2	129	-0.4	429	5.449e-05	201	0.00654	341	0.00756	201	0.02786			129	0.68	129	0.98
		130	0	130	-0.4	429	3.819e-05	201	0.00678	341	0.00846	201	0.02686			130	0.68	130	0.98
		131	-0.2	131	-0.4	429	2.647e-05	201	0.00706	341	0.00942	201	0.02586			131	0.63	131	0.98
		132	-0.2	132	-0.4	429	1.814e-05	201	0.00739	341	0.01043	201	0.02487			132	0.65	132	0.98
		133	-0.2	133	-0.4	429	1.229e-05	201	0.00776	341	0.0115	201	0.02389			133	0.58	133	0.98
		134	-0.4	134	-0.2	429	8.234e-06	201	0.00817	341	0.0126	201	0.02291			134	0.51	134	0.97
		135	-0.2	135	-0.4	429	5.449e-06	201	0.00862	341	0.01375	201	0.02194			135	0.42	135	0.96
		136	-0.2	136	-0.4	429	3.563e-06	201	0.00911	341	0.01492	201	0.02099			136	0.46	136	0.94
		137	-0.2	137	-0.6	429	2.301e-06	201	0.00963	341	0.01611	201	0.02004			137	0.54	137	0.95
		138	-0.2	138	-0.4	429	1.467e-06	201	0.01018	341	0.01732	201	0.01911			138	0.46	138	0.95
		139	0	139	0	429	9.233e-07	201	0.01077	341	0.01851	201	0.01819			139	0.49	139	0.95
		140	0	140	0	430	5.735e-07	201	0.01138	341	0.0197	201	0.01729			140	0.48	140	0.95
		141	0			430	3.514e-07	201	0.01201	341	0.02085	201	0.0164			141	0.52
		142	-0.2			430	2.123e-07	201	0.01267	341	0.02196	201	0.01553			142	0.47
		143	-0.2			430	1.264e-07	201	0.01335	341	0.02302	201	0.01468			143	0.46
		144	-0.4			430	7.421e-08	201	0.01405	341	0.02401	201	0.01385			144	0.44
		145	-0.4			430	4.289e-08	201	0.01477	341	0.02492	201	0.01305			145	0.39
		146	-0.4			430	2.441e-08	201	0.01549	341	0.02573	201	0.01226			146	0.34
		147	-0.2			430	1.367e-08	201	0.01623	341	0.02644	201	0.0115			147	0.26
		148	-0.2			430	7.527e-09	201	0.01697	341	0.02703	201	0.01077			148	0.28
		149	0			430	4.074e-09	201	0.01772	341	0.0275	201	0.01006			149	0.32
		150	0			430	2.166e-09	201	0.01847	341	0.02784	201	0.00938			150	0.53
		151	0			430	1.131e-09	201	0.01921	341	0.02805	201	0.00873			151	0.57
		152	0			430	5.789e-10	201	0.01996	341	0.02812	201	0.00811			152	0.48
		153	0			430	2.905e-10	201	0.0207	341	0.02805	201	0.00751			153	0.49
		154	0			430	1.428e-10	201	0.02142	341	0.02784	201	0.00695			154	0.5
		155	0			430	6.864e-11	201	0.02214	341	0.0275	201	0.00641			155	0.5
		156	0			430	3.226e-11	201	0.02285	341	0.02703	201	0.0059			156	0.5
		157	0			430	1.48e-11	201	0.02354	341	0.02644	201	0.00542			157	0.54
		158	0			430	6.619e-12	201	0.02421	341	0.02573	201	0.00496			158	0.55
		159	0			430	2.883e-12	201	0.02487	341	0.02492	201	0.00454			159	0.47
		160	0			430	1.221e-12	201	0.0255	341	0.02401	201	0.00414			160	0.51
		161	0			430	5.016e-13	201	0.02612	341	0.02302	201	0.00377			161	0.56
		162	0			430	1.996e-13	201	0.02671	341	0.02196	201	0.00342			162	0.57
		163	0			430	7.678e-14	201	0.02728	341	0.02085	201	0.0031			163	0.57
		164	0			430	2.847e-14	201	0.02782	341	0.0197	201	0.0028			164	0.58
		165	0			430	1.015e-14	201	0.02835	341	0.01851	201	0.00252			165	0.63
		166	0			430	3.466e-15	201	0.02885	341	0.01732	201	0.00227			166	0.59
		167	0			430	1.13e-15	201	0.02932	341	0.01611	201	0.00204			167	0.6
		168	0			430	3.501e-16	201	0.02977	341	0.01492	201	0.00182			168	0.66
		169	0			430	1.025e-16	201	0.0302	341	0.01375	201	0.00163			169	0.69
		170	0			430	2.82e-17	201	0.03061	341	0.0126	201	0.00145			170	0.69
		171	0			430	7.232e-18	201	0.03099	341	0.0115	201	0.00129			171	0.67
		172	0			430	1.713e-18	201	0.03136	341	0.01043	201	0.00114			172	0.67
		173	0			430	3.704e-19	201	0.0317	341	0.00942	201	0.00101			173	0.77
		174	0			430	7.201e-20	201	0.03203	341	0.00846	201	0.0008888			174	0.77
		175	0			430	1.235e-20	201	0.03234	341	0.00756	201	0.0007818			175	0.8
		176	0			430	1.815e-21	201	0.03263	341	0.00673	201	0.000686			176	0.83
		177	0			430	2.201e-22	201	0.0329	341	0.00595	201	0.0006004			177	0.8
		178	0			430	2.063e-23	201	0.03317	341	0.00524	201	0.0005241			178	0.77
		179	0			430	1.331e-24	201	0.03342	341	0.00459	201	0.0004564			179	0.77
		180	0			430	4.437e-26	201	0.03366	341	0.004	201	0.0003964			180	0.8
		181	0			430	0	201	0.03389	341	0.00346	201	0.0003434			181	0.79
		182	0.2			430	0	201	0.03412	341	0.00299	201	0.0002967			182	0.77
		183	0.2			436	0	201	0.03434	341	0.00256	201	0.0002557			183	0.78
		184	0.2			436	0	201	0.03455	341	0.00218	201	0.0002199			184	0.77
		185	0.2			436	4.437e-26	201	0.03476	341	0.00185	201	0.0001885			185	0.78
		186	0.2			436	1.331e-24	201	0.03497	341	0.00157	201	0.0001612			186	0.75
		187	0			436	2.063e-23	201	0.03517	341	0.00131	201	0.0001375			187	0.77
		188	0			436	2.201e-22	201	0.03538	341	0.0011	201	0.000117			188	0.83
		189	0.2			436	1.815e-21	201	0.03559	341	0.0009119	201	9.928e-05			189	0.77
		190	0.2			436	1.235e-20	201	0.03581	341	0.0007535	201	8.402e-05			190	0.76
		191	0.2			436	7.201e-20	201	0.03602	341	0.0006193	201	7.092e-05			191	0.72
		192	0.2			436	3.704e-19	201	0.03625	341	0.0005062	201	5.971e-05			192	0.7
		193	0.2			436	1.713e-18	201	0.03648	341	0.0004115	201	5.013e-05			193	0.69
		194	0			436	7.232e-18	201	0.03671	341	0.0003327	201	4.198e-05			194	0.69
		195	0			436	2.82e-17	201	0.03696	341	0.0002675	201	3.506e-05			195	0.75
		196	0.2			436	1.025e-16	201	0.03721	341	0.0002139	201	2.92e-05			196	0.7
		197	0			436	3.501e-16	201	0.03748	341	0.0001701	201	2.426e-05			197	0.69
		198	0			436	1.13e-15	201	0.03776	341	0.0001345	201	2.01e-05			198	0.68
		199	0			436	3.466e-15	201	0.03805	341	0.0001057	201	1.661e-05			199	0.68
		200	0			436	1.015e-14	201	0.03835	341	8.264e-05	201	1.368e-05			200	0.63
		201	-0.2			436	2.847e-14	201	0.03866	341	6.423e-05	201	1.125e-05			201	0.65
		202	0			436	7.678e-14	201	0.03899	341	4.964e-05	201	9.216e-06			202	0.65
		203	0			436	1.996e-13	201	0.03933	341	3.813e-05	201	7.533e-06			203	0.61
		204	0			436	5.016e-13	201	0.03969	341	2.913e-05	201	6.14e-06			204	0.64
		205	0			436	1.221e-12	201	0.04007	341	2.212e-05	201	4.991e-06			205	0.58
		206	0			436	2.883e-12	201	0.04046	341	1.669e-05	201	4.046e-06			206	0.55
		207	0			436	6.619e-12	201	0.04087	341	1.252e-05	201	3.27e-06			207	0.51
		208	-0.2			436	1.48e-11	201	0.0413	341	9.341e-06	201	2.636e-06			208	0.54
		209	-0.2			436	3.226e-11	201	0.04175	341	6.924e-06	201	2.12e-06			209	0.52
		210	-0.2			436	6.864e-11	201	0.04223	341	5.101e-06	201	1.699e-06			210	0.57
		211	-0.2			436	1.428e-10	201	0.04272	341	3.735e-06	201	1.359e-06			211	0.59
		212	-0.2			436	2.905e-10	201	0.04325	341	2.718e-06	201	1.083e-06			212	0.54
		213	0			436	5.789e-10	201	0.0438	341	1.965e-06	201	8.614e-07			213	0.56
		214	0			436	1.131e-09	201	0.04439	341	1.412e-06	201	6.832e-07			214	0.57
		215	0.2			436	2.166e-09	201	0.04501	341	1.008e-06	201	5.405e-07			215	0.62
		216	0.2			436	4.074e-09	201	0.04567	341	7.149e-07	201	4.267e-07			216	0.61
		217	0.2			436	7.527e-09	201	0.04638	341	5.037e-07	201	3.362e-07			217	0.71
		218	0.2			436	1.367e-08	201	0.04715	341	3.526e-07	201	2.647e-07			218	0.65
		219	0.2			436	2.441e-08	201	0.04797	341	2.452e-07	201	2.084e-07			219	0.64
		220	0			436	4.289e-08	201	0.04886	341	1.694e-07	201	1.645e-07			220	0.47
		221	0			436	7.421e-08	201	0.04982	341	1.162e-07	201	1.306e-07			221	0.49
		222	0			436	1.264e-07	201	0.05088	341	7.916e-08	201	1.049e-07			222	0.51
		223	0			436	2.123e-07	201	0.05203	341	5.356e-08	201	8.591e-08			223	0.5
		224	0			436	3.514e-07	201	0.05329	341	3.599e-08	201	7.267e-08			224	0.57
						436	5.735e-07	201	0.05468	341	2.401e-08	201	6.437e-08
						436	9.233e-07	201	0.0562	341	1.59e-08	201	6.057e-08
						436	1.467e-06	201	0.05789	342	1.045e-08	201	6.103e-08
						436	2.301e-06	201	0.05974	342	6.822e-09	201	6.581e-08
						436	3.563e-06	201	0.0618	342	4.419e-09	201	7.519e-08
						436	5.449e-06	201	0.06407	342	2.841e-09	201	8.974e-08
						436	8.234e-06	201	0.06657	342	1.812e-09	201	1.103e-07
						436	1.229e-05	201	0.06934	342	1.147e-09	201	1.381e-07
						436	1.814e-05	201	0.07239	342	7.206e-10	201	1.746e-07
						436	2.647e-05	201	0.07575	342	4.489e-10	201	2.22e-07
						436	3.819e-05	201	0.07945	342	2.774e-10	201	2.828e-07
						436	5.449e-05	201	0.08351	342	1.701e-10	201	3.603e-07
						436	7.69e-05	201	0.08796	342	1.034e-10	201	4.584e-07
						436	0.0001074	201	0.09282	342	6.229e-11	201	5.821e-07
						436	0.0001484	201	0.09813	342	3.722e-11	201	7.377e-07
						436	0.0002029	201	0.1039	342	2.204e-11	201	9.326e-07
						436	0.0002746	201	0.1102	342	1.294e-11	201	1.176e-06
						436	0.000368	201	0.117	342	7.526e-12	201	1.479e-06
						436	0.0004882	201	0.1243	342	4.337e-12	201	1.855e-06
						436	0.0006414	201	0.1322	342	2.476e-12	201	2.32e-06
						436	0.0008345	201	0.1407	342	1.4e-12	201	2.895e-06
						436	0.00108	201	0.1498	342	7.841e-13	201	3.602e-06
						436	0.00137	201	0.1595	342	4.347e-13	201	4.469e-06
						436	0.00174	201	0.1698	342	2.386e-13	201	5.531e-06
						436	0.00217	201	0.1807	342	1.296e-13	201	6.827e-06
						436	0.0027	201	0.1922	342	6.964e-14	201	8.405e-06
						436	0.00332	201	0.2044	342	3.702e-14	201	1.032e-05
						436	0.00405	201	0.2172	342	1.946e-14	201	1.264e-05
						436	0.00489	201	0.2306	342	1.012e-14	201	1.543e-05
						436	0.00586	201	0.2445	342	5.2e-15	201	1.88e-05
						436	0.00695	201	0.259	342	2.641e-15	201	2.284e-05
						436	0.00818	201	0.274	342	1.325e-15	201	2.768e-05
						436	0.00954	201	0.2895	342	6.563e-16	201	3.346e-05
						436	0.01103	201	0.3054	342	3.211e-16	201	4.034e-05
						436	0.01265	201	0.3217	342	1.55e-16	201	4.851e-05
						436	0.01438	201	0.3384	342	7.383e-17	201	5.818e-05
						436	0.01621	201	0.3553	342	3.468e-17	201	6.961e-05
						436	0.01812	201	0.3724	342	1.606e-17	201	8.307e-05
						436	0.02008	201	0.3896	342	7.329e-18	201	9.888e-05
						436	0.02207	201	0.4068	342	3.294e-18	201	0.0001174
						436	0.02406	201	0.424	342	1.458e-18	201	0.000139
						436	0.02601	201	0.4411	342	6.346e-19	201	0.0001643
						436	0.02789	201	0.458	342	2.717e-19	201	0.0001936
						436	0.02965	201	0.4746	342	1.143e-19	201	0.0002276
						436	0.03127	201	0.4907	342	4.725e-20	201	0.0002668
						436	0.03271	201	0.5064	342	1.917e-20	201	0.0003121
						436	0.03394	201	0.5215	342	7.629e-21	201	0.0003642
						436	0.03492	201	0.536	342	2.975e-21	201	0.0004239
						436	0.03564	201	0.5497	342	1.136e-21	201	0.0004922
						436	0.03608	201	0.5625	342	4.246e-22	201	0.0005702
						436	0.03623	201	0.5744	342	1.551e-22	201	0.0006589
						436	0.03608	201	0.5853	342	5.53e-23	201	0.0007595
						436	0.03564	201	0.5951	342	1.923e-23	201	0.0008734
						436	0.03492	201	0.6038	342	6.516e-24	201	0.001
						436	0.03394	201	0.6113	342	2.147e-24	201	0.00115
						436	0.03271	201	0.6176	342	6.872e-25	201	0.00131
						436	0.03127	201	0.6225	342	2.133e-25	201	0.00149
						436	0.02965	201	0.6261	342	6.406e-26	201	0.0017
						436	0.02789	201	0.6284	342	1.859e-26	201	0.00192
						436	0.02601	201	0.6294	342	5.198e-27	201	0.00217
						436	0.02406	201	0.6289	342	1.397e-27	201	0.00245
						436	0.02207	201	0.6271	342	3.6e-28	201	0.00276
						436	0.02008	201	0.624	342	8.865e-29	201	0.0031
						436	0.01812	202	0.6195	342	2.078e-29	201	0.00347
						437	0.01621	202	0.6137	342	4.619e-30	202	0.00388
						437	0.01438	202	0.6067	342	9.685e-31	202	0.00433
						437	0.01265	202	0.5985	342	1.905e-31	202	0.00482
						437	0.01103	202	0.5892	342	3.493e-32	202	0.00535
						437	0.00954	202	0.5787	342	5.921e-33	202	0.00593
						437	0.00818	202	0.5673	342	9.188e-34	202	0.00655
						437	0.00695	202	0.5549	342	1.29e-34	202	0.00722
						437	0.00586	202	0.5417	342	1.612e-35	202	0.00795
						437	0.00489	202	0.5277	342	1.758e-36	202	0.00872
						437	0.00405	202	0.5131	342	1.628e-37	202	0.00955
						437	0.00332	202	0.4978	342	1.229e-38	202	0.01044
						437	0.0027	202	0.4821	342	7.089e-40	202	0.01138
						437	0.00217	202	0.4659	342	2.78e-41	202	0.01239
						437	0.00174	202	0.4494	342	5.563e-43	202	0.01345
						437	0.00137	202	0.4327	342	0	202	0.01457
						437	0.00108	202	0.4159	342	0	202	0.01574
						437	0.0008345	202	0.399	380	0	202	0.01698
						437	0.0006414	202	0.3821	380	0	202	0.01827
						437	0.0004882	202	0.3653	380	5.563e-43	202	0.01962
						437	0.000368	202	0.3487	380	2.78e-41	202	0.02103
						437	0.0002746	202	0.3323	380	7.089e-40	202	0.02248
						437	0.0002029	202	0.3162	380	1.229e-38	202	0.02399
						437	0.0001484	202	0.3005	380	1.628e-37	202	0.02554
						437	0.0001074	202	0.2852	380	1.758e-36	202	0.02713
						437	7.69e-05	202	0.2703	380	1.612e-35	202	0.02877
						437	5.449e-05	202	0.256	380	1.29e-34	202	0.03043
						437	3.819e-05	202	0.2421	380	9.188e-34	202	0.03213
						437	2.647e-05	202	0.2289	380	5.921e-33	202	0.03385
						437	1.814e-05	202	0.2162	380	3.493e-32	202	0.03559
						437	1.229e-05	202	0.2041	380	1.905e-31	202	0.03734
						437	8.234e-06	202	0.1926	380	9.685e-31	202	0.0391
						437	5.449e-06	202	0.1818	380	4.619e-30	202	0.04086
						437	3.563e-06	202	0.1716	380	2.078e-29	202	0.04261
						437	2.301e-06	202	0.162	380	8.865e-29	202	0.04435
						437	1.467e-06	202	0.1531	380	3.6e-28	202	0.04606
						437	9.233e-07	202	0.1448	380	1.397e-27	202	0.04775
						437	5.735e-07	202	0.1371	380	5.198e-27	202	0.0494
						437	3.514e-07	202	0.13	380	1.859e-26	202	0.05101
						437	2.123e-07	202	0.1235	380	6.406e-26	202	0.05256
						437	1.264e-07	202	0.1175	380	2.133e-25	202	0.05406
						437	7.421e-08	202	0.1121	380	6.872e-25	202	0.0555
						437	4.289e-08	202	0.1073	380	2.147e-24	202	0.05687
						437	2.441e-08	202	0.103	380	6.516e-24	202	0.05815
						437	1.367e-08	202	0.09918	380	1.923e-23	202	0.05936
						437	7.527e-09	202	0.09584	380	5.53e-23	202	0.06048
						437	4.074e-09	202	0.09296	380	1.551e-22	202	0.06151
						437	2.166e-09	202	0.09051	380	4.246e-22	202	0.06244
						437	1.131e-09	202	0.08848	380	1.136e-21	202	0.06326
						437	5.789e-10	202	0.08683	380	2.975e-21	202	0.06399
						437	2.905e-10	202	0.08556	380	7.629e-21	202	0.06461
						437	1.428e-10	202	0.08464	380	1.917e-20	202	0.06511
						437	6.864e-11	202	0.08405	380	4.725e-20	202	0.06551
						437	3.226e-11	202	0.08376	380	1.143e-19	202	0.0658
						437	1.48e-11	202	0.08377	380	2.717e-19	202	0.06597
						437	6.619e-12	202	0.08405	380	6.346e-19	202	0.06603
						437	2.883e-12	202	0.08458	380	1.458e-18	202	0.06599
						437	1.221e-12	202	0.08534	380	3.294e-18	202	0.06583
						437	5.016e-13	202	0.08632	380	7.329e-18	202	0.06556
						437	1.996e-13	202	0.0875	380	1.606e-17	202	0.06519
						437	7.678e-14	202	0.08887	380	3.468e-17	202	0.06472
						437	2.847e-14	202	0.09041	380	7.383e-17	202	0.06415
						437	1.015e-14	202	0.0921	381	1.55e-16	202	0.06348
						437	3.466e-15	202	0.09393	381	3.211e-16	202	0.06272
						437	1.13e-15	202	0.09589	381	6.563e-16	202	0.06187
						437	3.501e-16	202	0.09796	381	1.325e-15	202	0.06095
						437	1.025e-16	202	0.1001	381	2.641e-15	202	0.05994
						437	2.82e-17	202	0.1024	381	5.2e-15	202	0.05886
						437	7.232e-18	202	0.1047	381	1.012e-14	202	0.05772
						437	1.713e-18	202	0.1071	381	1.946e-14	202	0.05652
						437	3.704e-19	202	0.1096	381	3.702e-14	202	0.05526
						437	7.201e-20	202	0.112	381	6.964e-14	202	0.05395
						437	1.235e-20	202	0.1146	381	1.296e-13	202	0.05259
						437	1.815e-21	202	0.1171	381	2.386e-13	202	0.0512
						437	2.201e-22	202	0.1196	381	4.347e-13	202	0.04977
						437	2.063e-23	202	0.1221	381	7.841e-13	202	0.04832
						437	1.331e-24	202	0.1246	381	1.4e-12	202	0.04685
						437	4.437e-26	202	0.1271	381	2.476e-12	202	0.04536
						437	0	202	0.1295	381	4.337e-12	202	0.04386
						437	0	202	0.1319	381	7.526e-12	202	0.04235
						456	0	202	0.1342	381	1.294e-11	202	0.04084
						456	0	202	0.1365	381	2.204e-11	202	0.03934
						456	4.437e-26	202	0.1387	381	3.722e-11	202	0.03785
						456	1.331e-24	202	0.1407	381	6.229e-11	202	0.03637
						456	2.063e-23	202	0.1427	381	1.034e-10	202	0.03491
						456	2.201e-22	202	0.1446	381	1.701e-10	202	0.03348
						456	1.815e-21	202	0.1464	381	2.774e-10	202	0.03208
						456	1.235e-20	202	0.148	381	4.489e-10	202	0.0307
						456	7.201e-20	202	0.1495	381	7.206e-10	202	0.02936
						456	3.704e-19	202	0.1509	381	1.147e-09	202	0.02807
						456	1.713e-18	202	0.1521	381	1.812e-09	202	0.02681
						456	7.232e-18	202	0.1531	381	2.841e-09	202	0.02561
						456	2.82e-17	202	0.154	381	4.419e-09	202	0.02445
						456	1.025e-16	202	0.1548	381	6.822e-09	202	0.02335
						456	3.501e-16	202	0.1554	381	1.045e-08	202	0.0223
						456	1.13e-15	202	0.1558	381	1.59e-08	202	0.02131
						456	3.466e-15	202	0.156	381	2.401e-08	202	0.02038
						456	1.015e-14	202	0.156	381	3.599e-08	202	0.01951
						456	2.847e-14	202	0.1559	381	5.356e-08	202	0.0187
						456	7.678e-14	202	0.1556	381	7.916e-08	202	0.01796
						456	1.996e-13	202	0.155	381	1.162e-07	202	0.01729
						456	5.016e-13	202	0.1544	381	1.694e-07	202	0.01668
						456	1.221e-12	202	0.1535	381	2.452e-07	202	0.01613
						456	2.883e-12	202	0.1524	381	3.526e-07	202	0.01566
						456	6.619e-12	202	0.1512	381	5.037e-07	202	0.01525
						456	1.48e-11	202	0.1498	381	7.149e-07	202	0.01491
						456	3.226e-11	202	0.1482	381	1.008e-06	202	0.01463
						456	6.864e-11	202	0.1465	381	1.412e-06	202	0.01441
						456	1.428e-10	202	0.1446	381	1.965e-06	202	0.01426
						456	2.905e-10	202	0.1426	381	2.718e-06	202	0.01417
						456	5.789e-10	202	0.1404	381	3.735e-06	202	0.01413
						456	1.131e-09	202	0.1381	381	5.101e-06	202	0.01415
						456	2.166e-09	202	0.1356	381	6.924e-06	202	0.01423
						456	4.074e-09	202	0.1331	381	9.341e-06	202	0.01435
						457	7.527e-09	202	0.1304	381	1.252e-05	202	0.01451
						457	1.367e-08	202	0.1277	381	1.669e-05	202	0.01472
						457	2.441e-08	202	0.1249	381	2.212e-05	202	0.01497
						457	4.289e-08	202	0.122	381	2.913e-05	202	0.01525
						457	7.421e-08	202	0.119	381	3.813e-05	202	0.01556
						457	1.264e-07	202	0.1161	381	4.964e-05	202	0.0159
						457	2.123e-07	202	0.1131	381	6.423e-05	202	0.01626
						457	3.514e-07	202	0.1101	381	8.264e-05	202	0.01663
						457	5.735e-07	202	0.1071	381	0.0001057	202	0.01702
						457	9.233e-07	202	0.1041	381	0.0001345	202	0.01742
						457	1.467e-06	202	0.1011	381	0.0001701	202	0.01782
						457	2.301e-06	202	0.09825	381	0.0002139	202	0.01822
						457	3.563e-06	202	0.09542	381	0.0002675	202	0.01861
						457	5.449e-06	202	0.09267	381	0.0003327	202	0.019
						457	8.234e-06	202	0.09001	381	0.0004115	202	0.01938
						457	1.229e-05	202	0.08746	381	0.0005062	202	0.01975
						457	1.814e-05	202	0.08504	381	0.0006193	202	0.02009
						457	2.647e-05	202	0.08274	381	0.0007535	202	0.02042
						457	3.819e-05	202	0.08059	381	0.0009119	202	0.02073
						457	5.449e-05	202	0.0786	381	0.0011	202	0.02101
						457	7.69e-05	202	0.07677	381	0.00131	202	0.02127
						457	0.0001074	202	0.07511	381	0.00157	202	0.0215
						457	0.0001484	202	0.07364	381	0.00185	202	0.02171
						457	0.0002029	202	0.07236	381	0.00218	202	0.02189
						457	0.0002746	202	0.07128	381	0.00256	202	0.02205
						457	0.000368	202	0.0704	381	0.00299	202	0.02218
						457	0.0004882	202	0.06973	381	0.00346	202	0.02229
						457	0.0006414	202	0.06926	381	0.004	202	0.02238
						457	0.0008345	202	0.06901	381	0.00459	202	0.02246
						457	0.00108	202	0.06897	381	0.00524	202	0.02251
						457	0.00137	202	0.06914	381	0.00595	202	0.02255
						457	0.00174	202	0.06951	381	0.00673	202	0.02259
						457	0.00217	202	0.07009	381	0.00756	202	0.02261
						457	0.0027	202	0.07087	381	0.00846	202	0.02264
						457	0.00332	202	0.07185	381	0.00942	202	0.02266
						457	0.00405	202	0.07302	381	0.01043	202	0.02269
						457	0.00489	202	0.07437	381	0.0115	202	0.02272
						457	0.00586	202	0.07589	381	0.0126	202	0.02277
						457	0.00695	202	0.07758	381	0.01375	202	0.02283
						457	0.00818	202	0.07943	381	0.01492	202	0.02291
						457	0.00954	202	0.08141	381	0.01611	202	0.02301
						457	0.01103	202	0.08353	381	0.01732	202	0.02314
						457	0.01265	202	0.08577	381	0.01851	202	0.02329
						457	0.01438	202	0.08811	381	0.0197	202	0.02347
						457	0.01621	202	0.09055	381	0.02085	202	0.02369
						457	0.01812	202	0.09306	381	0.02196	202	0.02394
						457	0.02008	202	0.09564	381	0.02302	202	0.02422
						457	0.02207	202	0.09826	381	0.02401	202	0.02453
						457	0.02406	202	0.1009	381	0.02492	202	0.02488
						457	0.02601	202	0.1036	381	0.02573	202	0.02527
						457	0.02789	202	0.1063	381	0.02644	202	0.02569
						457	0.02965	202	0.109	381	0.02703	202	0.02614
						457	0.03127	202	0.1116	381	0.0275	202	0.02662
						457	0.03271	202	0.1142	381	0.02784	202	0.02713
						457	0.03394	202	0.1167	381	0.02805	202	0.02766
						457	0.03492	202	0.1192	381	0.02812	202	0.02822
						457	0.03564	202	0.1216	381	0.02805	202	0.0288
						457	0.03608	202	0.1239	381	0.02784	202	0.02939
						457	0.03623	202	0.1261	381	0.0275	202	0.02999
						457	0.03608	202	0.1281	381	0.02703	202	0.0306
						457	0.03564	202	0.13	381	0.02644	202	0.03121
						457	0.03492	202	0.1318	381	0.02573	202	0.03182
						457	0.03394	202	0.1334	381	0.02492	202	0.03242
						457	0.03271	202	0.1348	381	0.02401	202	0.03301
						457	0.03127	202	0.1361	381	0.02302	202	0.03358
						457	0.02965	202	0.1372	381	0.02196	202	0.03413
						457	0.02789	202	0.1381	381	0.02085	202	0.03465
						457	0.02601	202	0.1388	381	0.0197	202	0.03514
						457	0.02406	202	0.1394	381	0.01851	202	0.0356
						457	0.02207	202	0.1397	381	0.01732	202	0.03601
						457	0.02008	202	0.1399	381	0.01611	202	0.03639
						457	0.01812	202	0.1398	381	0.01492	202	0.03672
						457	0.01621	202	0.1396	381	0.01375	202	0.037
						457	0.01438	202	0.1392	381	0.0126	202	0.03723
						457	0.01265	202	0.1386	381	0.0115	202	0.0374
						457	0.01103	202	0.1379	381	0.01043	202	0.03752
						457	0.00954	202	0.137	381	0.00942	202	0.03759
						457	0.00818	202	0.136	381	0.00846	202	0.0376
						457	0.00695	202	0.1348	381	0.00756	202	0.03755
						457	0.00586	202	0.1335	381	0.00673	202	0.03745
						457	0.00489	203	0.1321	381	0.00595	202	0.03729
						457	0.00405	203	0.1306	381	0.00524	203	0.03708
						457	0.00332	203	0.129	381	0.00459	203	0.03682
						457	0.0027	203	0.1274	381	0.004	203	0.03651
						457	0.00217	203	0.1257	381	0.00346	203	0.03616
						457	0.00174	203	0.124	381	0.00299	203	0.03577
						457	0.00137	203	0.1223	381	0.00256	203	0.03533
						457	0.00108	203	0.1205	381	0.00218	203	0.03486
						457	0.0008345	203	0.1188	381	0.00185	203	0.03436
						457	0.0006414	203	0.1171	381	0.00157	203	0.03384
						457	0.0004882	203	0.1155	381	0.00131	203	0.0333
						457	0.000368	203	0.1139	381	0.0011	203	0.03273
						457	0.0002746	203	0.1124	381	0.0009119	203	0.03216
						457	0.0002029	203	0.1109	381	0.0007535	203	0.03158
						457	0.0001484	203	0.1096	382	0.0006193	203	0.031
						457	0.0001074	203	0.1083	382	0.0005062	203	0.03043
						457	7.69e-05	203	0.1072	382	0.0004115	203	0.02986
						457	5.449e-05	203	0.1062	382	0.0003327	203	0.0293
						457	3.819e-05	203	0.1052	382	0.0002675	203	0.02876
						457	2.647e-05	203	0.1044	382	0.0002139	203	0.02824
						457	1.814e-05	203	0.1038	382	0.0001701	203	0.02775
						457	1.229e-05	203	0.1032	382	0.0001345	203	0.02728
						457	8.234e-06	203	0.1027	382	0.0001057	203	0.02684
						457	5.449e-06	203	0.1024	382	8.264e-05	203	0.02644
						457	3.563e-06	203	0.1022	382	6.423e-05	203	0.02607
						457	2.301e-06	203	0.102	382	4.964e-05	203	0.02574
						457	1.467e-06	203	0.102	382	3.813e-05	203	0.02544
						457	9.233e-07	203	0.102	382	2.913e-05	203	0.02519
						457	5.735e-07	203	0.1021	382	2.212e-05	203	0.02497
						457	3.514e-07	203	0.1023	382	1.669e-05	203	0.02479
						457	2.123e-07	203	0.1025	382	1.252e-05	203	0.02465
						457	1.264e-07	203	0.1027	382	9.341e-06	203	0.02455
						457	7.421e-08	203	0.103	382	6.924e-06	203	0.02449
						457	4.289e-08	203	0.1033	382	5.101e-06	203	0.02446
						457	2.441e-08	203	0.1035	382	3.735e-06	203	0.02447
						457	1.367e-08	203	0.1038	382	2.718e-06	203	0.02451
						457	7.527e-09	203	0.104	382	1.965e-06	203	0.02458
						457	4.074e-09	203	0.1042	382	1.412e-06	203	0.02468
						457	2.166e-09	203	0.1043	382	1.008e-06	203	0.0248
						457	1.131e-09	203	0.1044	382	7.149e-07	203	0.02495
						457	5.789e-10	203	0.1044	382	5.037e-07	203	0.02513
						457	2.905e-10	203	0.1043	382	3.526e-07	203	0.02532
						457	1.428e-10	203	0.1041	382	2.452e-07	203	0.02553
						457	6.864e-11	203	0.1039	382	1.694e-07	203	0.02576
						457	3.226e-11	203	0.1035	382	1.162e-07	203	0.026
						457	1.48e-11	203	0.103	382	7.916e-08	203	0.02626
						457	6.619e-12	203	0.1024	382	5.356e-08	203	0.02653
						457	2.883e-12	203	0.1017	382	3.599e-08	203	0.02681
						457	1.221e-12	203	0.1009	382	2.401e-08	203	0.02711
						458	5.016e-13	203	0.1	382	1.59e-08	203	0.02741
						458	1.996e-13	203	0.09901	382	1.045e-08	203	0.02773
						458	7.678e-14	203	0.09791	382	6.822e-09	203	0.02806
						458	2.847e-14	203	0.0967	382	4.419e-09	203	0.0284
						458	1.015e-14	203	0.09541	382	2.841e-09	203	0.02875
						458	3.466e-15	203	0.09404	382	1.812e-09	203	0.02912
						458	1.13e-15	203	0.0926	382	1.147e-09	203	0.02951
						458	3.501e-16	203	0.09109	382	7.206e-10	203	0.02991
						458	1.025e-16	203	0.08952	382	4.489e-10	203	0.03034
						458	2.82e-17	203	0.08791	382	2.774e-10	203	0.03078
						458	7.232e-18	203	0.08625	382	1.701e-10	203	0.03125
						458	1.713e-18	203	0.08457	382	1.034e-10	203	0.03174
						458	3.704e-19	203	0.08287	382	6.229e-11	203	0.03227
						458	7.201e-20	203	0.08116	382	3.722e-11	203	0.03282
						458	1.235e-20	203	0.07944	382	2.204e-11	203	0.0334
						458	1.815e-21	203	0.07774	382	1.294e-11	203	0.03402
						458	2.201e-22	203	0.07605	382	7.526e-12	203	0.03467
						458	2.063e-23	203	0.07438	382	4.337e-12	203	0.03536
						458	1.331e-24	203	0.07274	382	2.476e-12	203	0.03608
						458	4.437e-26	203	0.07114	382	1.4e-12	203	0.03684
						458	0	203	0.06959	382	7.841e-13	203	0.03765
						458	0	203	0.06808	382	4.347e-13	203	0.03849
						469	0	203	0.06663	382	2.386e-13	203	0.03936
						469	0	203	0.06523	382	1.296e-13	203	0.04028
						469	4.437e-26	203	0.06389	382	6.964e-14	203	0.04123
						469	1.331e-24	203	0.06261	382	3.702e-14	203	0.04222
						469	2.063e-23	203	0.06139	382	1.946e-14	203	0.04324
						469	2.201e-22	203	0.06023	382	1.012e-14	203	0.04429
						469	1.815e-21	203	0.05914	382	5.2e-15	203	0.04537
						469	1.235e-20	203	0.05811	382	2.641e-15	203	0.04647
						469	7.201e-20	203	0.05714	382	1.325e-15	203	0.04759
						469	3.704e-19	203	0.05623	382	6.563e-16	203	0.04873
						469	1.713e-18	203	0.05538	382	3.211e-16	203	0.04989
						469	7.232e-18	203	0.05459	382	1.55e-16	203	0.05105
						469	2.82e-17	203	0.05385	382	7.383e-17	203	0.05221
						469	1.025e-16	203	0.05316	382	3.468e-17	203	0.05338
						469	3.501e-16	203	0.05252	382	1.606e-17	203	0.05453
						469	1.13e-15	203	0.05192	382	7.329e-18	203	0.05568
						469	3.466e-15	203	0.05138	382	3.294e-18	203	0.0568
						469	1.015e-14	203	0.05087	382	1.458e-18	203	0.05791
						469	2.847e-14	203	0.0504	382	6.346e-19	203	0.05898
						469	7.678e-14	203	0.04997	382	2.717e-19	203	0.06002
						469	1.996e-13	203	0.04958	382	1.143e-19	203	0.06102
						469	5.016e-13	203	0.04922	382	4.725e-20	203	0.06197
						469	1.221e-12	203	0.0489	382	1.917e-20	203	0.06287
						469	2.883e-12	203	0.0486	382	7.629e-21	203	0.06371
						469	6.619e-12	203	0.04834	382	2.975e-21	203	0.06449
						469	1.48e-11	203	0.0481	382	1.136e-21	203	0.0652
						469	3.226e-11	203	0.0479	382	4.246e-22	203	0.06584
						469	6.864e-11	203	0.04772	382	1.551e-22	203	0.06641
						469	1.428e-10	203	0.04757	382	5.53e-23	203	0.0669
						469	2.905e-10	203	0.04745	382	1.923e-23	203	0.0673
						469	5.789e-10	203	0.04736	382	6.516e-24	203	0.06762
						469	1.131e-09	203	0.04729	382	2.147e-24	203	0.06785
						469	2.166e-09	203	0.04725	382	6.872e-25	203	0.06799
						469	4.074e-09	203	0.04724	382	2.133e-25	203	0.06805
						469	7.527e-09	203	0.04726	382	6.406e-26	203	0.06801
						469	1.367e-08	203	0.0473	382	1.859e-26	203	0.06789
						469	2.441e-08	203	0.04737	382	5.198e-27	203	0.06767
						469	4.289e-08	203	0.04746	382	1.397e-27	203	0.06737
						469	7.421e-08	203	0.04757	382	3.6e-28	203	0.06698
						469	1.264e-07	203	0.04771	382	8.865e-29	203	0.06651
						469	2.123e-07	203	0.04787	382	2.078e-29	203	0.06596
						469	3.514e-07	203	0.04806	382	4.619e-30	203	0.06534
						469	5.735e-07	203	0.04826	382	9.685e-31	203	0.06465
						469	9.233e-07	203	0.04849	382	1.905e-31	203	0.06389
						469	1.467e-06	203	0.04873	382	3.493e-32	203	0.06308
						469	2.301e-06	203	0.04899	382	5.921e-33	203	0.06221
						469	3.563e-06	203	0.04927	382	9.188e-34	203	0.06131
						469	5.449e-06	203	0.04956	382	1.29e-34	203	0.06036
						469	8.234e-06	203	0.04987	382	1.612e-35	203	0.05938
						469	1.229e-05	203	0.05021	382	1.758e-36	203	0.05838
						469	1.814e-05	203	0.05056	382	1.628e-37	203	0.05737
						469	2.647e-05	203	0.05094	382	1.229e-38	203	0.05635
						469	3.819e-05	203	0.05134	382	7.089e-40	203	0.05533
						469	5.449e-05	203	0.05178	382	2.78e-41	203	0.05432
						469	7.69e-05	203	0.05225	382	5.563e-43	203	0.05333
						469	0.0001074	203	0.05277	382	0	203	0.05236
						469	0.0001484	203	0.05334	382	0	203	0.05143
						469	0.0002029	203	0.05398	403	0	203	0.05053
						469	0.0002746	203	0.05469	403	0	203	0.04967
						469	0.000368	203	0.05549	403	5.563e-43	203	0.04886
						469	0.0004882	203	0.05639	403	2.78e-41	203	0.04811
						469	0.0006414	203	0.05741	403	7.089e-40	203	0.04741
						469	0.0008345	203	0.05858	403	1.229e-38	203	0.04677
						469	0.00108	203	0.0599	403	1.628e-37	203	0.04619
						469	0.00137	203	0.06141	403	1.758e-36	203	0.04568
						469	0.00174	203	0.06313	403	1.612e-35	203	0.04523
						469	0.00217	203	0.06509	403	1.29e-34	203	0.04485
						469	0.0027	203	0.06731	403	9.188e-34	203	0.04452
						469	0.00332	203	0.06982	403	5.921e-33	203	0.04426
						469	0.00405	203	0.07267	403	3.493e-32	203	0.04405
						469	0.00489	203	0.07587	403	1.905e-31	203	0.04389
						469	0.00586	203	0.07947	403	9.685e-31	203	0.04379
						469	0.00695	203	0.0835	403	4.619e-30	203	0.04372
						469	0.00818	203	0.08799	403	2.078e-29	203	0.04369
						469	0.00954	203	0.09298	403	8.865e-29	203	0.0437
						469	0.01103	203	0.09851	403	3.6e-28	203	0.04373
						469	0.01265	203	0.1046	403	1.397e-27	203	0.04377
						469	0.01438	203	0.1113	403	5.198e-27	203	0.04383
						469	0.01621	203	0.1187	403	1.859e-26	203	0.04388
						469	0.01812	203	0.1267	403	6.406e-26	203	0.04394
						469	0.02008	203	0.1354	403	2.133e-25	203	0.04398
						469	0.02207	203	0.1449	403	6.872e-25	203	0.044
						469	0.02406	203	0.1551	403	2.147e-24	203	0.04399
						469	0.02601	203	0.166	403	6.516e-24	203	0.04395
						469	0.02789	203	0.1778	403	1.923e-23	203	0.04387
						469	0.02965	203	0.1904	403	5.53e-23	203	0.04374
						469	0.03127	203	0.2037	403	1.551e-22	203	0.04357
						469	0.03271	203	0.2179	404	4.246e-22	203	0.04334
						469	0.03394	203	0.2328	404	1.136e-21	203	0.04305
						469	0.03492	203	0.2485	404	2.975e-21	203	0.04269
						469	0.03564	203	0.265	404	7.629e-21	203	0.04228
						469	0.03608	203	0.2822	404	1.917e-20	203	0.0418
						469	0.03623	203	0.3001	404	4.725e-20	203	0.04125
						469	0.03608	203	0.3187	404	1.143e-19	203	0.04064
						469	0.03564	203	0.3378	404	2.717e-19	203	0.03996
						469	0.03492	203	0.3575	404	6.346e-19	203	0.03922
						469	0.03394	203	0.3777	404	1.458e-18	203	0.03842
						469	0.03271	203	0.3983	404	3.294e-18	203	0.03756
						469	0.03127	203	0.4192	404	7.329e-18	203	0.03664
						469	0.02965	203	0.4404	404	1.606e-17	203	0.03568
						469	0.02789	203	0.4617	404	3.468e-17	203	0.03467
						469	0.02601	203	0.483	404	7.383e-17	203	0.03363
						469	0.02406	203	0.5043	404	1.55e-16	203	0.03255
						469	0.02207	203	0.5254	404	3.211e-16	203	0.03144
						469	0.02008	203	0.5462	404	6.563e-16	203	0.03031
						469	0.01812	203	0.5666	404	1.325e-15	203	0.02917
						469	0.01621	203	0.5865	404	2.641e-15	203	0.02802
						469	0.01438	203	0.6058	404	5.2e-15	203	0.02687
						469	0.01265	203	0.6244	404	1.012e-14	203	0.02572
						469	0.01103	203	0.642	404	1.946e-14	203	0.02459
						469	0.00954	203	0.6587	404	3.702e-14	203	0.02347
						469	0.00818	203	0.6743	404	6.964e-14	203	0.02238
						469	0.00695	203	0.6888	404	1.296e-13	203	0.02132
						470	0.00586	203	0.7019	404	2.386e-13	203	0.0203
						470	0.00489	203	0.7137	404	4.347e-13	203	0.01932
						470	0.00405	203	0.724	404	7.841e-13	203	0.01839
						470	0.00332	203	0.7328	404	1.4e-12	203	0.0175
						470	0.0027	203	0.74	404	2.476e-12	203	0.01668
						470	0.00217	203	0.7456	404	4.337e-12	203	0.01591
						470	0.00174	203	0.7494	404	7.526e-12	203	0.0152
						470	0.00137	203	0.7516	404	1.294e-11	203	0.01456
						470	0.00108	203	0.752	404	2.204e-11	203	0.01399
						470	0.0008345	204	0.7508	404	3.722e-11	203	0.01349
						470	0.0006414	204	0.7477	404	6.229e-11	204	0.01307
						470	0.0004882	204	0.743	404	1.034e-10	204	0.01271
						470	0.000368	204	0.7366	404	1.701e-10	204	0.01243
						470	0.0002746	204	0.7286	404	2.774e-10	204	0.01223
						470	0.0002029	204	0.719	404	4.489e-10	204	0.0121
						470	0.0001484	204	0.7079	404	7.206e-10	204	0.01204
						470	0.0001074	204	0.6954	404	1.147e-09	204	0.01206
						470	7.69e-05	204	0.6815	404	1.812e-09	204	0.01215
						470	5.449e-05	204	0.6664	404	2.841e-09	204	0.01231
						470	3.819e-05	204	0.6501	404	4.419e-09	204	0.01255
						470	2.647e-05	204	0.6327	404	6.822e-09	204	0.01285
						470	1.814e-05	204	0.6145	404	1.045e-08	204	0.01321
						470	1.229e-05	204	0.5953	404	1.59e-08	204	0.01364
						470	8.234e-06	204	0.5755	404	2.401e-08	204	0.01413
						470	5.449e-06	204	0.5551	404	3.599e-08	204	0.01468
						470	3.563e-06	204	0.5342	404	5.356e-08	204	0.01528
						470	2.301e-06	204	0.5129	404	7.916e-08	204	0.01593
						470	1.467e-06	204	0.4914	404	1.162e-07	204	0.01663
						470	9.233e-07	204	0.4698	404	1.694e-07	204	0.01738
						470	5.735e-07	204	0.4481	404	2.452e-07	204	0.01816
						470	3.514e-07	204	0.4266	404	3.526e-07	204	0.01898
						470	2.123e-07	204	0.4052	404	5.037e-07	204	0.01983
						470	1.264e-07	204	0.384	404	7.149e-07	204	0.0207
						470	7.421e-08	204	0.3632	404	1.008e-06	204	0.0216
						470	4.289e-08	204	0.3429	404	1.412e-06	204	0.02252
						470	2.441e-08	204	0.323	404	1.965e-06	204	0.02346
						470	1.367e-08	204	0.3037	404	2.718e-06	204	0.0244
						470	7.527e-09	204	0.2851	404	3.735e-06	204	0.02535
						470	4.074e-09	204	0.2671	404	5.101e-06	204	0.0263
						470	2.166e-09	204	0.2498	404	6.924e-06	204	0.02725
						470	1.131e-09	204	0.2332	404	9.341e-06	204	0.02819
						470	5.789e-10	204	0.2174	404	1.252e-05	204	0.02912
						470	2.905e-10	204	0.2024	404	1.669e-05	204	0.03004
						470	1.428e-10	204	0.1882	404	2.212e-05	204	0.03094
						470	6.864e-11	204	0.1747	404	2.913e-05	204	0.03181
						470	3.226e-11	204	0.1621	404	3.813e-05	204	0.03267
						470	1.48e-11	204	0.1503	404	4.964e-05	204	0.0335
						470	6.619e-12	204	0.1392	404	6.423e-05	204	0.0343
						470	2.883e-12	204	0.1289	404	8.264e-05	204	0.03507
						470	1.221e-12	204	0.1193	404	0.0001057	204	0.03581
						470	5.016e-13	204	0.1104	404	0.0001345	204	0.03652
						470	1.996e-13	204	0.1022	404	0.0001701	204	0.03719
						470	7.678e-14	204	0.09473	404	0.0002139	204	0.03783
						470	2.847e-14	204	0.08785	404	0.0002675	204	0.03843
						470	1.015e-14	204	0.08157	404	0.0003327	204	0.03901
						470	3.466e-15	204	0.07587	404	0.0004115	204	0.03954
						470	1.13e-15	204	0.07071	404	0.0005062	204	0.04005
						470	3.501e-16	204	0.06605	404	0.0006193	204	0.04053
						470	1.025e-16	204	0.06187	404	0.0007535	204	0.04098
						470	2.82e-17	204	0.05814	404	0.0009119	204	0.04141
						470	7.232e-18	204	0.05482	404	0.0011	204	0.04182
						470	1.713e-18	204	0.05189	404	0.00131	204	0.04221
						470	3.704e-19	204	0.04933	404	0.00157	204	0.04258
						470	7.201e-20	204	0.0471	404	0.00185	204	0.04295
						470	1.235e-20	204	0.04517	404	0.00218	204	0.04331
						470	1.815e-21	204	0.04354	404	0.00256	204	0.04368
						470	2.201e-22	204	0.04218	404	0.00299	204	0.04405
						470	2.063e-23	204	0.04106	404	0.00346	204	0.04443
						470	1.331e-24	204	0.04017	404	0.004	204	0.04483
						470	4.437e-26	204	0.03949	404	0.00459	204	0.04525
						470	0	204	0.03901	404	0.00524	204	0.0457
						470	0	204	0.03872	404	0.00595	204	0.04619
						471	0	204	0.03859	404	0.00673	204	0.04673
						471	0	204	0.03863	404	0.00756	204	0.04731
						471	4.437e-26	204	0.03881	404	0.00846	204	0.04795
						471	1.331e-24	204	0.03913	404	0.00942	204	0.04865
						471	2.063e-23	204	0.03958	404	0.01043	204	0.04943
						471	2.201e-22	204	0.04015	404	0.0115	204	0.05028
						471	1.815e-21	204	0.04084	404	0.0126	204	0.05121
						471	1.235e-20	204	0.04163	404	0.01375	204	0.05223
						471	7.201e-20	204	0.04252	404	0.01492	204	0.05334
						471	3.704e-19	204	0.0435	404	0.01611	204	0.05456
						471	1.713e-18	204	0.04457	404	0.01732	204	0.05588
						471	7.232e-18	204	0.04571	404	0.01851	204	0.05731
						471	2.82e-17	204	0.04692	404	0.0197	204	0.05885
						471	1.025e-16	204	0.0482	404	0.02085	204	0.06052
						471	3.501e-16	204	0.04954	404	0.02196	204	0.06231
						471	1.13e-15	204	0.05092	404	0.02302	204	0.06422
						471	3.466e-15	204	0.05234	404	0.02401	204	0.06626
						471	1.015e-14	204	0.0538	404	0.02492	204	0.06844
						471	2.847e-14	204	0.05529	404	0.02573	204	0.07074
						471	7.678e-14	204	0.05679	404	0.02644	204	0.07317
						471	1.996e-13	204	0.05831	404	0.02703	204	0.07574
						471	5.016e-13	204	0.05982	404	0.0275	204	0.07843
						471	1.221e-12	204	0.06133	404	0.02784	204	0.08126
						471	2.883e-12	204	0.06283	404	0.02805	204	0.08421
						471	6.619e-12	204	0.06431	404	0.02812	204	0.08728
						471	1.48e-11	204	0.06575	404	0.02805	204	0.09047
						471	3.226e-11	204	0.06716	404	0.02784	204	0.09377
						471	6.864e-11	204	0.06852	404	0.0275	204	0.09718
						471	1.428e-10	204	0.06982	404	0.02703	204	0.1007
						471	2.905e-10	204	0.07107	404	0.02644	204	0.1043
						471	5.789e-10	204	0.07225	404	0.02573	204	0.108
						471	1.131e-09	204	0.07336	404	0.02492	204	0.1117
						471	2.166e-09	204	0.07439	404	0.02401	204	0.1155
						471	4.074e-09	204	0.07534	404	0.02302	204	0.1194
						471	7.527e-09	204	0.07619	404	0.02196	204	0.1233
						471	1.367e-08	204	0.07696	404	0.02085	204	0.1273
						471	2.441e-08	204	0.07763	404	0.0197	204	0.1313
						471	4.289e-08	204	0.0782	404	0.01851	204	0.1352
						471	7.421e-08	204	0.07867	404	0.01732	204	0.1392
						471	1.264e-07	204	0.07904	404	0.01611	204	0.1432
						471	2.123e-07	204	0.0793	404	0.01492	204	0.1471
						471	3.514e-07	204	0.07946	404	0.01375	204	0.151
						471	5.735e-07	204	0.07952	405	0.0126	204	0.1548
						471	9.235e-07	204	0.07947	405	0.0115	204	0.1586
						471	1.467e-06	204	0.07933	405	0.01043	204	0.1623
						471	2.301e-06	204	0.07909	405	0.00942	204	0.1659
						471	3.564e-06	204	0.07875	405	0.00846	204	0.1694
						471	5.451e-06	204	0.07832	405	0.00756	204	0.1727
						472	8.238e-06	204	0.0778	405	0.00673	204	0.176
						472	1.23e-05	204	0.0772	405	0.00595	204	0.1791
						472	1.816e-05	204	0.07651	405	0.00524	204	0.1821
						472	2.65e-05	204	0.07576	405	0.00459	204	0.1849
						472	3.823e-05	204	0.07493	405	0.004	204	0.1876
						472	5.456e-05	204	0.07405	405	0.00346	204	0.1901
						472	7.703e-05	204	0.0731	405	0.00299	204	0.1925
						472	0.0001076	204	0.07211	405	0.00256	204	0.1946
						472	0.0001487	204	0.07107	405	0.00218	204	0.1966
						472	0.0002035	204	0.06999	405	0.00185	204	0.1985
						472	0.0002756	204	0.06888	405	0.00157	204	0.2001
						472	0.0003695	204	0.06775	405	0.00131	204	0.2016
						472	0.0004905	204	0.0666	405	0.0011	204	0.2029
						472	0.0006449	204	0.06544	405	0.0009119	204	0.204
						472	0.0008399	204	0.06428	405	0.0007535	204	0.205
						472	0.00108	204	0.06311	405	0.0006193	204	0.2058
						472	0.00139	204	0.06196	405	0.0005062	204	0.2064
						472	0.00175	204	0.06083	405	0.0004115	204	0.2069
						472	0.0022	204	0.05972	405	0.0003327	204	0.2072
						472	0.00274	204	0.05863	405	0.0002675	204	0.2073
						472	0.00338	204	0.05758	405	0.0002139	204	0.2073
						472	0.00412	204	0.05658	405	0.0001701	204	0.2072
						472	0.005	204	0.05562	405	0.0001345	204	0.2069
						472	0.006	204	0.05471	405	0.0001057	204	0.2065
						472	0.00715	204	0.05386	405	8.264e-05	204	0.206
						472	0.00845	204	0.05307	405	6.423e-05	204	0.2054
						472	0.00991	204	0.05236	405	4.964e-05	204	0.2046
						472	0.01152	204	0.05171	405	3.813e-05	204	0.2038
						472	0.01329	204	0.05114	405	2.913e-05	204	0.2028
						472	0.01521	204	0.05065	405	2.212e-05	204	0.2018
						472	0.01728	204	0.05025	405	1.669e-05	204	0.2007
						472	0.01949	204	0.04993	405	1.252e-05	204	0.1995
						472	0.02182	204	0.04971	405	9.341e-06	204	0.1982
						472	0.02425	204	0.04958	405	6.924e-06	204	0.1969
						472	0.02676	204	0.04955	405	5.101e-06	204	0.1955
						472	0.02933	204	0.04961	405	3.735e-06	204	0.194
						472	0.03194	204	0.04978	405	2.718e-06	204	0.1925
						472	0.03454	204	0.05004	405	1.965e-06	204	0.191
						472	0.03713	204	0.05041	405	1.412e-06	204	0.1894
						472	0.03966	204	0.05088	405	1.008e-06	204	0.1877
						472	0.04212	204	0.05146	405	7.149e-07	204	0.1861
						472	0.04446	204	0.05213	405	5.037e-07	204	0.1844
						472	0.04667	204	0.05291	405	3.526e-07	204	0.1826
						472	0.04873	204	0.05379	405	2.452e-07	204	0.1809
						472	0.05061	204	0.05477	405	1.694e-07	204	0.1791
						472	0.05229	204	0.05584	405	1.162e-07	204	0.1774
						472	0.05376	204	0.057	405	7.916e-08	204	0.1756
						472	0.055	204	0.05825	405	5.356e-08	204	0.1738
						472	0.05601	204	0.05959	405	3.599e-08	204	0.1719
						472	0.05677	204	0.06101	405	2.401e-08	204	0.1701
						472	0.05729	204	0.0625	405	1.59e-08	204	0.1683
						472	0.05754	204	0.06406	405	1.045e-08	204	0.1664
						472	0.05754	204	0.06569	405	6.822e-09	204	0.1646
						472	0.05729	204	0.06737	405	4.419e-09	204	0.1627
						472	0.05677	204	0.0691	405	2.841e-09	204	0.1609
						472	0.05601	204	0.07087	405	1.812e-09	204	0.159
						472	0.055	204	0.07267	405	1.147e-09	204	0.1571
						472	0.05376	204	0.0745	405	7.206e-10	204	0.1552
						472	0.05229	204	0.07634	405	4.489e-10	204	0.1532
						472	0.05061	204	0.07818	405	2.774e-10	204	0.1513
						472	0.04873	204	0.08002	405	1.701e-10	204	0.1493
						472	0.04667	204	0.08184	405	1.034e-10	204	0.1473
						472	0.04446	204	0.08363	405	6.229e-11	204	0.1453
						472	0.04212	204	0.08539	405	3.722e-11	204	0.1432
						472	0.03966	204	0.08709	405	2.204e-11	204	0.1411
						472	0.03713	204	0.08874	405	1.294e-11	204	0.139
						472	0.03454	204	0.09031	405	7.526e-12	204	0.1368
						472	0.03194	204	0.09181	405	4.337e-12	204	0.1346
						472	0.02933	204	0.09321	405	2.476e-12	204	0.1323
						472	0.02676	204	0.0945	405	1.4e-12	204	0.13
						472	0.02425	204	0.09569	405	7.841e-13	204	0.1276
						472	0.02182	204	0.09675	405	4.347e-13	204	0.1251
						472	0.01949	204	0.09768	405	2.386e-13	204	0.1226
						472	0.01728	204	0.09848	405	1.296e-13	204	0.1201
						472	0.01521	204	0.09912	405	6.964e-14	204	0.1175
						472	0.01329	204	0.09962	405	3.702e-14	204	0.1148
						472	0.01152	204	0.09995	405	1.946e-14	204	0.1121
						472	0.00991	204	0.1001	405	1.012e-14	204	0.1094
						472	0.00845	204	0.1001	405	5.2e-15	204	0.1065
						472	0.00715	204	0.09996	405	2.641e-15	204	0.1037
						472	0.006	205	0.09963	405	1.325e-15	205	0.1008
						472	0.005	205	0.09912	405	6.563e-16	205	0.09786
						472	0.00412	205	0.09844	405	3.211e-16	205	0.0949
						472	0.00338	205	0.09759	405	1.55e-16	205	0.09192
						472	0.00274	205	0.09658	405	7.383e-17	205	0.08892
						472	0.0022	205	0.0954	405	3.468e-17	205	0.08591
						472	0.00175	205	0.09406	405	1.606e-17	205	0.0829
						472	0.00139	205	0.09258	405	7.329e-18	205	0.0799
						472	0.00108	205	0.09095	405	3.294e-18	205	0.07691
						472	0.0008399	205	0.08918	405	1.458e-18	205	0.07395
						472	0.0006449	205	0.08728	405	6.346e-19	205	0.07103
						472	0.0004905	205	0.08527	405	2.717e-19	205	0.06814
						472	0.0003695	205	0.08315	405	1.143e-19	205	0.06531
						472	0.0002756	205	0.08094	405	4.725e-20	205	0.06253
						472	0.0002035	205	0.07864	405	1.917e-20	205	0.05982
						472	0.0001487	205	0.07627	405	7.629e-21	205	0.05719
						472	0.0001076	205	0.07384	405	2.975e-21	205	0.05463
						472	7.703e-05	205	0.07136	405	1.136e-21	205	0.05217
						472	5.456e-05	205	0.06885	405	4.246e-22	205	0.0498
						472	3.823e-05	205	0.06632	405	1.551e-22	205	0.04753
						472	2.65e-05	205	0.06378	405	5.53e-23	205	0.04536
						472	1.816e-05	205	0.06125	405	1.923e-23	205	0.0433
						472	1.23e-05	205	0.05873	405	6.516e-24	205	0.04135
						472	8.238e-06	205	0.05625	405	2.147e-24	205	0.03952
						472	5.451e-06	205	0.05381	405	6.872e-25	205	0.0378
						472	3.564e-06	205	0.05143	405	2.133e-25	205	0.0362
						472	2.301e-06	205	0.04911	405	6.406e-26	205	0.03471
						472	1.467e-06	205	0.04687	405	1.859e-26	205	0.03334
						472	9.235e-07	205	0.04471	405	5.198e-27	205	0.03208
						472	5.735e-07	205	0.04265	405	1.397e-27	205	0.03092
						472	3.514e-07	205	0.0407	405	3.6e-28	205	0.02988
						472	2.123e-07	205	0.03886	405	8.865e-29	205	0.02894
						472	1.264e-07	205	0.03715	405	2.078e-29	205	0.02809
						472	7.421e-08	205	0.03556	405	4.619e-30	205	0.02734
						472	4.289e-08	205	0.0341	405	9.685e-31	205	0.02667
						472	2.441e-08	205	0.03279	405	1.905e-31	205	0.02609
						472	1.367e-08	205	0.03162	405	3.493e-32	205	0.02558
						472	7.527e-09	205	0.03059	405	5.921e-33	205	0.02514
						472	4.074e-09	205	0.02971	405	9.188e-34	205	0.02476
						472	2.166e-09	205	0.02899	405	1.29e-34	205	0.02444
						472	1.131e-09	205	0.02841	405	1.612e-35	205	0.02416
						472	5.789e-10	205	0.02799	405	1.758e-36	205	0.02393
						472	2.905e-10	205	0.02772	405	1.628e-37	205	0.02373
						472	1.428e-10	205	0.02759	405	1.229e-38	205	0.02357
						472	6.864e-11	205	0.02762	405	7.089e-40	205	0.02343
						473	3.226e-11	205	0.02779	405	2.78e-41	205	0.0233
						473	1.48e-11	205	0.0281	405	5.563e-43	205	0.02319
						473	6.619e-12	205	0.02855	405	0	205	0.02309
						473	2.883e-12	205	0.02913	405	0	205	0.023
						473	1.221e-12	205	0.02983	412	0	205	0.02291
						473	5.016e-13	205	0.03066	412	0	205	0.02281
						473	1.996e-13	205	0.0316	412	5.563e-43	205	0.02272
						473	7.678e-14	205	0.03264	412	2.78e-41	205	0.02262
						473	2.847e-14	205	0.03378	412	7.089e-40	205	0.02251
						473	1.015e-14	205	0.03501	412	1.229e-38	205	0.0224
						473	3.466e-15	205	0.03632	412	1.628e-37	205	0.02228
						473	1.13e-15	205	0.0377	412	1.758e-36	205	0.02215
						473	3.501e-16	205	0.03914	412	1.612e-35	205	0.02202
						473	1.025e-16	205	0.04064	412	1.29e-34	205	0.02189
						473	2.82e-17	205	0.04218	412	9.188e-34	205	0.02176
						473	7.232e-18	205	0.04375	412	5.921e-33	205	0.02164
						473	1.713e-18	205	0.04534	412	3.493e-32	205	0.02152
						473	3.704e-19	205	0.04695	412	1.905e-31	205	0.02141
						473	7.201e-20	205	0.04857	412	9.685e-31	205	0.02131
						473	1.235e-20	205	0.05018	412	4.619e-30	205	0.02124
						473	1.815e-21	205	0.05178	412	2.078e-29	205	0.02118
						473	2.201e-22	205	0.05335	412	8.865e-29	205	0.02115
						473	2.063e-23	205	0.0549	412	3.6e-28	205	0.02115
						473	1.331e-24	205	0.05641	412	1.397e-27	205	0.02119
						473	4.437e-26	205	0.05788	412	5.198e-27	205	0.02127
						473	0	205	0.05929	412	1.859e-26	205	0.02139
						473	0	205	0.06065	412	6.406e-26	205	0.02155
						473	0	205	0.06195	412	2.133e-25	205	0.02177
						473	0	205	0.06319	412	6.872e-25	205	0.02204
						473	4.437e-26	205	0.06436	412	2.147e-24	205	0.02237
						473	1.331e-24	205	0.06546	412	6.516e-24	205	0.02276
						473	2.063e-23	205	0.06649	412	1.923e-23	205	0.02321
						473	2.201e-22	205	0.06745	412	5.53e-23	205	0.02372
						473	1.815e-21	205	0.06833	412	1.551e-22	205	0.02429
						473	1.235e-20	205	0.06915	412	4.246e-22	205	0.02493
						473	7.201e-20	205	0.06989	412	1.136e-21	205	0.02563
						473	3.704e-19	205	0.07056	412	2.975e-21	205	0.0264
						473	1.713e-18	205	0.07117	412	7.629e-21	205	0.02722
						473	7.232e-18	205	0.07172	412	1.917e-20	205	0.02811
						473	2.82e-17	205	0.07221	412	4.725e-20	205	0.02905
						473	1.025e-16	205	0.07264	412	1.143e-19	205	0.03004
						473	3.501e-16	205	0.07302	412	2.717e-19	205	0.03108
						473	1.13e-15	205	0.07336	412	6.346e-19	205	0.03217
						473	3.466e-15	205	0.07365	412	1.458e-18	205	0.0333
						473	1.015e-14	205	0.07391	412	3.294e-18	205	0.03446
						473	2.847e-14	205	0.07414	412	7.329e-18	205	0.03565
						473	7.678e-14	205	0.07434	412	1.606e-17	205	0.03687
						473	1.996e-13	205	0.07451	412	3.468e-17	205	0.0381
						473	5.016e-13	205	0.07467	413	7.383e-17	205	0.03934
						473	1.221e-12	205	0.07481	413	1.55e-16	205	0.04059
						473	2.883e-12	205	0.07495	413	3.211e-16	205	0.04183
						473	6.619e-12	205	0.07507	413	6.563e-16	205	0.04306
						473	1.48e-11	205	0.0752	413	1.325e-15	205	0.04427
						473	3.226e-11	205	0.07531	413	2.641e-15	205	0.04546
						473	6.864e-11	205	0.07543	413	5.2e-15	205	0.04661
						473	1.428e-10	205	0.07556	413	1.012e-14	205	0.04773
						473	2.905e-10	205	0.07568	413	1.946e-14	205	0.0488
						473	5.789e-10	205	0.07581	413	3.702e-14	205	0.04982
						473	1.131e-09	205	0.07594	413	6.964e-14	205	0.05079
						473	2.166e-09	205	0.07608	413	1.296e-13	205	0.05169
						473	4.074e-09	205	0.07622	413	2.386e-13	205	0.05252
						473	7.527e-09	205	0.07637	413	4.347e-13	205	0.05328
						473	1.367e-08	205	0.07652	413	7.841e-13	205	0.05396
						473	2.441e-08	205	0.07668	413	1.4e-12	205	0.05456
						473	4.289e-08	205	0.07684	413	2.476e-12	205	0.05508
						473	7.421e-08	205	0.077	413	4.337e-12	205	0.05552
						473	1.264e-07	205	0.07717	413	7.526e-12	205	0.05587
						473	2.123e-07	205	0.07734	413	1.294e-11	205	0.05613
						473	3.514e-07	205	0.07751	413	2.204e-11	205	0.0563
						473	5.735e-07	205	0.07768	413	3.722e-11	205	0.05638
						473	9.234e-07	205	0.07786	413	6.229e-11	205	0.05638
						473	1.467e-06	205	0.07804	413	1.034e-10	205	0.0563
						473	2.301e-06	205	0.07823	413	1.701e-10	205	0.05613
						473	3.563e-06	205	0.07843	413	2.774e-10	205	0.05588
						473	5.45e-06	205	0.07863	413	4.489e-10	205	0.05556
						473	8.235e-06	205	0.07884	413	7.206e-10	205	0.05516
						473	1.23e-05	205	0.07907	413	1.147e-09	205	0.05469
						473	1.815e-05	205	0.07931	413	1.812e-09	205	0.05416
						473	2.648e-05	205	0.07958	413	2.841e-09	205	0.05357
						473	3.82e-05	205	0.07986	413	4.419e-09	205	0.05293
						473	5.451e-05	205	0.08017	413	6.822e-09	205	0.05224
						473	7.695e-05	205	0.08051	413	1.045e-08	205	0.0515
						473	0.0001075	205	0.08087	413	1.59e-08	205	0.05073
						473	0.0001485	205	0.08127	413	2.401e-08	205	0.04992
						473	0.0002031	205	0.08171	413	3.599e-08	205	0.04909
						473	0.000275	205	0.08219	413	5.356e-08	205	0.04823
						473	0.0003686	205	0.08271	413	7.916e-08	205	0.04736
						473	0.0004891	205	0.08327	413	1.162e-07	205	0.04647
						473	0.0006428	205	0.08387	413	1.694e-07	205	0.04558
						473	0.0008368	205	0.08452	413	2.452e-07	205	0.04469
						473	0.00108	205	0.08522	413	3.526e-07	205	0.04379
						474	0.00138	205	0.08596	413	5.037e-07	205	0.0429
						474	0.00174	205	0.08674	413	7.149e-07	205	0.04201
						474	0.00219	205	0.08757	413	1.008e-06	205	0.04114
						474	0.00272	205	0.08844	413	1.412e-06	205	0.04027
						474	0.00335	205	0.08934	413	1.965e-06	205	0.03942
						474	0.00409	205	0.09028	413	2.718e-06	205	0.03858
						474	0.00494	205	0.09125	413	3.735e-06	205	0.03776
						474	0.00593	205	0.09224	413	5.101e-06	205	0.03695
						474	0.00706	205	0.09326	413	6.924e-06	205	0.03616
						474	0.00833	205	0.09429	413	9.341e-06	205	0.03538
						474	0.00974	205	0.09532	413	1.252e-05	205	0.03462
						474	0.01131	205	0.09636	413	1.669e-05	205	0.03387
						474	0.01302	205	0.0974	413	2.212e-05	205	0.03313
						474	0.01487	205	0.09843	413	2.913e-05	205	0.03241
						474	0.01685	205	0.09944	413	3.813e-05	205	0.03169
						474	0.01895	205	0.1004	413	4.964e-05	205	0.03098
						474	0.02116	205	0.1014	413	6.423e-05	205	0.03027
						474	0.02345	205	0.1023	413	8.264e-05	205	0.02957
						474	0.0258	205	0.1032	413	0.0001057	205	0.02887
						474	0.02819	205	0.104	413	0.0001345	205	0.02818
						474	0.03059	205	0.1048	413	0.0001701	205	0.02748
						474	0.03297	205	0.1056	413	0.0002139	205	0.02678
						474	0.03532	205	0.1062	413	0.0002675	205	0.02607
						474	0.0376	205	0.1069	413	0.0003327	205	0.02537
						474	0.03979	205	0.1074	413	0.0004115	205	0.02465
						474	0.04187	205	0.1079	413	0.0005062	205	0.02393
						474	0.04382	205	0.1084	413	0.0006193	205	0.02321
						474	0.04562	205	0.1087	413	0.0007535	205	0.02248
						474	0.04726	205	0.109	413	0.0009119	205	0.02175
						474	0.04873	205	0.1093	413	0.0011	205	0.02101
						474	0.05002	205	0.1095	413	0.00131	205	0.02026
						474	0.05113	205	0.1096	413	0.00157	205	0.01951
						474	0.05206	205	0.1097	413	0.00185	205	0.01876
						474	0.05279	205	0.1097	413	0.00218	205	0.01801
						474	0.05335	205	0.1097	413	0.00256	205	0.01726
						474	0.05372	205	0.1097	413	0.00299	205	0.01651
						474	0.0539	205	0.1096	413	0.00346	205	0.01577
						474	0.0539	205	0.1095	413	0.004	205	0.01503
						474	0.05372	205	0.1093	413	0.00459	205	0.01429
						474	0.05335	205	0.1092	413	0.00524	205	0.01357
						474	0.05279	205	0.109	413	0.00595	205	0.01286
						474	0.05206	205	0.1088	413	0.00673	205	0.01216
						474	0.05113	205	0.1086	413	0.00756	205	0.01147
						474	0.05002	205	0.1084	413	0.00846	205	0.0108
						474	0.04873	205	0.1082	413	0.00942	205	0.01015
						474	0.04726	205	0.108	413	0.01043	205	0.00951
						474	0.04562	205	0.1079	413	0.0115	205	0.0089
						474	0.04382	205	0.1077	413	0.0126	205	0.0083
						474	0.04187	205	0.1075	413	0.01375	205	0.00773
						474	0.03979	205	0.1074	413	0.01492	205	0.00718
						474	0.0376	205	0.1072	413	0.01611	205	0.00666
						474	0.03532	205	0.1071	413	0.01732	205	0.00616
						474	0.03297	205	0.107	413	0.01851	205	0.00568
						474	0.03059	205	0.1069	413	0.0197	205	0.00523
						474	0.02819	205	0.1068	413	0.02085	205	0.0048
						474	0.0258	205	0.1067	413	0.02196	205	0.0044
						474	0.02345	206	0.1067	413	0.02302	206	0.00402
						474	0.02116	206	0.1066	413	0.02401	206	0.00366
						474	0.01895	206	0.1066	413	0.02492	206	0.00333
						474	0.01685	206	0.1065	413	0.02573	206	0.00302
						474	0.01487	206	0.1064	413	0.02644	206	0.00273
						474	0.01302	206	0.1064	413	0.02703	206	0.00247
						474	0.01131	206	0.1063	413	0.0275	206	0.00222
						474	0.00974	206	0.1062	413	0.02784	206	0.002
						474	0.00833	206	0.1061	413	0.02805	206	0.00179
						474	0.00706	206	0.106	413	0.02812	206	0.0016
						474	0.00593	206	0.1059	413	0.02805	206	0.00143
						474	0.00494	206	0.1057	413	0.02784	206	0.00127
						474	0.00409	206	0.1055	413	0.0275	206	0.00112
						474	0.00335	206	0.1053	413	0.02703	206	0.0009948
						474	0.00272	206	0.1051	413	0.02644	206	0.000878
						474	0.00219	206	0.1048	413	0.02573	206	0.0007729
						474	0.00174	206	0.1045	413	0.02492	206	0.0006786
						474	0.00138	206	0.1042	413	0.02401	206	0.0005943
						474	0.00108	206	0.1038	413	0.02302	206	0.0005192
						474	0.0008368	206	0.1034	413	0.02196	206	0.0004524
						474	0.0006428	206	0.1029	413	0.02085	206	0.0003932
						474	0.0004891	206	0.1024	413	0.0197	206	0.0003409
						474	0.0003686	206	0.1019	413	0.01851	206	0.0002948
						474	0.000275	206	0.1013	413	0.01732	206	0.0002543
						474	0.0002031	206	0.1007	413	0.01611	206	0.0002189
						474	0.0001485	206	0.1	413	0.01492	206	0.0001879
						474	0.0001075	206	0.09929	413	0.01375	206	0.000161
						474	7.695e-05	206	0.09854	413	0.0126	206	0.0001377
						474	5.451e-05	206	0.09775	413	0.0115	206	0.0001175
						474	3.82e-05	206	0.09692	413	0.01043	206	0.0001002
						474	2.648e-05	206	0.09606	413	0.00942	206	8.539e-05
						474	1.815e-05	206	0.09516	413	0.00846	206	7.281e-05
						474	1.23e-05	206	0.09423	413	0.00756	206	6.221e-05
						474	8.235e-06	206	0.09326	413	0.00673	206	5.337e-05
						474	5.45e-06	206	0.09228	413	0.00595	206	4.61e-05
						474	3.563e-06	206	0.09126	413	0.00524	206	4.025e-05
						474	2.301e-06	206	0.09023	413	0.00459	206	3.569e-05
						474	1.467e-06	206	0.08918	414	0.004	206	3.232e-05
						474	9.234e-07	206	0.08812	414	0.00346	206	3.007e-05
						474	5.735e-07	206	0.08705	414	0.00299	206	2.89e-05
						474	3.514e-07	206	0.08598	414	0.00256	206	2.879e-05
						474	2.123e-07	206	0.0849	414	0.00218	206	2.974e-05
						474	1.264e-07	206	0.08384	414	0.00185	206	3.18e-05
						474	7.421e-08	206	0.08279	414	0.00157	206	3.502e-05
						474	4.289e-08	206	0.08175	414	0.00131	206	3.952e-05
						474	2.441e-08	206	0.08074	414	0.0011	206	4.54e-05
						474	1.367e-08	206	0.07975	414	0.0009119	206	5.283e-05
						474	7.527e-09	206	0.07881	414	0.0007535	206	6.202e-05
						474	4.074e-09	206	0.0779	414	0.0006193	206	7.318e-05
						474	2.166e-09	206	0.07704	414	0.0005062	206	8.661e-05
						474	1.131e-09	206	0.07623	414	0.0004115	206	0.0001026
						474	5.789e-10	206	0.07547	414	0.0003327	206	0.0001216
						474	2.905e-10	206	0.07479	414	0.0002675	206	0.0001439
						474	1.428e-10	206	0.07416	414	0.0002139	206	0.0001701
						474	6.864e-11	206	0.07361	414	0.0001701	206	0.0002008
						474	3.226e-11	206	0.07314	414	0.0001345	206	0.0002364
						474	1.48e-11	206	0.07275	414	0.0001057	206	0.0002777
						474	6.619e-12	206	0.07244	414	8.264e-05	206	0.0003255
						474	2.883e-12	206	0.07221	414	6.423e-05	206	0.0003806
						474	1.221e-12	206	0.07208	414	4.964e-05	206	0.0004439
						474	5.016e-13	206	0.07203	414	3.813e-05	206	0.0005164
						474	1.996e-13	206	0.07207	414	2.913e-05	206	0.0005993
						474	7.678e-14	206	0.07221	414	2.212e-05	206	0.0006937
						474	2.847e-14	206	0.07243	414	1.669e-05	206	0.0008009
						474	1.015e-14	206	0.07274	414	1.252e-05	206	0.0009224
						474	3.466e-15	206	0.07314	414	9.341e-06	206	0.00106
						474	1.13e-15	206	0.07361	414	6.924e-06	206	0.00121
						474	3.501e-16	206	0.07417	414	5.101e-06	206	0.00139
						474	1.025e-16	206	0.0748	414	3.735e-06	206	0.00158
						475	2.82e-17	206	0.0755	414	2.718e-06	206	0.0018
						475	7.232e-18	206	0.07627	414	1.965e-06	206	0.00204
						475	1.713e-18	206	0.07709	414	1.412e-06	206	0.00231
						475	3.704e-19	206	0.07796	414	1.008e-06	206	0.00261
						475	7.201e-20	206	0.07887	414	7.149e-07	206	0.00293
						475	1.235e-20	206	0.07982	414	5.037e-07	206	0.00329
						475	1.815e-21	206	0.08079	414	3.526e-07	206	0.00369
						475	2.201e-22	206	0.08178	414	2.452e-07	206	0.00412
						475	2.063e-23	206	0.08279	414	1.694e-07	206	0.0046
						475	1.331e-24	206	0.08379	414	1.162e-07	206	0.00511
						475	4.437e-26	206	0.08478	414	7.916e-08	206	0.00567
						475	0	206	0.08576	414	5.356e-08	206	0.00627
						475	0	206	0.08671	414	3.599e-08	206	0.00692
						481	0	206	0.08763	414	2.401e-08	206	0.00762
						481	0	206	0.08851	414	1.59e-08	206	0.00837
						481	4.437e-26	206	0.08934	414	1.045e-08	206	0.00917
						481	1.331e-24	206	0.09012	414	6.822e-09	206	0.01003
						481	2.063e-23	206	0.09084	414	4.419e-09	206	0.01094
						481	2.201e-22	206	0.0915	414	2.841e-09	206	0.0119
						481	1.815e-21	206	0.09209	414	1.812e-09	206	0.01291
						481	1.235e-20	206	0.0926	414	1.147e-09	206	0.01398
						481	7.202e-20	206	0.09304	414	7.206e-10	206	0.0151
						481	3.704e-19	206	0.09341	414	4.489e-10	206	0.01628
						481	1.713e-18	206	0.09369	414	2.774e-10	206	0.0175
						481	7.234e-18	206	0.0939	414	1.701e-10	206	0.01877
						481	2.821e-17	206	0.09403	414	1.034e-10	206	0.02008
						481	1.026e-16	206	0.09408	414	6.229e-11	206	0.02144
						481	3.504e-16	206	0.09406	414	3.722e-11	206	0.02284
						481	1.132e-15	206	0.09397	414	2.204e-11	206	0.02427
						481	3.474e-15	206	0.09381	414	1.294e-11	206	0.02574
						481	1.018e-14	206	0.09358	414	7.526e-12	206	0.02723
						481	2.857e-14	206	0.0933	414	4.337e-12	206	0.02874
						481	7.713e-14	206	0.09295	414	2.476e-12	206	0.03027
						481	2.008e-13	206	0.09256	414	1.4e-12	206	0.0318
						481	5.05e-13	206	0.09211	414	7.841e-13	206	0.03334
						481	1.231e-12	206	0.09163	414	4.347e-13	206	0.03488
						481	2.911e-12	206	0.09111	414	2.386e-13	206	0.03641
						481	6.696e-12	206	0.09055	414	1.296e-13	206	0.03792
						481	1.5e-11	206	0.08997	414	6.964e-14	206	0.03941
						481	3.276e-11	206	0.08936	414	3.702e-14	206	0.04087
						481	6.986e-11	206	0.08873	414	1.946e-14	206	0.04229
						481	1.456e-10	206	0.08808	414	1.012e-14	206	0.04367
						481	2.971e-10	206	0.08742	414	5.2e-15	206	0.04499
						481	5.937e-10	206	0.08675	414	2.641e-15	206	0.04627
						481	1.163e-09	206	0.08606	414	1.325e-15	206	0.04748
						481	2.235e-09	206	0.08536	414	6.563e-16	206	0.04862
						481	4.217e-09	206	0.08466	414	3.211e-16	206	0.04969
						481	7.817e-09	206	0.08394	414	1.55e-16	206	0.05068
						481	1.425e-08	206	0.08321	414	7.383e-17	206	0.05159
						481	2.554e-08	206	0.08247	414	3.468e-17	206	0.05242
						481	4.506e-08	206	0.08172	414	1.606e-17	206	0.05316
						481	7.828e-08	206	0.08096	414	7.329e-18	206	0.05381
						481	1.34e-07	206	0.08017	414	3.294e-18	206	0.05436
						481	2.26e-07	206	0.07937	414	1.458e-18	206	0.05483
						481	3.758e-07	206	0.07855	414	6.346e-19	206	0.0552
						481	6.164e-07	206	0.0777	414	2.717e-19	206	0.05549
						481	9.975e-07	206	0.07683	414	1.143e-19	206	0.05568
						481	1.593e-06	206	0.07592	414	4.725e-20	206	0.05579
						481	2.513e-06	206	0.07499	414	1.917e-20	206	0.05582
						481	3.914e-06	206	0.07402	414	7.629e-21	206	0.05576
						481	6.023e-06	206	0.07302	414	2.975e-21	206	0.05563
						481	9.157e-06	206	0.07198	414	1.136e-21	206	0.05544
						481	1.376e-05	206	0.0709	414	4.246e-22	206	0.05517
						481	2.045e-05	206	0.06978	414	1.551e-22	206	0.05486
						481	3.004e-05	206	0.06863	414	5.53e-23	206	0.05449
						481	4.364e-05	206	0.06744	414	1.923e-23	206	0.05408
						481	6.273e-05	206	0.06621	414	6.516e-24	206	0.05364
						481	8.92e-05	206	0.06494	414	2.147e-24	206	0.05317
						481	0.0001255	206	0.06365	414	6.872e-25	206	0.05268
						481	0.0001749	206	0.06232	414	2.133e-25	206	0.05219
						481	0.0002411	206	0.06097	414	6.406e-26	206	0.05169
						481	0.0003292	206	0.05959	414	1.859e-26	206	0.05121
						481	0.000445	206	0.0582	414	5.198e-27	206	0.05074
						481	0.0005958	206	0.05679	414	1.397e-27	206	0.05029
						482	0.0007901	206	0.05537	414	3.6e-28	206	0.04988
						482	0.00104	206	0.05395	414	8.865e-29	206	0.04951
						482	0.00135	206	0.05253	414	2.078e-29	206	0.04918
						482	0.00174	206	0.05111	414	4.619e-30	206	0.04891
						482	0.00223	206	0.0497	414	9.685e-31	206	0.04869
						482	0.00282	206	0.04831	414	1.905e-31	206	0.04854
						482	0.00354	206	0.04695	414	3.493e-32	206	0.04846
						482	0.0044	206	0.0456	414	5.921e-33	206	0.04845
						482	0.00543	206	0.04429	414	9.188e-34	206	0.04851
						482	0.00664	206	0.04302	414	1.29e-34	206	0.04865
						482	0.00806	206	0.04178	414	1.612e-35	206	0.04886
						482	0.00969	206	0.04059	414	1.758e-36	206	0.04915
						482	0.01155	206	0.03944	414	1.628e-37	206	0.04951
						482	0.01366	206	0.03833	414	1.229e-38	206	0.04995
						482	0.01603	206	0.03728	414	7.089e-40	206	0.05045
						482	0.01865	206	0.03628	414	2.78e-41	206	0.05102
						482	0.02153	206	0.03533	414	5.563e-43	206	0.05165
						482	0.02466	206	0.03443	414	0	206	0.05233
						482	0.02803	206	0.03358	414	0	206	0.05306
						482	0.03161	206	0.03278	430	0	206	0.05383
						482	0.03537	206	0.03202	430	0	206	0.05463
						482	0.03928	206	0.03132	430	5.563e-43	206	0.05546
						482	0.04331	206	0.03065	430	2.78e-41	206	0.0563
						482	0.04739	206	0.03003	430	7.089e-40	206	0.05714
						482	0.05149	206	0.02944	430	1.229e-38	206	0.05799
						482	0.05555	206	0.02889	430	1.628e-37	206	0.05882
						482	0.05952	206	0.02837	430	1.758e-36	206	0.05962
						482	0.06333	206	0.02787	430	1.612e-35	206	0.0604
						482	0.06694	206	0.0274	430	1.29e-34	206	0.06113
						482	0.07031	206	0.02694	430	9.188e-34	206	0.06182
						482	0.07338	206	0.0265	430	5.921e-33	206	0.06245
						482	0.07612	206	0.02607	430	3.493e-32	206	0.06302
						482	0.07851	206	0.02564	430	1.905e-31	206	0.06352
						482	0.08053	206	0.02522	430	9.685e-31	206	0.06394
						482	0.08216	206	0.02479	430	4.619e-30	206	0.06428
						482	0.08342	206	0.02436	430	2.078e-29	206	0.06454
						482	0.0843	206	0.02392	430	8.865e-29	206	0.06471
						482	0.08484	206	0.02347	430	3.6e-28	206	0.06479
						482	0.08506	206	0.02302	430	1.397e-27	206	0.06478
						482	0.085	206	0.02254	430	5.198e-27	206	0.06467
						482	0.08469	206	0.02206	430	1.859e-26	206	0.06448
						482	0.08418	206	0.02155	430	6.406e-26	206	0.06421
						482	0.08352	206	0.02103	430	2.133e-25	206	0.06384
						482	0.08275	206	0.02049	430	6.872e-25	206	0.0634
						482	0.08192	206	0.01994	430	2.147e-24	206	0.06288
						482	0.08109	206	0.01937	430	6.516e-24	206	0.06229
						482	0.08028	206	0.01879	430	1.923e-23	206	0.06164
						482	0.07954	206	0.01819	430	5.53e-23	206	0.06093
						482	0.0789	206	0.01758	430	1.551e-22	206	0.06018
						482	0.07838	207	0.01696	430	4.246e-22	207	0.05938
						482	0.07801	207	0.01633	430	1.136e-21	207	0.05854
						482	0.07779	207	0.01569	430	2.975e-21	207	0.05768
						482	0.07775	207	0.01505	430	7.629e-21	207	0.05681
						482	0.07786	207	0.01441	430	1.917e-20	207	0.05592
						482	0.07813	207	0.01377	430	4.725e-20	207	0.05504
						482	0.07854	207	0.01313	430	1.143e-19	207	0.05416
						482	0.07907	207	0.0125	430	2.717e-19	207	0.0533
						482	0.0797	207	0.01188	430	6.346e-19	207	0.05245
						482	0.08038	207	0.01127	430	1.458e-18	207	0.05164
						482	0.08108	207	0.01067	430	3.294e-18	207	0.05086
						482	0.08176	207	0.01009	430	7.329e-18	207	0.05012
						482	0.08238	207	0.00953	430	1.606e-17	207	0.04942
						482	0.08289	207	0.00899	430	3.468e-17	207	0.04877
						482	0.08324	207	0.00847	430	7.383e-17	207	0.04817
						482	0.08339	207	0.00797	430	1.55e-16	207	0.04762
						482	0.08329	207	0.00751	430	3.211e-16	207	0.04714
						482	0.08292	207	0.00707	430	6.563e-16	207	0.04671
						482	0.08223	207	0.00666	430	1.325e-15	207	0.04633
						482	0.08121	207	0.00628	430	2.641e-15	207	0.04602
						482	0.07983	207	0.00594	431	5.2e-15	207	0.04576
						482	0.07809	207	0.00563	431	1.012e-14	207	0.04556
						482	0.07598	207	0.00535	431	1.946e-14	207	0.04542
						482	0.07353	207	0.00511	431	3.702e-14	207	0.04532
						482	0.07075	207	0.00491	431	6.964e-14	207	0.04528
						482	0.06767	207	0.00475	431	1.296e-13	207	0.04529
						482	0.06432	207	0.00462	431	2.386e-13	207	0.04535
						482	0.06074	207	0.00453	431	4.347e-13	207	0.04544
						482	0.05699	207	0.00448	431	7.841e-13	207	0.04558
						482	0.05311	207	0.00447	431	1.4e-12	207	0.04576
						482	0.04916	207	0.0045	431	2.476e-12	207	0.04597
						482	0.04518	207	0.00457	431	4.337e-12	207	0.04622
						482	0.04123	207	0.00468	431	7.526e-12	207	0.04649
						482	0.03736	207	0.00483	431	1.294e-11	207	0.0468
						482	0.0336	207	0.00501	431	2.204e-11	207	0.04713
						482	0.02999	207	0.00524	431	3.722e-11	207	0.04748
						482	0.02657	207	0.00551	431	6.229e-11	207	0.04786
						482	0.02336	207	0.00581	431	1.034e-10	207	0.04825
						482	0.02038	207	0.00616	431	1.701e-10	207	0.04867
						482	0.01765	207	0.00654	431	2.774e-10	207	0.04911
						482	0.01516	207	0.00696	431	4.489e-10	207	0.04957
						482	0.01291	207	0.00741	431	7.206e-10	207	0.05004
						482	0.01092	207	0.0079	431	1.147e-09	207	0.05053
						482	0.00915	207	0.00842	431	1.812e-09	207	0.05105
						482	0.00761	207	0.00898	431	2.841e-09	207	0.05157
						482	0.00628	207	0.00957	431	4.419e-09	207	0.05212
						482	0.00513	207	0.01019	431	6.822e-09	207	0.05269
						482	0.00416	207	0.01084	431	1.045e-08	207	0.05327
						482	0.00334	207	0.01151	431	1.59e-08	207	0.05387
						482	0.00267	207	0.01221	431	2.401e-08	207	0.05449
						482	0.00211	207	0.01294	431	3.599e-08	207	0.05513
						482	0.00165	207	0.01368	431	5.356e-08	207	0.05579
						482	0.00128	207	0.01445	431	7.916e-08	207	0.05646
						482	0.0009832	207	0.01523	431	1.162e-07	207	0.05714
						482	0.000749	207	0.01602	431	1.694e-07	207	0.05784
						482	0.0005652	207	0.01683	431	2.452e-07	207	0.05855
						482	0.0004226	207	0.01765	431	3.526e-07	207	0.05927
						482	0.0003129	207	0.01847	431	5.037e-07	207	0.06
						482	0.0002294	207	0.0193	431	7.149e-07	207	0.06073
						482	0.0001665	207	0.02013	431	1.008e-06	207	0.06146
						482	0.0001197	207	0.02096	431	1.412e-06	207	0.06219
						482	8.514e-05	207	0.02179	431	1.965e-06	207	0.06291
						482	5.994e-05	207	0.02261	431	2.718e-06	207	0.06363
						482	4.175e-05	207	0.02343	431	3.735e-06	207	0.06432
						482	2.877e-05	207	0.02423	431	5.101e-06	207	0.065
						482	1.961e-05	207	0.02503	431	6.924e-06	207	0.06566
						482	1.322e-05	207	0.02581	431	9.341e-06	207	0.06628
						482	8.807e-06	207	0.02658	431	1.252e-05	207	0.06688
						482	5.801e-06	207	0.02734	431	1.669e-05	207	0.06743
						482	3.775e-06	207	0.02807	431	2.212e-05	207	0.06795
						482	2.427e-06	207	0.02879	431	2.913e-05	207	0.06841
						482	1.541e-06	207	0.02949	431	3.813e-05	207	0.06882
						482	9.662e-07	207	0.03017	431	4.964e-05	207	0.06918
						482	5.979e-07	207	0.03083	431	6.423e-05	207	0.06948
						482	3.65e-07	207	0.03148	431	8.264e-05	207	0.06972
						483	2.198e-07	207	0.0321	431	0.0001057	207	0.06989
						483	1.305e-07	207	0.03271	431	0.0001345	207	0.06998
						483	7.637e-08	207	0.03329	431	0.0001701	207	0.07001
						483	4.402e-08	207	0.03386	431	0.0002139	207	0.06997
						483	2.499e-08	207	0.03441	431	0.0002675	207	0.06985
						483	1.396e-08	207	0.03495	431	0.0003327	207	0.06965
						483	7.67e-09	207	0.03548	431	0.0004115	207	0.06938
						483	4.143e-09	207	0.03599	431	0.0005062	207	0.06903
						483	2.199e-09	207	0.03649	431	0.0006193	207	0.06861
						483	1.145e-09	207	0.03698	431	0.0007535	207	0.06811
						483	5.855e-10	207	0.03746	431	0.0009119	207	0.06754
						483	2.934e-10	207	0.03793	431	0.0011	207	0.0669
						483	1.44e-10	207	0.0384	431	0.00131	207	0.06619
						483	6.914e-11	207	0.03887	431	0.00157	207	0.06541
						483	3.246e-11	207	0.03933	431	0.00185	207	0.06457
						483	1.488e-11	207	0.0398	431	0.00218	207	0.06367
						483	6.648e-12	207	0.04026	431	0.00256	207	0.06271
						483	2.893e-12	207	0.04072	431	0.00299	207	0.0617
						483	1.224e-12	207	0.04119	431	0.00346	207	0.06065
						483	5.027e-13	207	0.04166	431	0.004	207	0.05954
						483	2e-13	207	0.04213	431	0.00459	207	0.0584
						483	7.688e-14	207	0.04261	431	0.00524	207	0.05723
						483	2.85e-14	207	0.04308	431	0.00595	207	0.05602
						483	1.016e-14	207	0.04357	431	0.00673	207	0.05479
						483	3.468e-15	207	0.04405	431	0.00756	207	0.05354
						483	1.13e-15	207	0.04453	431	0.00846	207	0.05227
						483	3.501e-16	207	0.04502	431	0.00942	207	0.05098
						483	1.025e-16	207	0.0455	431	0.01043	207	0.04969
						483	2.82e-17	207	0.04599	431	0.0115	207	0.0484
						483	7.232e-18	207	0.04646	431	0.0126	207	0.04711
						483	1.713e-18	207	0.04693	431	0.01375	207	0.04583
						483	3.704e-19	207	0.04739	431	0.01492	207	0.04455
						483	7.201e-20	207	0.04784	431	0.01611	207	0.0433
						483	1.235e-20	207	0.04828	431	0.01732	207	0.04206
						483	1.815e-21	207	0.0487	431	0.01851	207	0.04084
						483	2.201e-22	207	0.0491	431	0.0197	207	0.03965
						483	2.063e-23	207	0.04947	431	0.02085	207	0.0385
						483	1.331e-24	207	0.04982	431	0.02196	207	0.03737
						483	4.437e-26	207	0.05015	431	0.02302	207	0.03629
						483	0	207	0.05044	431	0.02401	207	0.03525
						483	0	207	0.0507	431	0.02492	207	0.03426
						490	0	207	0.05092	431	0.02573	207	0.03331
						490	0	207	0.05111	431	0.02644	207	0.03242
						490	4.437e-26	207	0.05125	431	0.02703	207	0.03158
						490	1.331e-24	207	0.05136	431	0.0275	207	0.0308
						490	2.063e-23	207	0.05143	431	0.02784	207	0.03008
						490	2.201e-22	207	0.05146	431	0.02805	207	0.02942
						490	1.815e-21	207	0.05145	431	0.02812	207	0.02883
						490	1.235e-20	207	0.0514	431	0.02805	207	0.0283
						490	7.201e-20	207	0.05131	431	0.02784	207	0.02784
						490	3.704e-19	207	0.05119	431	0.0275	207	0.02744
						491	1.713e-18	207	0.05104	431	0.02703	207	0.02711
						491	7.232e-18	207	0.05085	431	0.02644	207	0.02685
						491	2.82e-17	207	0.05064	431	0.02573	207	0.02666
						491	1.025e-16	207	0.05041	431	0.02492	207	0.02654
						491	3.501e-16	207	0.05016	431	0.02401	207	0.02648
						491	1.13e-15	207	0.0499	431	0.02302	207	0.02648
						491	3.466e-15	207	0.04964	431	0.02196	207	0.02655
						491	1.015e-14	207	0.04937	431	0.02085	207	0.02668
						491	2.847e-14	207	0.04911	431	0.0197	207	0.02686
						491	7.678e-14	207	0.04887	431	0.01851	207	0.0271
						491	1.996e-13	207	0.04864	431	0.01732	207	0.02739
						491	5.016e-13	207	0.04844	431	0.01611	207	0.02772
						491	1.221e-12	207	0.04828	431	0.01492	207	0.0281
						491	2.883e-12	207	0.04815	431	0.01375	207	0.02851
						491	6.619e-12	207	0.04807	431	0.0126	207	0.02896
						491	1.48e-11	207	0.04804	431	0.0115	207	0.02944
						491	3.226e-11	207	0.04806	431	0.01043	207	0.02993
						491	6.864e-11	207	0.04815	431	0.00942	207	0.03045
						491	1.428e-10	207	0.0483	431	0.00846	207	0.03097
						491	2.905e-10	207	0.04853	431	0.00756	207	0.0315
						491	5.789e-10	207	0.04883	431	0.00673	207	0.03204
						491	1.131e-09	207	0.0492	431	0.00595	207	0.03256
						491	2.166e-09	207	0.04965	431	0.00524	207	0.03308
						491	4.074e-09	207	0.05018	431	0.00459	207	0.03358
						491	7.527e-09	207	0.05079	431	0.004	207	0.03405
						491	1.367e-08	207	0.05147	431	0.00346	207	0.0345
						491	2.441e-08	207	0.05223	431	0.00299	207	0.03492
						491	4.289e-08	207	0.05306	431	0.00256	207	0.0353
						491	7.421e-08	207	0.05396	432	0.00218	207	0.03564
						491	1.264e-07	207	0.05493	432	0.00185	207	0.03593
						491	2.123e-07	207	0.05596	432	0.00157	207	0.03617
						491	3.514e-07	207	0.05704	432	0.00131	207	0.03637
						491	5.735e-07	207	0.05817	432	0.0011	207	0.0365
						491	9.235e-07	207	0.05935	432	0.0009119	207	0.03658
						491	1.467e-06	207	0.06056	432	0.0007535	207	0.0366
						491	2.301e-06	207	0.06179	432	0.0006193	207	0.03656
						491	3.564e-06	207	0.06305	432	0.0005062	207	0.03645
						491	5.451e-06	207	0.06432	432	0.0004115	207	0.03628
						491	8.238e-06	207	0.06559	432	0.0003327	207	0.03605
						491	1.23e-05	207	0.06686	432	0.0002675	207	0.03575
						491	1.816e-05	207	0.06811	432	0.0002139	207	0.03539
						491	2.65e-05	207	0.06934	432	0.0001701	207	0.03498
						491	3.823e-05	207	0.07054	432	0.0001345	207	0.0345
						491	5.456e-05	207	0.07171	432	0.0001057	207	0.03396
						491	7.703e-05	207	0.07283	432	8.264e-05	207	0.03337
						491	0.0001076	207	0.07391	432	6.423e-05	207	0.03272
						491	0.0001487	207	0.07492	432	4.964e-05	207	0.03203
						491	0.0002035	207	0.07587	432	3.813e-05	207	0.03129
						491	0.0002756	207	0.07675	432	2.913e-05	207	0.0305
						491	0.0003695	207	0.07755	432	2.212e-05	207	0.02968
						491	0.0004905	207	0.07828	432	1.669e-05	207	0.02882
						491	0.0006449	207	0.07893	432	1.252e-05	207	0.02793
						491	0.0008399	207	0.07948	432	9.341e-06	207	0.02702
						491	0.00108	207	0.07995	432	6.924e-06	207	0.02608
						491	0.00139	207	0.08033	432	5.101e-06	207	0.02512
						491	0.00175	207	0.08062	432	3.735e-06	207	0.02415
						491	0.0022	207	0.08081	432	2.718e-06	207	0.02317
						491	0.00274	207	0.08091	432	1.965e-06	207	0.02218
						491	0.00338	207	0.08091	432	1.412e-06	207	0.02119
						491	0.00412	207	0.08083	432	1.008e-06	207	0.0202
						491	0.005	207	0.08065	432	7.149e-07	207	0.01922
						491	0.006	207	0.08038	432	5.037e-07	207	0.01824
						491	0.00715	207	0.08003	432	3.526e-07	207	0.01728
						491	0.00845	207	0.07958	432	2.452e-07	207	0.01634
						491	0.00991	207	0.07906	432	1.694e-07	207	0.01542
						491	0.01152	208	0.07846	432	1.162e-07	208	0.01451
						491	0.01329	208	0.07779	432	7.916e-08	208	0.01363
						491	0.01521	208	0.07704	432	5.356e-08	208	0.01278
						491	0.01728	208	0.07623	432	3.599e-08	208	0.01196
						491	0.01949	208	0.07537	432	2.401e-08	208	0.01116
						491	0.02182	208	0.07444	432	1.59e-08	208	0.0104
						491	0.02425	208	0.07347	432	1.045e-08	208	0.00967
						491	0.02676	208	0.07245	432	6.822e-09	208	0.00897
						491	0.02933	208	0.07139	432	4.419e-09	208	0.00831
						491	0.03194	208	0.0703	432	2.841e-09	208	0.00768
						491	0.03454	208	0.06919	432	1.812e-09	208	0.00709
						491	0.03713	208	0.06806	432	1.147e-09	208	0.00654
						491	0.03966	208	0.06691	432	7.206e-10	208	0.00602
						491	0.04212	208	0.06576	432	4.489e-10	208	0.00553
						491	0.04446	208	0.06461	432	2.774e-10	208	0.00508
						491	0.04667	208	0.06346	432	1.701e-10	208	0.00467
						491	0.04873	208	0.06233	432	1.034e-10	208	0.00429
						491	0.05061	208	0.06122	432	6.229e-11	208	0.00394
						491	0.05229	208	0.06013	432	3.722e-11	208	0.00363
						491	0.05376	208	0.05906	432	2.204e-11	208	0.00334
						491	0.055	208	0.05804	432	1.294e-11	208	0.0031
						491	0.05601	208	0.05705	432	7.526e-12	208	0.00288
						491	0.05677	208	0.05611	432	4.337e-12	208	0.00269
						491	0.05729	208	0.05521	432	2.476e-12	208	0.00254
						491	0.05754	208	0.05436	432	1.4e-12	208	0.00241
						491	0.05754	208	0.05357	432	7.841e-13	208	0.00232
						491	0.05729	208	0.05283	432	4.347e-13	208	0.00225
						491	0.05677	208	0.05214	432	2.386e-13	208	0.00221
						491	0.05601	208	0.05151	432	1.296e-13	208	0.0022
						491	0.055	208	0.05094	432	6.964e-14	208	0.00222
						491	0.05376	208	0.05042	432	3.702e-14	208	0.00227
						491	0.05229	208	0.04995	432	1.946e-14	208	0.00234
						491	0.05061	208	0.04954	432	1.012e-14	208	0.00245
						491	0.04873	208	0.04917	432	5.2e-15	208	0.00258
						491	0.04667	208	0.04884	432	2.641e-15	208	0.00274
						491	0.04446	208	0.04856	432	1.325e-15	208	0.00293
						491	0.04212	208	0.04831	432	6.563e-16	208	0.00315
						491	0.03966	208	0.04808	432	3.211e-16	208	0.0034
						491	0.03713	208	0.04789	432	1.55e-16	208	0.00368
						491	0.03454	208	0.04771	432	7.383e-17	208	0.00399
						491	0.03194	208	0.04754	432	3.468e-17	208	0.00432
						491	0.02933	208	0.04737	432	1.606e-17	208	0.00469
						491	0.02676	208	0.04721	432	7.329e-18	208	0.00509
						491	0.02425	208	0.04703	432	3.294e-18	208	0.00552
						491	0.02182	208	0.04685	432	1.458e-18	208	0.00598
						491	0.01949	208	0.04664	432	6.346e-19	208	0.00647
						491	0.01728	208	0.0464	432	2.717e-19	208	0.00698
						491	0.01521	208	0.04613	432	1.143e-19	208	0.00753
						491	0.01329	208	0.04583	432	4.725e-20	208	0.00811
						491	0.01152	208	0.04548	432	1.917e-20	208	0.00872
						491	0.00991	208	0.04509	432	7.629e-21	208	0.00935
						491	0.00845	208	0.04465	432	2.975e-21	208	0.01001
						491	0.00715	208	0.04415	432	1.136e-21	208	0.0107
						491	0.006	208	0.0436	432	4.246e-22	208	0.01141
						491	0.005	208	0.04299	432	1.551e-22	208	0.01215
						491	0.00412	208	0.04233	432	5.53e-23	208	0.01291
						491	0.00338	208	0.04161	432	1.923e-23	208	0.01369
						491	0.00274	208	0.04083	432	6.516e-24	208	0.01448
						491	0.0022	208	0.04	432	2.147e-24	208	0.0153
						492	0.00175	208	0.03912	432	6.872e-25	208	0.01613
						492	0.00139	208	0.03819	432	2.133e-25	208	0.01697
						492	0.00108	208	0.03721	432	6.406e-26	208	0.01782
						492	0.0008399	208	0.03619	432	1.859e-26	208	0.01869
						492	0.0006449	208	0.03513	432	5.198e-27	208	0.01956
						492	0.0004905	208	0.03403	432	1.397e-27	208	0.02044
						492	0.0003695	208	0.03291	432	3.6e-28	208	0.02132
						492	0.0002756	208	0.03177	432	8.865e-29	208	0.0222
						492	0.0002035	208	0.03061	432	2.078e-29	208	0.02308
						492	0.0001487	208	0.02945	432	4.619e-30	208	0.02397
						492	0.0001076	208	0.02827	432	9.685e-31	208	0.02484
						492	7.703e-05	208	0.02711	432	1.905e-31	208	0.02571
						492	5.456e-05	208	0.02594	432	3.493e-32	208	0.02658
						492	3.823e-05	208	0.0248	432	5.921e-33	208	0.02744
						492	2.65e-05	208	0.02367	432	9.188e-34	208	0.02829
						492	1.816e-05	208	0.02257	432	1.29e-34	208	0.02913
						492	1.23e-05	208	0.02151	432	1.612e-35	208	0.02996
						492	8.238e-06	208	0.02047	432	1.758e-36	208	0.03078
						492	5.451e-06	208	0.01949	432	1.628e-37	208	0.03159
						492	3.564e-06	208	0.01854	432	1.229e-38	208	0.03238
						492	2.301e-06	208	0.01765	432	7.089e-40	208	0.03317
						492	1.467e-06	208	0.01681	432	2.78e-41	208	0.03394
						492	9.235e-07	208	0.01603	432	5.563e-43	208	0.0347
						492	5.735e-07	208	0.01531	432	0	208	0.03545
						492	3.514e-07	208	0.01466	432	0	208	0.03618
						492	2.123e-07	208	0.01406	441	0	208	0.03691
						492	1.264e-07	208	0.01354	441	0	208	0.03762
						492	7.421e-08	208	0.01307	441	5.563e-43	208	0.03832
						492	4.289e-08	208	0.01268	441	2.78e-41	208	0.03902
						492	2.441e-08	208	0.01235	441	7.089e-40	208	0.0397
						492	1.367e-08	208	0.01209	441	1.229e-38	208	0.04037
						492	7.527e-09	208	0.0119	441	1.628e-37	208	0.04103
						492	4.074e-09	208	0.01176	441	1.758e-36	208	0.04168
						492	2.166e-09	208	0.0117	441	1.612e-35	208	0.04232
						492	1.131e-09	208	0.01169	441	1.29e-34	208	0.04295
						492	5.789e-10	208	0.01173	441	9.188e-34	208	0.04356
						492	2.905e-10	208	0.01184	441	5.921e-33	208	0.04417
						492	1.428e-10	208	0.01199	441	3.493e-32	208	0.04476
						492	6.864e-11	208	0.0122	441	1.905e-31	208	0.04534
						492	3.226e-11	208	0.01244	441	9.685e-31	208	0.0459
						492	1.48e-11	208	0.01273	441	4.619e-30	208	0.04645
						492	6.619e-12	208	0.01305	441	2.078e-29	208	0.04698
						492	2.883e-12	208	0.01341	441	8.865e-29	208	0.04748
						492	1.221e-12	208	0.01379	441	3.6e-28	208	0.04797
						492	5.016e-13	208	0.0142	441	1.397e-27	208	0.04844
						492	1.996e-13	208	0.01462	441	5.198e-27	208	0.04888
						492	7.678e-14	208	0.01506	441	1.859e-26	208	0.04929
						492	2.847e-14	208	0.0155	441	6.406e-26	208	0.04967
						492	1.015e-14	208	0.01595	441	2.133e-25	208	0.05002
						492	3.466e-15	208	0.0164	441	6.872e-25	208	0.05034
						492	1.13e-15	208	0.01684	441	2.147e-24	208	0.05061
						492	3.501e-16	208	0.01727	441	6.516e-24	208	0.05085
						492	1.025e-16	208	0.01769	441	1.923e-23	208	0.05105
						492	2.82e-17	208	0.01809	441	5.53e-23	208	0.05121
						492	7.232e-18	208	0.01846	441	1.551e-22	208	0.05131
						492	1.713e-18	208	0.01881	441	4.246e-22	208	0.05138
						492	3.704e-19	208	0.01914	441	1.136e-21	208	0.05139
						492	7.201e-20	208	0.01943	441	2.975e-21	208	0.05135
						492	1.235e-20	208	0.01968	441	7.629e-21	208	0.05125
						492	1.815e-21	208	0.0199	441	1.917e-20	208	0.0511
						492	2.201e-22	208	0.02008	441	4.725e-20	208	0.0509
						492	2.063e-23	208	0.02023	441	1.143e-19	208	0.05064
						492	1.331e-24	208	0.02033	441	2.717e-19	208	0.05032
						492	4.437e-26	208	0.02039	441	6.346e-19	208	0.04994
						492	0	208	0.02041	441	1.458e-18	208	0.04951
						492	0	208	0.02039	441	3.294e-18	208	0.04902
						506	0	208	0.02034	441	7.329e-18	208	0.04847
						506	0	208	0.02024	441	1.606e-17	208	0.04787
						506	4.437e-26	208	0.02012	441	3.468e-17	208	0.04721
						506	1.331e-24	208	0.01995	441	7.383e-17	208	0.04651
						506	2.063e-23	208	0.01976	441	1.55e-16	208	0.04575
						506	2.201e-22	208	0.01954	441	3.211e-16	208	0.04495
						506	1.815e-21	208	0.0193	441	6.563e-16	208	0.0441
						506	1.235e-20	208	0.01904	441	1.325e-15	208	0.04321
						506	7.201e-20	208	0.01876	441	2.641e-15	208	0.04228
						506	3.704e-19	208	0.01846	441	5.2e-15	208	0.04132
						506	1.713e-18	208	0.01816	441	1.012e-14	208	0.04033
						506	7.232e-18	208	0.01786	441	1.946e-14	208	0.03931
						506	2.82e-17	208	0.01756	441	3.702e-14	208	0.03828
						506	1.025e-16	208	0.01726	441	6.964e-14	208	0.03723
						506	3.501e-16	208	0.01697	441	1.296e-13	208	0.03617
						506	1.13e-15	208	0.01669	442	2.386e-13	208	0.03511
						506	3.466e-15	208	0.01643	442	4.347e-13	208	0.03405
						506	1.015e-14	208	0.01619	442	7.841e-13	208	0.033
						506	2.847e-14	208	0.01598	442	1.4e-12	208	0.03196
						506	7.678e-14	208	0.01579	442	2.476e-12	208	0.03094
						506	1.996e-13	208	0.01564	442	4.337e-12	208	0.02995
						506	5.016e-13	208	0.01552	442	7.526e-12	208	0.02899
						506	1.221e-12	208	0.01544	442	1.294e-11	208	0.02806
						506	2.883e-12	208	0.0154	442	2.204e-11	208	0.02718
						506	6.619e-12	208	0.01539	442	3.722e-11	208	0.02635
						506	1.48e-11	208	0.01544	442	6.229e-11	208	0.02557
						506	3.226e-11	208	0.01552	442	1.034e-10	208	0.02486
						506	6.864e-11	208	0.01565	442	1.701e-10	208	0.0242
						506	1.428e-10	208	0.01582	442	2.774e-10	208	0.02362
						506	2.905e-10	208	0.01604	442	4.489e-10	208	0.02311
						506	5.789e-10	208	0.01631	442	7.206e-10	208	0.02268
						506	1.131e-09	208	0.01662	442	1.147e-09	208	0.02233
						506	2.166e-09	208	0.01697	442	1.812e-09	208	0.02207
						506	4.074e-09	208	0.01736	442	2.841e-09	208	0.02189
						506	7.527e-09	208	0.01779	442	4.419e-09	208	0.02181
						506	1.367e-08	208	0.01826	442	6.822e-09	208	0.02181
						506	2.441e-08	208	0.01877	442	1.045e-08	208	0.02191
						506	4.289e-08	208	0.01931	442	1.59e-08	208	0.0221
						506	7.421e-08	208	0.01988	442	2.401e-08	208	0.02238
						506	1.264e-07	208	0.02048	442	3.599e-08	208	0.02276
						506	2.123e-07	208	0.02111	442	5.356e-08	208	0.02323
						506	3.514e-07	208	0.02176	442	7.916e-08	208	0.02378
						506	5.735e-07	208	0.02244	442	1.162e-07	208	0.02442
						506	9.233e-07	208	0.02313	442	1.694e-07	208	0.02515
						506	1.467e-06	208	0.02385	442	2.452e-07	208	0.02596
						506	2.301e-06	208	0.02457	442	3.526e-07	208	0.02684
						506	3.563e-06	208	0.02531	442	5.037e-07	208	0.02779
						506	5.449e-06	208	0.02607	442	7.149e-07	208	0.02881
						506	8.234e-06	208	0.02683	442	1.008e-06	208	0.02988
						506	1.229e-05	208	0.02759	442	1.412e-06	208	0.03101
						506	1.814e-05	208	0.02837	442	1.965e-06	208	0.03219
						506	2.647e-05	208	0.02914	442	2.718e-06	208	0.0334
						506	3.819e-05	208	0.02993	442	3.735e-06	208	0.03465
						506	5.449e-05	208	0.03071	442	5.101e-06	208	0.03592
						506	7.69e-05	208	0.03149	442	6.924e-06	208	0.03721
						506	0.0001074	208	0.03227	442	9.341e-06	208	0.0385
						506	0.0001484	208	0.03306	442	1.252e-05	208	0.0398
						506	0.0002029	208	0.03383	442	1.669e-05	208	0.04108
						506	0.0002746	208	0.03461	442	2.212e-05	208	0.04235
						506	0.000368	208	0.03539	442	2.913e-05	208	0.0436
						506	0.0004882	208	0.03615	442	3.813e-05	208	0.04481
						506	0.0006414	208	0.03692	442	4.964e-05	208	0.04598
						506	0.0008345	208	0.03768	442	6.423e-05	208	0.04711
						506	0.00108	208	0.03843	442	8.264e-05	208	0.04818
						506	0.00137	208	0.03917	442	0.0001057	208	0.04919
						506	0.00174	208	0.03991	442	0.0001345	208	0.05014
						506	0.00217	209	0.04064	442	0.0001701	209	0.05101
						506	0.0027	209	0.04135	442	0.0002139	209	0.05181
						506	0.00332	209	0.04206	442	0.0002675	209	0.05253
						506	0.00405	209	0.04275	442	0.0003327	209	0.05317
						506	0.00489	209	0.04342	442	0.0004115	209	0.05371
						506	0.00586	209	0.04408	442	0.0005062	209	0.05417
						506	0.00695	209	0.04472	442	0.0006193	209	0.05455
						506	0.00818	209	0.04534	442	0.0007535	209	0.05483
						506	0.00954	209	0.04594	442	0.0009119	209	0.05502
						506	0.01104	209	0.04651	442	0.0011	209	0.05512
						506	0.01266	209	0.04706	442	0.00131	209	0.05514
						506	0.01439	209	0.04758	442	0.00157	209	0.05508
						506	0.01623	209	0.04808	442	0.00185	209	0.05493
						507	0.01814	209	0.04854	442	0.00218	209	0.05471
						507	0.02012	209	0.04896	442	0.00256	209	0.05442
						507	0.02213	209	0.04936	442	0.00299	209	0.05406
						507	0.02414	209	0.04972	442	0.00346	209	0.05364
						507	0.02612	209	0.05004	442	0.004	209	0.05317
						507	0.02804	209	0.05033	442	0.00459	209	0.05265
						507	0.02986	209	0.05058	442	0.00524	209	0.05209
						507	0.03155	209	0.0508	442	0.00595	209	0.0515
						507	0.03308	209	0.05098	442	0.00673	209	0.05088
						507	0.03443	209	0.05112	442	0.00756	209	0.05024
						507	0.03556	209	0.05123	442	0.00846	209	0.04959
						507	0.03648	209	0.0513	442	0.00942	209	0.04894
						507	0.03716	209	0.05135	442	0.01043	209	0.0483
						507	0.0376	209	0.05136	442	0.0115	209	0.04767
						507	0.03782	209	0.05134	442	0.0126	209	0.04706
						507	0.03782	209	0.0513	442	0.01375	209	0.04647
						507	0.03762	209	0.05123	442	0.01492	209	0.04592
						507	0.03726	209	0.05114	442	0.01611	209	0.0454
						507	0.03676	209	0.05104	442	0.01732	209	0.04493
						507	0.03616	209	0.05092	442	0.01851	209	0.04451
						507	0.03551	209	0.05078	442	0.0197	209	0.04415
						507	0.03484	209	0.05064	442	0.02085	209	0.04384
						507	0.03419	209	0.0505	442	0.02196	209	0.04359
						507	0.0336	209	0.05035	442	0.02302	209	0.04341
						507	0.03311	209	0.0502	442	0.02401	209	0.04329
						507	0.03273	209	0.05006	442	0.02492	209	0.04323
						507	0.0325	209	0.04993	442	0.02573	209	0.04324
						507	0.03242	209	0.04981	442	0.02644	209	0.04332
						507	0.0325	209	0.0497	442	0.02703	209	0.04346
						507	0.03273	209	0.04961	442	0.0275	209	0.04367
						507	0.03311	209	0.04954	442	0.02784	209	0.04394
						507	0.0336	209	0.04949	442	0.02805	209	0.04426
						507	0.03419	209	0.04947	442	0.02812	209	0.04464
						507	0.03484	209	0.04947	442	0.02805	209	0.04507
						507	0.03551	209	0.0495	442	0.02784	209	0.04554
						507	0.03616	209	0.04956	442	0.0275	209	0.04606
						507	0.03676	209	0.04966	442	0.02703	209	0.04661
						507	0.03726	209	0.04978	442	0.02644	209	0.0472
						507	0.03762	209	0.04995	442	0.02573	209	0.04781
						507	0.03782	209	0.05014	442	0.02492	209	0.04844
						507	0.03782	209	0.05037	442	0.02401	209	0.04908
						507	0.0376	209	0.05064	442	0.02302	209	0.04973
						507	0.03716	209	0.05095	442	0.02196	209	0.05039
						507	0.03648	209	0.05129	442	0.02085	209	0.05104
						507	0.03556	209	0.05167	442	0.0197	209	0.05169
						507	0.03443	209	0.05209	442	0.01851	209	0.05233
						507	0.03308	209	0.05254	442	0.01732	209	0.05295
						507	0.03155	209	0.05303	442	0.01611	209	0.05355
						507	0.02986	209	0.05355	442	0.01492	209	0.05413
						507	0.02804	209	0.0541	442	0.01375	209	0.05467
						507	0.02612	209	0.05469	442	0.0126	209	0.05519
						507	0.02414	209	0.05531	442	0.0115	209	0.05567
						507	0.02213	209	0.05596	442	0.01043	209	0.05612
						507	0.02012	209	0.05663	442	0.00942	209	0.05653
						507	0.01814	209	0.05732	442	0.00846	209	0.0569
						507	0.01623	209	0.05804	442	0.00756	209	0.05722
						507	0.01439	209	0.05878	442	0.00673	209	0.05751
						507	0.01266	209	0.05953	442	0.00595	209	0.05775
						507	0.01104	209	0.06029	442	0.00524	209	0.05795
						507	0.00954	209	0.06106	442	0.00459	209	0.0581
						507	0.00818	209	0.06183	442	0.004	209	0.05821
						507	0.00695	209	0.0626	442	0.00346	209	0.05827
						507	0.00586	209	0.06337	442	0.00299	209	0.05829
						507	0.00489	209	0.06412	442	0.00256	209	0.05826
						507	0.00405	209	0.06486	442	0.00218	209	0.05819
						507	0.00332	209	0.06557	442	0.00185	209	0.05807
						507	0.0027	209	0.06626	442	0.00157	209	0.05791
						507	0.00217	209	0.06692	443	0.00131	209	0.0577
						507	0.00174	209	0.06753	443	0.0011	209	0.05745
						507	0.00137	209	0.06811	443	0.0009119	209	0.05716
						507	0.00108	209	0.06863	443	0.0007535	209	0.05682
						507	0.0008345	209	0.06909	443	0.0006193	209	0.05643
						507	0.0006414	209	0.06949	443	0.0005062	209	0.056
						507	0.0004882	209	0.06982	443	0.0004115	209	0.05553
						507	0.000368	209	0.07008	443	0.0003327	209	0.05501
						507	0.0002746	209	0.07026	443	0.0002675	209	0.05445
						507	0.0002029	209	0.07036	443	0.0002139	209	0.05384
						507	0.0001484	209	0.07037	443	0.0001701	209	0.05319
						507	0.0001074	209	0.07029	443	0.0001345	209	0.0525
						507	7.691e-05	209	0.07011	443	0.0001057	209	0.05176
						507	5.45e-05	209	0.06984	443	8.264e-05	209	0.05099
						507	3.82e-05	209	0.06947	443	6.423e-05	209	0.05017
						507	2.65e-05	209	0.06899	443	4.964e-05	209	0.04931
						507	1.819e-05	209	0.06841	443	3.813e-05	209	0.04842
						507	1.237e-05	209	0.06773	443	2.913e-05	209	0.0475
						507	8.36e-06	209	0.06695	443	2.212e-05	209	0.04654
						507	5.662e-06	209	0.06607	443	1.669e-05	209	0.04556
						507	3.914e-06	209	0.06509	443	1.252e-05	209	0.04455
						507	2.875e-06	209	0.06402	443	9.341e-06	209	0.04352
						507	2.391e-06	209	0.06285	443	6.924e-06	209	0.04247
						507	2.391e-06	209	0.0616	443	5.101e-06	209	0.0414
						507	2.876e-06	209	0.06027	443	3.735e-06	209	0.04033
						507	3.918e-06	209	0.05885	443	2.718e-06	209	0.03925
						507	5.669e-06	209	0.05737	443	1.965e-06	209	0.03818
						507	8.374e-06	209	0.05582	443	1.412e-06	209	0.03711
						507	1.239e-05	209	0.05421	443	1.008e-06	209	0.03606
						507	1.823e-05	209	0.05256	443	7.149e-07	209	0.03502
						507	2.657e-05	209	0.05086	443	5.037e-07	209	0.034
						507	3.833e-05	209	0.04913	443	3.526e-07	209	0.03302
						507	5.471e-05	209	0.04737	443	2.452e-07	209	0.03207
						507	7.726e-05	209	0.0456	443	1.694e-07	209	0.03116
						507	0.000108	209	0.04382	443	1.162e-07	209	0.03029
						507	0.0001493	209	0.04204	443	7.916e-08	209	0.02948
						507	0.0002044	209	0.04028	443	5.356e-08	209	0.02872
						507	0.0002769	209	0.03853	443	3.599e-08	209	0.02803
						507	0.0003716	209	0.03681	443	2.401e-08	209	0.02739
						507	0.0004937	209	0.03513	443	1.59e-08	209	0.02683
						507	0.0006496	209	0.0335	443	1.045e-08	209	0.02634
						507	0.0008467	209	0.03192	443	6.822e-09	209	0.02592
						507	0.00109	209	0.0304	443	4.419e-09	209	0.02558
						507	0.0014	209	0.02896	443	2.841e-09	209	0.02532
						507	0.00177	209	0.0276	443	1.812e-09	209	0.02513
						507	0.00223	209	0.02632	443	1.147e-09	209	0.02503
						507	0.00278	209	0.02514	443	7.206e-10	209	0.025
						507	0.00343	209	0.02406	443	4.489e-10	209	0.02505
						507	0.0042	209	0.02309	443	2.774e-10	209	0.02518
						507	0.00509	209	0.02224	443	1.701e-10	209	0.02539
						507	0.00613	209	0.02151	443	1.034e-10	209	0.02567
						507	0.00732	209	0.0209	443	6.229e-11	209	0.02601
						507	0.00867	209	0.02044	443	3.722e-11	209	0.02642
						507	0.01018	209	0.02011	443	2.204e-11	209	0.02689
						507	0.01187	209	0.01993	443	1.294e-11	209	0.02741
						508	0.01372	209	0.0199	443	7.526e-12	209	0.02798
						508	0.01575	209	0.02002	443	4.337e-12	209	0.0286
						508	0.01795	209	0.02031	443	2.476e-12	209	0.02925
						508	0.02029	209	0.02076	443	1.4e-12	209	0.02993
						508	0.02278	209	0.02137	443	7.841e-13	209	0.03063
						508	0.02539	209	0.02217	443	4.347e-13	209	0.03135
						508	0.02811	209	0.02313	443	2.386e-13	209	0.03208
						508	0.0309	209	0.02428	443	1.296e-13	209	0.03281
						508	0.03374	209	0.02561	443	6.964e-14	209	0.03354
						508	0.03661	209	0.02712	443	3.702e-14	209	0.03425
						508	0.03945	209	0.02881	443	1.946e-14	209	0.03494
						508	0.04225	209	0.03069	443	1.012e-14	209	0.0356
						508	0.04497	209	0.03276	443	5.2e-15	209	0.03624
						508	0.04757	209	0.03501	443	2.641e-15	209	0.03683
						508	0.05002	209	0.03744	443	1.325e-15	209	0.03738
						508	0.05229	209	0.04006	443	6.563e-16	209	0.03788
						508	0.05435	209	0.04285	443	3.211e-16	209	0.03833
						508	0.05616	209	0.04582	443	1.55e-16	209	0.03871
						508	0.05772	209	0.04895	443	7.383e-17	209	0.03904
						508	0.05898	209	0.05225	443	3.468e-17	209	0.03931
						508	0.05995	209	0.05571	443	1.606e-17	209	0.0395
						508	0.0606	209	0.05931	443	7.329e-18	209	0.03964
						508	0.06093	209	0.06305	443	3.294e-18	209	0.0397
						508	0.06093	209	0.06693	443	1.458e-18	209	0.0397
						508	0.0606	209	0.07092	443	6.346e-19	209	0.03964
						508	0.05995	209	0.07501	443	2.717e-19	209	0.03951
						508	0.05898	209	0.0792	443	1.143e-19	209	0.03932
						508	0.05772	209	0.08347	443	4.725e-20	209	0.03907
						508	0.05616	209	0.08781	443	1.917e-20	209	0.03877
						508	0.05435	209	0.09219	443	7.629e-21	209	0.03843
						508	0.05229	209	0.09661	443	2.975e-21	209	0.03803
						508	0.05002	209	0.101	443	1.136e-21	209	0.0376
						508	0.04757	209	0.1055	443	4.246e-22	209	0.03714
						508	0.04497	209	0.1099	443	1.551e-22	209	0.03665
						508	0.04225	209	0.1143	443	5.53e-23	209	0.03614
						508	0.03945	209	0.1186	443	1.923e-23	209	0.03562
						508	0.03661	209	0.1228	443	6.516e-24	209	0.03509
						508	0.03374	209	0.127	443	2.147e-24	209	0.03456
						508	0.0309	209	0.131	443	6.872e-25	209	0.03404
						508	0.02811	209	0.135	443	2.133e-25	209	0.03354
						508	0.02539	209	0.1387	443	6.406e-26	209	0.03305
						508	0.02278	209	0.1424	443	1.859e-26	209	0.0326
						508	0.02029	209	0.1458	443	5.198e-27	209	0.03218
						508	0.01795	209	0.1491	443	1.397e-27	209	0.0318
						508	0.01575	209	0.1522	443	3.6e-28	209	0.03147
						508	0.01372	209	0.1551	443	8.865e-29	209	0.03119
						508	0.01187	209	0.1578	443	2.078e-29	209	0.03096
						508	0.01018	209	0.1602	443	4.619e-30	209	0.03079
						508	0.00867	209	0.1625	443	9.685e-31	209	0.03069
						508	0.00732	209	0.1645	443	1.905e-31	209	0.03065
						508	0.00613	209	0.1662	443	3.493e-32	209	0.03068
						508	0.00509	209	0.1678	443	5.921e-33	209	0.03077
						508	0.0042	209	0.1691	443	9.188e-34	209	0.03094
						508	0.00343	209	0.1702	443	1.29e-34	209	0.03118
						508	0.00278	209	0.171	443	1.612e-35	210	0.03148
						508	0.00223	210	0.1716	443	1.758e-36	210	0.03185
						508	0.00177	210	0.1721	443	1.628e-37	210	0.03229
						508	0.0014	210	0.1723	443	1.229e-38	210	0.03279
						508	0.00109	210	0.1723	443	7.089e-40	210	0.03335
						508	0.0008467	210	0.1721	443	2.78e-41	210	0.03396
						508	0.0006496	210	0.1718	443	5.563e-43	210	0.03463
						508	0.0004937	210	0.1713	443	0	210	0.03535
						508	0.0003716	210	0.1706	443	0	210	0.03611
						508	0.0002769	210	0.1698	448	0	210	0.0369
						508	0.0002044	210	0.1689	448	0	210	0.03773
						508	0.0001493	210	0.1679	448	5.563e-43	210	0.03859
						508	0.000108	210	0.1668	448	2.78e-41	210	0.03946
						508	7.725e-05	210	0.1656	448	7.089e-40	210	0.04035
						508	5.47e-05	210	0.1643	448	1.229e-38	210	0.04125
						508	3.832e-05	210	0.163	448	1.628e-37	210	0.04215
						508	2.655e-05	210	0.1616	448	1.758e-36	210	0.04304
						508	1.819e-05	210	0.1602	448	1.612e-35	210	0.04392
						508	1.232e-05	210	0.1588	448	1.29e-34	210	0.04479
						508	8.248e-06	210	0.1574	448	9.188e-34	210	0.04564
						508	5.457e-06	210	0.1559	448	5.921e-33	210	0.04646
						508	3.567e-06	210	0.1545	448	3.493e-32	210	0.04724
						508	2.303e-06	210	0.1531	448	1.905e-31	210	0.04799
						508	1.468e-06	210	0.1516	448	9.685e-31	210	0.0487
						508	9.239e-07	210	0.1502	448	4.619e-30	210	0.04936
						508	5.738e-07	210	0.1488	448	2.078e-29	210	0.04997
						508	3.515e-07	210	0.1474	448	8.865e-29	210	0.05053
						508	2.124e-07	210	0.1461	448	3.6e-28	210	0.05103
						508	1.265e-07	210	0.1447	448	1.397e-27	210	0.05148
						508	7.422e-08	210	0.1434	448	5.198e-27	210	0.05187
						508	4.29e-08	210	0.142	448	1.859e-26	210	0.05219
						508	2.441e-08	210	0.1407	448	6.406e-26	210	0.05245
						508	1.367e-08	210	0.1394	448	2.133e-25	210	0.05265
						508	7.527e-09	210	0.138	448	6.872e-25	210	0.05279
						508	4.074e-09	210	0.1367	448	2.147e-24	210	0.05287
						508	2.166e-09	210	0.1353	448	6.516e-24	210	0.05288
						508	1.131e-09	210	0.134	448	1.923e-23	210	0.05284
						508	5.789e-10	210	0.1326	448	5.53e-23	210	0.05273
						508	2.905e-10	210	0.1311	448	1.551e-22	210	0.05257
						508	1.428e-10	210	0.1297	448	4.246e-22	210	0.05235
						508	6.864e-11	210	0.1281	448	1.136e-21	210	0.05208
						508	3.226e-11	210	0.1266	448	2.975e-21	210	0.05176
						508	1.48e-11	210	0.125	448	7.629e-21	210	0.0514
						508	6.619e-12	210	0.1233	448	1.917e-20	210	0.05099
						508	2.883e-12	210	0.1216	448	4.725e-20	210	0.05054
						508	1.221e-12	210	0.1198	448	1.143e-19	210	0.05005
						508	5.016e-13	210	0.118	448	2.717e-19	210	0.04953
						508	1.996e-13	210	0.1161	448	6.346e-19	210	0.04898
						508	7.678e-14	210	0.1142	448	1.458e-18	210	0.0484
						508	2.847e-14	210	0.1122	448	3.294e-18	210	0.0478
						508	1.015e-14	210	0.1102	448	7.329e-18	210	0.04717
						508	3.466e-15	210	0.1081	448	1.606e-17	210	0.04653
						508	1.13e-15	210	0.106	448	3.468e-17	210	0.04587
						508	3.501e-16	210	0.1038	448	7.383e-17	210	0.04521
						508	1.025e-16	210	0.1016	448	1.55e-16	210	0.04453
						508	2.82e-17	210	0.09942	448	3.211e-16	210	0.04384
						508	7.232e-18	210	0.09719	448	6.563e-16	210	0.04315
						508	1.713e-18	210	0.09496	448	1.325e-15	210	0.04245
						508	3.704e-19	210	0.09272	448	2.641e-15	210	0.04176
						508	7.201e-20	210	0.0905	448	5.2e-15	210	0.04106
						508	1.235e-20	210	0.08829	448	1.012e-14	210	0.04036
						508	1.815e-21	210	0.08611	448	1.946e-14	210	0.03966
						508	2.201e-22	210	0.08396	448	3.702e-14	210	0.03896
						508	2.063e-23	210	0.08186	448	6.964e-14	210	0.03827
						508	1.331e-24	210	0.0798	448	1.296e-13	210	0.03757
						508	4.437e-26	210	0.0778	448	2.386e-13	210	0.03688
						508	0	210	0.07586	448	4.347e-13	210	0.03619
						509	0	210	0.074	448	7.841e-13	210	0.0355
						516	0	210	0.07221	448	1.4e-12	210	0.03481
						516	0	210	0.07051	448	2.476e-12	210	0.03412
						516	4.437e-26	210	0.06889	448	4.337e-12	210	0.03342
						516	1.331e-24	210	0.06737	448	7.526e-12	210	0.03273
						516	2.063e-23	210	0.06594	448	1.294e-11	210	0.03204
						516	2.201e-22	210	0.06462	448	2.204e-11	210	0.03134
						516	1.815e-21	210	0.0634	448	3.722e-11	210	0.03064
						516	1.235e-20	210	0.06228	448	6.229e-11	210	0.02994
						516	7.201e-20	210	0.06126	448	1.034e-10	210	0.02923
						516	3.704e-19	210	0.06035	448	1.701e-10	210	0.02852
						516	1.713e-18	210	0.05955	448	2.774e-10	210	0.02781
						516	7.232e-18	210	0.05886	448	4.489e-10	210	0.0271
						516	2.82e-17	210	0.05826	448	7.206e-10	210	0.02638
						516	1.025e-16	210	0.05777	448	1.147e-09	210	0.02567
						516	3.501e-16	210	0.05738	448	1.812e-09	210	0.02496
						516	1.13e-15	210	0.05708	448	2.841e-09	210	0.02424
						516	3.466e-15	210	0.05688	448	4.419e-09	210	0.02354
						516	1.015e-14	210	0.05676	448	6.822e-09	210	0.02284
						516	2.847e-14	210	0.05673	448	1.045e-08	210	0.02214
						516	7.678e-14	210	0.05678	448	1.59e-08	210	0.02146
						516	1.996e-13	210	0.05691	448	2.401e-08	210	0.02079
						516	5.016e-13	210	0.0571	448	3.599e-08	210	0.02014
						516	1.221e-12	210	0.05736	448	5.356e-08	210	0.0195
						516	2.883e-12	210	0.05768	448	7.916e-08	210	0.01889
						516	6.619e-12	210	0.05806	448	1.162e-07	210	0.0183
						516	1.48e-11	210	0.05848	448	1.694e-07	210	0.01773
						516	3.226e-11	210	0.05895	448	2.452e-07	210	0.01719
						516	6.864e-11	210	0.05945	448	3.526e-07	210	0.01669
						516	1.428e-10	210	0.05999	448	5.037e-07	210	0.01622
						516	2.905e-10	210	0.06056	448	7.149e-07	210	0.01578
						516	5.789e-10	210	0.06115	448	1.008e-06	210	0.01539
						516	1.131e-09	210	0.06175	448	1.412e-06	210	0.01503
						516	2.166e-09	210	0.06237	448	1.965e-06	210	0.01472
						516	4.074e-09	210	0.06301	448	2.718e-06	210	0.01445
						516	7.527e-09	210	0.06364	448	3.735e-06	210	0.01422
						516	1.367e-08	210	0.06428	448	5.101e-06	210	0.01404
						516	2.441e-08	210	0.06492	448	6.924e-06	210	0.01391
						516	4.289e-08	210	0.06556	448	9.341e-06	210	0.01383
						516	7.421e-08	210	0.06619	448	1.252e-05	210	0.01378
						516	1.264e-07	210	0.06681	448	1.669e-05	210	0.01379
						516	2.123e-07	210	0.06742	449	2.212e-05	210	0.01384
						516	3.514e-07	210	0.06803	449	2.913e-05	210	0.01393
						516	5.735e-07	210	0.06863	449	3.813e-05	210	0.01407
						516	9.233e-07	210	0.06921	449	4.964e-05	210	0.01424
						516	1.467e-06	210	0.06978	449	6.423e-05	210	0.01445
						516	2.301e-06	210	0.07035	449	8.264e-05	210	0.0147
						516	3.563e-06	210	0.0709	449	0.0001057	210	0.01498
						516	5.449e-06	210	0.07145	449	0.0001345	210	0.01529
						516	8.234e-06	210	0.07198	449	0.0001701	210	0.01562
						516	1.229e-05	210	0.07252	449	0.0002139	210	0.01597
						516	1.814e-05	210	0.07304	449	0.0002675	210	0.01635
						516	2.647e-05	210	0.07357	449	0.0003327	210	0.01673
						516	3.819e-05	210	0.07409	449	0.0004115	210	0.01713
						516	5.449e-05	210	0.07461	449	0.0005062	210	0.01754
						516	7.69e-05	210	0.07514	449	0.0006193	210	0.01795
						516	0.0001074	210	0.07567	449	0.0007535	210	0.01835
						516	0.0001484	210	0.07621	449	0.0009119	210	0.01876
						516	0.0002029	210	0.07675	449	0.0011	210	0.01916
						516	0.0002746	210	0.0773	449	0.00131	210	0.01954
						516	0.000368	210	0.07786	449	0.00157	210	0.01992
						516	0.0004882	210	0.07844	449	0.00185	210	0.02027
						516	0.0006414	210	0.07902	449	0.00218	210	0.02061
						516	0.0008345	210	0.07962	449	0.00256	210	0.02093
						516	0.00108	210	0.08023	449	0.00299	210	0.02123
						516	0.00137	210	0.08086	449	0.00346	210	0.02151
						516	0.00174	210	0.0815	449	0.004	210	0.02176
						516	0.00217	210	0.08216	449	0.00459	210	0.02199
						516	0.0027	210	0.08283	449	0.00524	210	0.0222
						516	0.00332	210	0.08351	449	0.00595	210	0.02239
						516	0.00405	210	0.0842	449	0.00673	210	0.02255
						516	0.00489	210	0.08491	449	0.00756	210	0.02269
						516	0.00586	210	0.08562	449	0.00846	210	0.02282
						516	0.00695	210	0.08635	449	0.00942	210	0.02293
						516	0.00818	210	0.08708	449	0.01043	210	0.02303
						516	0.00954	210	0.08781	449	0.0115	210	0.02311
						516	0.01103	210	0.08855	449	0.0126	210	0.02319
						516	0.01265	210	0.08929	449	0.01375	210	0.02327
						516	0.01439	210	0.09003	449	0.01492	210	0.02335
						516	0.01622	210	0.09076	449	0.01611	210	0.02343
						516	0.01813	210	0.09149	449	0.01732	210	0.02351
						516	0.0201	210	0.09221	449	0.01851	210	0.02361
						516	0.0221	210	0.09291	449	0.0197	210	0.02372
						516	0.0241	210	0.0936	449	0.02085	210	0.02384
						516	0.02607	210	0.09427	449	0.02196	210	0.02399
						516	0.02797	210	0.09492	449	0.02302	210	0.02416
						516	0.02976	210	0.09554	449	0.02401	210	0.02436
						516	0.03142	210	0.09613	449	0.02492	210	0.02458
						516	0.03292	210	0.0967	449	0.02573	210	0.02483
						516	0.03421	210	0.09722	449	0.02644	210	0.02512
						516	0.03529	210	0.09772	449	0.02703	210	0.02544
						516	0.03613	210	0.09817	449	0.0275	210	0.02579
						516	0.03672	210	0.09857	449	0.02784	210	0.02617
						516	0.03706	210	0.09893	449	0.02805	210	0.02658
						516	0.03716	210	0.09925	449	0.02812	210	0.02703
						517	0.03702	210	0.09951	449	0.02805	210	0.02751
						517	0.03667	210	0.09972	449	0.02784	210	0.02801
						517	0.03612	210	0.09987	449	0.0275	210	0.02854
						517	0.03543	210	0.09997	449	0.02703	210	0.0291
						517	0.03462	210	0.1	449	0.02644	210	0.02967
						517	0.03374	210	0.09999	449	0.02573	210	0.03025
						517	0.03283	210	0.09991	449	0.02492	210	0.03085
						517	0.03194	210	0.09978	449	0.02401	210	0.03146
						517	0.03112	210	0.09959	449	0.02302	210	0.03206
						517	0.0304	210	0.09934	449	0.02196	210	0.03267
						517	0.02983	210	0.09903	449	0.02085	210	0.03326
						517	0.02943	210	0.09867	449	0.0197	210	0.03384
						517	0.02923	210	0.09826	449	0.01851	210	0.03441
						517	0.02925	210	0.0978	449	0.01732	210	0.03494
						517	0.0295	210	0.0973	449	0.01611	210	0.03545
[truncated: 222,334+ more rows]

## Sheet: Figure 3
(a) G5-Dendrimer																		(b) Ubiquitin																		(c) Beta-casein
190K			210K			250K			275K			295K			350K			190K			210K			250K			275K			295K			350K			190K			210K			250K			275K			295K
CCS	Int	Std	CCS	Int	Std	CCS	Int	Std	CCS	Int	Std	CCS	Int	Std	CCS	Int	Std	CCS	Int	Std	CCS	Int	Std	CCS	Int	Std	CCS	Int	Std	CCS	Int	Std	CCS	Int	Std	CCS	Int	Std	CCS	Int	Std	CCS	Int	Std	CCS	Int	Std	CCS	Int
500	0.00112	9.93277e-05	500	0.00684	0.000275889	500	0.00249	0.000220008	500	0.000380301	0.000113624	500	0.00195	0.000260178	500	0.00279	0.000605643	0	0.00351	0.000110202	0	0.00364	0.000382797	0	0.00549	0.000765886	0	6.39873e-05	8.98181e-05	0	0.000601009	9.1025e-05	0	0.00139	0.000131848	1000	0.00437	0.000433449	1000	0.02518	0.000692534	1000	0.01574	0.000634423	1000	0.00381	0.000755589	1000	0.00421
505.017	0.00112	9.93277e-05	505.017	0.00684	0.000275889	505.017	0.00249	0.000220008	505.017	0.000380301	0.000113624	505.017	0.00195	0.000260178	505.017	0.00279	0.000605643	10.0334	0.00351	0.000110202	10.0334	0.00364	0.000382797	10.0334	0.00549	0.000765886	10.0334	6.39873e-05	8.98181e-05	10.0334	0.000601009	9.1025e-05	10.0334	0.00139	0.000131848	1013.38	0.00437	0.000433449	1013.38	0.02518	0.000692534	1013.38	0.01574	0.000634423	1013.38	0.00381	0.000755589	1013.38	0.00421
510.033	0.00112	9.93277e-05	510.033	0.00684	0.000275889	510.033	0.00249	0.000220008	510.033	0.000380301	0.000113624	510.033	0.00195	0.000260178	510.033	0.00279	0.000605643	20.0669	0.00351	0.000110202	20.0669	0.00364	0.000382797	20.0669	0.00549	0.000765886	20.0669	6.39873e-05	8.98181e-05	20.0669	0.000601009	9.1025e-05	20.0669	0.00139	0.000131848	1026.76	0.00437	0.000433449	1026.76	0.02518	0.000692534	1026.76	0.01574	0.000634423	1026.76	0.00381	0.000755589	1026.76	0.00421
515.05	0.00112	9.93277e-05	515.05	0.00684	0.000275889	515.05	0.00249	0.000220008	515.05	0.000380301	0.000113624	515.05	0.00195	0.000260178	515.05	0.00279	0.000605643	30.1003	0.00351	0.000110202	30.1003	0.00364	0.000382797	30.1003	0.00549	0.000765886	30.1003	6.39873e-05	8.98181e-05	30.1003	0.000601009	9.1025e-05	30.1003	0.00139	0.000131848	1040.13	0.00437	0.000433449	1040.13	0.02518	0.000692534	1040.13	0.01574	0.000634423	1040.13	0.00381	0.000755589	1040.13	0.00421
520.067	0.00112	9.93277e-05	520.067	0.00684	0.000275889	520.067	0.00249	0.000220008	520.067	0.000380301	0.000113624	520.067	0.00195	0.000260178	520.067	0.00279	0.000605643	40.1338	0.00351	0.000110202	40.1338	0.00364	0.000382797	40.1338	0.00549	0.000765886	40.1338	6.39873e-05	8.98181e-05	40.1338	0.000601009	9.1025e-05	40.1338	0.00139	0.000131848	1053.51	0.00437	0.000433449	1053.51	0.02518	0.000692534	1053.51	0.01574	0.000634423	1053.51	0.00381	0.000755589	1053.51	0.00421
525.084	0.00112	9.93277e-05	525.084	0.00684	0.000275889	525.084	0.00249	0.000220008	525.084	0.000380301	0.000113624	525.084	0.00195	0.000260178	525.084	0.00279	0.000605643	50.1672	0.00351	0.000110202	50.1672	0.00364	0.000382797	50.1672	0.00549	0.000765886	50.1672	6.39873e-05	8.98181e-05	50.1672	0.000601009	9.1025e-05	50.1672	0.00139	0.000131848	1066.89	0.00437	0.000433449	1066.89	0.02518	0.000692534	1066.89	0.01574	0.000634423	1066.89	0.00381	0.000755589	1066.89	0.00421
530.1	0.00112	9.93277e-05	530.1	0.00684	0.000275889	530.1	0.00249	0.000220008	530.1	0.000380301	0.000113624	530.1	0.00195	0.000260178	530.1	0.00279	0.000605643	60.2007	0.00351	0.000110202	60.2007	0.00364	0.000382797	60.2007	0.00549	0.000765886	60.2007	6.39873e-05	8.98181e-05	60.2007	0.000601009	9.1025e-05	60.2007	0.00139	0.000131848	1080.27	0.00437	0.000433449	1080.27	0.02518	0.000692534	1080.27	0.01574	0.000634423	1080.27	0.00381	0.000755589	1080.27	0.00421
535.117	0.00112	9.93277e-05	535.117	0.00684	0.000275889	535.117	0.00249	0.000220008	535.117	0.000380301	0.000113624	535.117	0.00195	0.000260178	535.117	0.00279	0.000605643	70.2341	0.00351	0.000110202	70.2341	0.00364	0.000382797	70.2341	0.00549	0.000765886	70.2341	6.39873e-05	8.98181e-05	70.2341	0.000601009	9.1025e-05	70.2341	0.00139	0.000131848	1093.65	0.00437	0.000433449	1093.65	0.02518	0.000692534	1093.65	0.01574	0.000634423	1093.65	0.00381	0.000755589	1093.65	0.00421
540.134	0.00112	9.93277e-05	540.134	0.00684	0.000275889	540.134	0.00249	0.000220008	540.134	0.000380301	0.000113624	540.134	0.00195	0.000260178	540.134	0.00279	0.000605643	80.2676	0.00351	0.000110202	80.2676	0.00364	0.000382797	80.2676	0.00549	0.000765886	80.2676	6.39873e-05	8.98181e-05	80.2676	0.000601009	9.1025e-05	80.2676	0.00139	0.000131848	1107.02	0.00437	0.000433449	1107.02	0.02518	0.000692534	1107.02	0.01574	0.000634423	1107.02	0.00381	0.000755589	1107.02	0.00421
545.15	0.00112	9.93277e-05	545.15	0.00684	0.000275889	545.15	0.00249	0.000220008	545.15	0.000380301	0.000113624	545.15	0.00195	0.000260178	545.15	0.00279	0.000605643	90.301	0.00351	0.000110202	90.301	0.00364	0.000382797	90.301	0.00549	0.000765886	90.301	6.39873e-05	8.98181e-05	90.301	0.000601009	9.1025e-05	90.301	0.00139	0.000131848	1120.4	0.00437	0.000433449	1120.4	0.02518	0.000692534	1120.4	0.01574	0.000634423	1120.4	0.00381	0.000755589	1120.4	0.00421
550.167	0.00112	9.93277e-05	550.167	0.00684	0.000275889	550.167	0.00249	0.000220008	550.167	0.000380301	0.000113624	550.167	0.00195	0.000260178	550.167	0.00279	0.000605643	100.334	0.00351	0.000110202	100.334	0.00364	0.000382797	100.334	0.00549	0.000765886	100.334	6.39873e-05	8.98181e-05	100.334	0.000601009	9.1025e-05	100.334	0.00139	0.000131848	1133.78	0.00437	0.000433449	1133.78	0.02518	0.000692534	1133.78	0.01574	0.000634423	1133.78	0.00381	0.000755589	1133.78	0.00421
555.184	0.00112	9.93277e-05	555.184	0.00684	0.000275889	555.184	0.00249	0.000220008	555.184	0.000380301	0.000113624	555.184	0.00195	0.000260178	555.184	0.00279	0.000605643	110.368	0.00351	0.000110202	110.368	0.00364	0.000382797	110.368	0.00549	0.000765886	110.368	6.39873e-05	8.98181e-05	110.368	0.000601009	9.1025e-05	110.368	0.00139	0.000131848	1147.16	0.00437	0.000433449	1147.16	0.02518	0.000692534	1147.16	0.01574	0.000634423	1147.16	0.00381	0.000755589	1147.16	0.00421
560.201	0.00112	9.93277e-05	560.201	0.00684	0.000275889	560.201	0.00249	0.000220008	560.201	0.000380301	0.000113624	560.201	0.00195	0.000260178	560.201	0.00279	0.000605643	120.401	0.00351	0.000110202	120.401	0.00364	0.000382797	120.401	0.00549	0.000765886	120.401	6.39873e-05	8.98181e-05	120.401	0.000601009	9.1025e-05	120.401	0.00139	0.000131848	1160.54	0.00437	0.000433449	1160.54	0.02518	0.000692534	1160.54	0.01574	0.000634423	1160.54	0.00381	0.000755589	1160.54	0.00421
565.217	0.00112	9.93277e-05	565.217	0.00684	0.000275889	565.217	0.00249	0.000220008	565.217	0.000380301	0.000113624	565.217	0.00195	0.000260178	565.217	0.00279	0.000605643	130.435	0.00351	0.000110202	130.435	0.00364	0.000382797	130.435	0.00549	0.000765886	130.435	6.39873e-05	8.98181e-05	130.435	0.000601009	9.1025e-05	130.435	0.00139	0.000131848	1173.91	0.00437	0.000433449	1173.91	0.02518	0.000692534	1173.91	0.01574	0.000634423	1173.91	0.00381	0.000755589	1173.91	0.00421
570.234	0.00112	9.93277e-05	570.234	0.00684	0.000275889	570.234	0.00249	0.000220008	570.234	0.000380301	0.000113624	570.234	0.00195	0.000260178	570.234	0.00279	0.000605643	140.468	0.00351	0.000110202	140.468	0.00364	0.000382797	140.468	0.00549	0.000765886	140.468	6.39873e-05	8.98181e-05	140.468	0.000601009	9.1025e-05	140.468	0.00139	0.000131848	1187.29	0.00437	0.000433449	1187.29	0.02518	0.000692534	1187.29	0.01574	0.000634423	1187.29	0.00381	0.000755589	1187.29	0.00421
575.251	0.00112	9.93277e-05	575.251	0.00684	0.000275889	575.251	0.00249	0.000220008	575.251	0.000380301	0.000113624	575.251	0.00195	0.000260178	575.251	0.00279	0.000605643	150.502	0.00351	0.000110202	150.502	0.00364	0.000382797	150.502	0.00549	0.000765886	150.502	6.39873e-05	8.98181e-05	150.502	0.000601009	9.1025e-05	150.502	0.00139	0.000131848	1200.67	0.00437	0.000433449	1200.67	0.02518	0.000692534	1200.67	0.01574	0.000634423	1200.67	0.00381	0.000755589	1200.67	0.00421
580.268	0.00112	9.93277e-05	580.268	0.00684	0.000275889	580.268	0.00249	0.000220008	580.268	0.000380301	0.000113624	580.268	0.00195	0.000260178	580.268	0.00279	0.000605643	160.535	0.00351	0.000110202	160.535	0.00364	0.000382797	160.535	0.00549	0.000765886	160.535	6.39873e-05	8.98181e-05	160.535	0.000601009	9.1025e-05	160.535	0.00139	0.000131848	1214.05	0.00437	0.000433449	1214.05	0.02518	0.000692534	1214.05	0.01574	0.000634423	1214.05	0.00381	0.000755589	1214.05	0.00421
585.284	0.00112	9.93277e-05	585.284	0.00684	0.000275889	585.284	0.00249	0.000220008	585.284	0.000380301	0.000113624	585.284	0.00195	0.000260178	585.284	0.00279	0.000605643	170.569	0.00351	0.000110202	170.569	0.00364	0.000382797	170.569	0.00549	0.000765886	170.569	6.39873e-05	8.98181e-05	170.569	0.000601009	9.1025e-05	170.569	0.00139	0.000131848	1227.42	0.00437	0.000433449	1227.42	0.02518	0.000692534	1227.42	0.01574	0.000634423	1227.42	0.00381	0.000755589	1227.42	0.00421
590.301	0.00112	9.93277e-05	590.301	0.00684	0.000275889	590.301	0.00249	0.000220008	590.301	0.000380301	0.000113624	590.301	0.00195	0.000260178	590.301	0.00279	0.000605643	180.602	0.00351	0.000110202	180.602	0.00364	0.000382797	180.602	0.00549	0.000765886	180.602	6.39873e-05	8.98181e-05	180.602	0.000601009	9.1025e-05	180.602	0.00139	0.000131848	1240.8	0.00437	0.000433449	1240.8	0.02518	0.000692534	1240.8	0.01574	0.000634423	1240.8	0.00381	0.000755589	1240.8	0.00421
595.318	0.00112	9.93277e-05	595.318	0.00684	0.000275889	595.318	0.00249	0.000220008	595.318	0.000380301	0.000113624	595.318	0.00195	0.000260178	595.318	0.00279	0.000605643	190.635	0.00351	0.000110202	190.635	0.00364	0.000382797	190.635	0.00549	0.000765886	190.635	6.39873e-05	8.98181e-05	190.635	0.000601009	9.1025e-05	190.635	0.00139	0.000131848	1254.18	0.00437	0.000433449	1254.18	0.02518	0.000692534	1254.18	0.01574	0.000634423	1254.18	0.00381	0.000755589	1254.18	0.00421
600.334	0.00112	9.93277e-05	600.334	0.00684	0.000275889	600.334	0.00249	0.000220008	600.334	0.000380301	0.000113624	600.334	0.00195	0.000260178	600.334	0.00279	0.000605643	200.669	0.00351	0.000110202	200.669	0.00364	0.000382797	200.669	0.00549	0.000765886	200.669	6.39873e-05	8.98181e-05	200.669	0.000601009	9.1025e-05	200.669	0.00139	0.000131848	1267.56	0.00437	0.000433449	1267.56	0.02518	0.000692534	1267.56	0.01574	0.000634423	1267.56	0.00381	0.000755589	1267.56	0.00421
605.351	0.00112	9.93277e-05	605.351	0.00684	0.000275889	605.351	0.00249	0.000220008	605.351	0.000380301	0.000113624	605.351	0.00195	0.000260178	605.351	0.00279	0.000605643	210.702	0.00351	0.000110202	210.702	0.00364	0.000382797	210.702	0.00549	0.000765886	210.702	6.39873e-05	8.98181e-05	210.702	0.000601009	9.1025e-05	210.702	0.00139	0.000131848	1280.94	0.00437	0.000433449	1280.94	0.02518	0.000692534	1280.94	0.01574	0.000634423	1280.94	0.00381	0.000755589	1280.94	0.00421
610.368	0.00112	9.93277e-05	610.368	0.00684	0.000275889	610.368	0.00249	0.000220008	610.368	0.000380301	0.000113624	610.368	0.00195	0.000260178	610.368	0.00279	0.000605643	220.736	0.00351	0.000110202	220.736	0.00364	0.000382797	220.736	0.00549	0.000765886	220.736	6.39873e-05	8.98181e-05	220.736	0.000601009	9.1025e-05	220.736	0.00139	0.000131848	1294.31	0.00437	0.000433449	1294.31	0.02518	0.000692534	1294.31	0.01574	0.000634423	1294.31	0.00381	0.000755589	1294.31	0.00421
615.385	0.00112	9.93277e-05	615.385	0.00684	0.000275889	615.385	0.00249	0.000220008	615.385	0.000380301	0.000113624	615.385	0.00195	0.000260178	615.385	0.00279	0.000605643	230.769	0.00351	0.000110202	230.769	0.00364	0.000382797	230.769	0.00549	0.000765886	230.769	6.39873e-05	8.98181e-05	230.769	0.000601009	9.1025e-05	230.769	0.00139	0.000131848	1307.69	0.00437	0.000433449	1307.69	0.02518	0.000692534	1307.69	0.01574	0.000634423	1307.69	0.00381	0.000755589	1307.69	0.00421
620.401	0.00112	9.93277e-05	620.401	0.00684	0.000275889	620.401	0.00249	0.000220008	620.401	0.000380301	0.000113624	620.401	0.00195	0.000260178	620.401	0.00279	0.000605643	240.803	0.00351	0.000110202	240.803	0.00364	0.000382797	240.803	0.00549	0.000765886	240.803	6.39873e-05	8.98181e-05	240.803	0.000601009	9.1025e-05	240.803	0.00139	0.000131848	1321.07	0.00437	0.000433449	1321.07	0.02518	0.000692534	1321.07	0.01574	0.000634423	1321.07	0.00381	0.000755589	1321.07	0.00421
625.418	0.00112	9.93277e-05	625.418	0.00684	0.000275889	625.418	0.00249	0.000220008	625.418	0.000380301	0.000113624	625.418	0.00195	0.000260178	625.418	0.00279	0.000605643	250.836	0.00351	0.000110202	250.836	0.00364	0.000382797	250.836	0.00549	0.000765886	250.836	6.39873e-05	8.98181e-05	250.836	0.000601009	9.1025e-05	250.836	0.00139	0.000131848	1334.45	0.00437	0.000433449	1334.45	0.02518	0.000692534	1334.45	0.01574	0.000634423	1334.45	0.00381	0.000755589	1334.45	0.00421
630.435	0.00112	9.93277e-05	630.435	0.00684	0.000275889	630.435	0.00249	0.000220008	630.435	0.000380301	0.000113624	630.435	0.00195	0.000260178	630.435	0.00279	0.000605643	260.87	0.00351	0.000110202	260.87	0.00364	0.000382797	260.87	0.00549	0.000765886	260.87	6.39873e-05	8.98181e-05	260.87	0.000601009	9.1025e-05	260.87	0.00139	0.000131848	1347.83	0.00437	0.000433449	1347.83	0.02518	0.000692534	1347.83	0.01574	0.000634423	1347.83	0.00381	0.000755589	1347.83	0.00421
635.452	0.00112	9.93277e-05	635.452	0.00684	0.000275889	635.452	0.00249	0.000220008	635.452	0.000380301	0.000113624	635.452	0.00195	0.000260178	635.452	0.00279	0.000605643	270.903	0.00351	0.000110202	270.903	0.00364	0.000382797	270.903	0.00549	0.000765886	270.903	6.39873e-05	8.98181e-05	270.903	0.000601009	9.1025e-05	270.903	0.00139	0.000131848	1361.2	0.00437	0.000433449	1361.2	0.02518	0.000692534	1361.2	0.01574	0.000634423	1361.2	0.00381	0.000755589	1361.2	0.00421
640.468	0.00112	9.93277e-05	640.468	0.00684	0.000275889	640.468	0.00249	0.000220008	640.468	0.000380301	0.000113624	640.468	0.00195	0.000260178	640.468	0.00279	0.000605643	280.936	0.00351	0.000110202	280.936	0.00364	0.000382797	280.936	0.00549	0.000765886	280.936	6.39873e-05	8.98181e-05	280.936	0.000601009	9.1025e-05	280.936	0.00139	0.000131848	1374.58	0.00437	0.000433449	1374.58	0.02518	0.000692534	1374.58	0.01574	0.000634423	1374.58	0.00381	0.000755589	1374.58	0.00421
645.485	0.00112	9.93277e-05	645.485	0.00684	0.000275889	645.485	0.00249	0.000220008	645.485	0.000380301	0.000113624	645.485	0.00195	0.000260178	645.485	0.00279	0.000605643	290.97	0.00351	0.000110202	290.97	0.00364	0.000382797	290.97	0.00549	0.000765886	290.97	6.39873e-05	8.98181e-05	290.97	0.000601009	9.1025e-05	290.97	0.00139	0.000131848	1387.96	0.00437	0.000433449	1387.96	0.02518	0.000692534	1387.96	0.01574	0.000634423	1387.96	0.00381	0.000755589	1387.96	0.00421
650.502	0.00112	9.93277e-05	650.502	0.00684	0.000275889	650.502	0.00249	0.000220008	650.502	0.000380301	0.000113624	650.502	0.00195	0.000260178	650.502	0.00279	0.000605643	301.003	0.00351	0.000110202	301.003	0.00364	0.000382797	301.003	0.00549	0.000765886	301.003	6.39873e-05	8.98181e-05	301.003	0.000601009	9.1025e-05	301.003	0.00139	0.000131848	1401.34	0.00437	0.000433449	1401.34	0.02518	0.000692534	1401.34	0.01574	0.000634423	1401.34	0.00381	0.000755589	1401.34	0.00421
655.518	0.00112	9.93277e-05	655.518	0.00684	0.000275889	655.518	0.00249	0.000220008	655.518	0.000380301	0.000113624	655.518	0.00195	0.000260178	655.518	0.00279	0.000605643	311.037	0.00351	0.000110202	311.037	0.00364	0.000382797	311.037	0.00549	0.000765886	311.037	6.39873e-05	8.98181e-05	311.037	0.000601009	9.1025e-05	311.037	0.00139	0.000131848	1414.72	0.00437	0.000433449	1414.72	0.02518	0.000692534	1414.72	0.01574	0.000634423	1414.72	0.00381	0.000755589	1414.72	0.00421
660.535	0.00112	9.93277e-05	660.535	0.00684	0.000275889	660.535	0.00249	0.000220008	660.535	0.000380301	0.000113624	660.535	0.00195	0.000260178	660.535	0.00279	0.000605643	321.07	0.00351	0.000110202	321.07	0.00364	0.000382797	321.07	0.00549	0.000765886	321.07	6.39873e-05	8.98181e-05	321.07	0.000601009	9.1025e-05	321.07	0.00139	0.000131848	1428.09	0.00437	0.000433449	1428.09	0.02518	0.000692534	1428.09	0.01574	0.000634423	1428.09	0.00381	0.000755589	1428.09	0.00421
665.552	0.00112	9.93277e-05	665.552	0.00684	0.000275889	665.552	0.00249	0.000220008	665.552	0.000380301	0.000113624	665.552	0.00195	0.000260178	665.552	0.00279	0.000605643	331.104	0.00351	0.000110202	331.104	0.00364	0.000382797	331.104	0.00549	0.000765886	331.104	6.39873e-05	8.98181e-05	331.104	0.000601009	9.1025e-05	331.104	0.00139	0.000131848	1441.47	0.00437	0.000433449	1441.47	0.02518	0.000692534	1441.47	0.01574	0.000634423	1441.47	0.00381	0.000756336	1441.47	0.00421
670.569	0.00112	9.93277e-05	670.569	0.00684	0.000275889	670.569	0.00249	0.000220008	670.569	0.000380301	0.000113624	670.569	0.00195	0.000260178	670.569	0.00279	0.000605643	341.137	0.00351	0.000110202	341.137	0.00364	0.000382797	341.137	0.00549	0.000765886	341.137	6.39873e-05	8.98181e-05	341.137	0.000601009	9.10251e-05	341.137	0.00139	0.000131848	1454.85	0.00437	0.000433449	1454.85	0.02518	0.000692534	1454.85	0.01574	0.000634423	1454.85	0.00382	0.000755589	1454.85	0.00421
675.585	0.00112	9.93277e-05	675.585	0.00684	0.000275889	675.585	0.00249	0.000220008	675.585	0.000380301	0.000113624	675.585	0.00195	0.000260178	675.585	0.00279	0.000605643	351.171	0.00351	0.000110202	351.171	0.00364	0.000382797	351.171	0.00549	0.000765886	351.171	6.39873e-05	8.98181e-05	351.171	0.000601009	9.10251e-05	351.171	0.00139	0.000131848	1468.23	0.00437	0.000433449	1468.23	0.02518	0.000692534	1468.23	0.01574	0.000634423	1468.23	0.00383	0.000755589	1468.23	0.00421
680.602	0.00112	9.93277e-05	680.602	0.00684	0.000275889	680.602	0.00249	0.000220008	680.602	0.000380301	0.000113624	680.602	0.00195	0.000260178	680.602	0.00279	0.000605643	361.204	0.00351	0.000110202	361.204	0.00364	0.000382797	361.204	0.00549	0.000765886	361.204	6.39873e-05	8.98181e-05	361.204	0.000601009	9.10251e-05	361.204	0.00139	0.000131848	1481.61	0.00437	0.000433449	1481.61	0.02518	0.000692534	1481.61	0.01574	0.000634423	1481.61	0.00385	0.000752937	1481.61	0.00421
685.619	0.00112	9.93277e-05	685.619	0.00684	0.000275889	685.619	0.00249	0.000220008	685.619	0.000380301	0.000113624	685.619	0.00195	0.000260178	685.619	0.00279	0.000605643	371.237	0.00351	0.000110202	371.237	0.00364	0.000382797	371.237	0.00549	0.000765886	371.237	6.39873e-05	8.98181e-05	371.237	0.000601009	9.10251e-05	371.237	0.00139	0.000131848	1494.98	0.00437	0.000433449	1494.98	0.02518	0.000692534	1494.98	0.01574	0.000634423	1494.98	0.00389	0.000750735	1494.98	0.00421
690.635	0.00112	9.93277e-05	690.635	0.00684	0.000275889	690.635	0.00249	0.000220008	690.635	0.000380301	0.000113624	690.635	0.00195	0.000260178	690.635	0.00279	0.000605643	381.271	0.00351	0.000110202	381.271	0.00364	0.000382797	381.271	0.00549	0.000765886	381.271	6.39873e-05	8.98181e-05	381.271	0.000601009	9.10251e-05	381.271	0.00139	0.000131848	1508.36	0.00437	0.000433449	1508.36	0.02518	0.000692534	1508.36	0.01574	0.000634423	1508.36	0.00396	0.000746667	1508.36	0.00421
695.652	0.00112	9.93277e-05	695.652	0.00684	0.000275889	695.652	0.00249	0.000220008	695.652	0.000380301	0.000113624	695.652	0.00195	0.000260178	695.652	0.00279	0.000605643	391.304	0.00351	0.000110202	391.304	0.00364	0.000382797	391.304	0.00549	0.000765886	391.304	6.39873e-05	8.98181e-05	391.304	0.000601009	9.10251e-05	391.304	0.00139	0.000131848	1521.74	0.00437	0.000433449	1521.74	0.02518	0.000692534	1521.74	0.01574	0.000634423	1521.74	0.00409	0.000734857	1521.74	0.00421
700.669	0.00112	9.93277e-05	700.669	0.00684	0.000275889	700.669	0.00249	0.000220008	700.669	0.000380301	0.000113624	700.669	0.00195	0.000260178	700.669	0.00279	0.000605643	401.338	0.00351	0.000110202	401.338	0.00364	0.000382797	401.338	0.00549	0.000765886	401.338	6.39873e-05	8.98181e-05	401.338	0.000601009	9.10251e-05	401.338	0.00139	0.000131848	1535.12	0.00437	0.000433449	1535.12	0.02518	0.000692534	1535.12	0.01574	0.000634423	1535.12	0.00433	0.000715614	1535.12	0.00421
705.686	0.00112	9.93277e-05	705.686	0.00684	0.000275889	705.686	0.00249	0.000220008	705.686	0.000380301	0.000113624	705.686	0.00195	0.000260178	705.686	0.00279	0.000605643	411.371	0.00351	0.000110202	411.371	0.00364	0.000382797	411.371	0.00549	0.000765886	411.371	6.39873e-05	8.98181e-05	411.371	0.000601009	9.10251e-05	411.371	0.00139	0.000131848	1548.49	0.00437	0.000433449	1548.49	0.02518	0.000692534	1548.49	0.01574	0.000634423	1548.49	0.00476	0.000678432	1548.49	0.00421
710.702	0.00112	9.93277e-05	710.702	0.00684	0.000275889	710.702	0.00249	0.000220008	710.702	0.000380301	0.000113624	710.702	0.00195	0.000260178	710.702	0.00279	0.000605643	421.405	0.00351	0.000110202	421.405	0.00364	0.000382797	421.405	0.00549	0.000765886	421.405	6.39873e-05	8.98181e-05	421.405	0.000601009	9.10251e-05	421.405	0.00139	0.000131848	1561.87	0.00437	0.000433449	1561.87	0.02518	0.000692534	1561.87	0.01574	0.000634423	1561.87	0.00547	0.000614251	1561.87	0.00421
715.719	0.00112	9.93277e-05	715.719	0.00684	0.000275889	715.719	0.00249	0.000220008	715.719	0.000380301	0.000113624	715.719	0.00195	0.000260178	715.719	0.00279	0.000605643	431.438	0.00351	0.000110202	431.438	0.00364	0.000382797	431.438	0.00549	0.000765886	431.438	6.39873e-05	8.98181e-05	431.438	0.000601009	9.10251e-05	431.438	0.00139	0.000131848	1575.25	0.00437	0.000433449	1575.25	0.02518	0.000692534	1575.25	0.01574	0.000634423	1575.25	0.00665	0.000523793	1575.25	0.00421
720.736	0.00112	9.93277e-05	720.736	0.00684	0.000275889	720.736	0.00249	0.000220008	720.736	0.000380301	0.000113624	720.736	0.00195	0.000260178	720.736	0.00279	0.000605643	441.472	0.00351	0.000110202	441.472	0.00364	0.000382797	441.472	0.00549	0.000765886	441.472	6.39873e-05	8.98181e-05	441.472	0.000601009	9.10251e-05	441.472	0.00139	0.000131848	1588.63	0.00437	0.000433449	1588.63	0.02518	0.000692534	1588.63	0.01574	0.000634423	1588.63	0.00857	0.000465761	1588.63	0.00421
725.753	0.00112	9.93277e-05	725.753	0.00684	0.000275889	725.753	0.00249	0.000220008	725.753	0.000380301	0.000113624	725.753	0.00195	0.000260178	725.753	0.00279	0.000605643	451.505	0.00351	0.000110202	451.505	0.00364	0.000382797	451.505	0.00549	0.000765886	451.505	6.39873e-05	8.98181e-05	451.505	0.000601009	9.10251e-05	451.505	0.00139	0.000131848	1602.01	0.00437	0.000435244	1602.01	0.02518	0.000692534	1602.01	0.01574	0.000634423	1602.01	0.01157	0.000663411	1602.01	0.00421
730.769	0.00112	9.93277e-05	730.769	0.00684	0.000275889	730.769	0.00249	0.000220008	730.769	0.000380301	0.000113624	730.769	0.00195	0.000260178	730.769	0.00279	0.000605643	461.538	0.00351	0.000110202	461.538	0.00364	0.000382797	461.538	0.00549	0.000765886	461.538	6.39873e-05	8.98181e-05	461.538	0.00060101	9.10251e-05	461.538	0.00139	0.000131848	1615.38	0.00438	0.00043704	1615.38	0.02519	0.000690636	1615.38	0.01574	0.000634423	1615.38	0.01616	0.00125	1615.38	0.00421
735.786	0.00112	9.93277e-05	735.786	0.00684	0.000275889	735.786	0.00249	0.000220008	735.786	0.000380301	0.000113624	735.786	0.00195	0.000260178	735.786	0.00279	0.000605643	471.572	0.00351	0.000110202	471.572	0.00364	0.000382797	471.572	0.00549	0.000765886	471.572	6.39873e-05	8.98181e-05	471.572	0.00060101	9.10251e-05	471.572	0.00139	0.000131848	1628.76	0.00438	0.000438837	1628.76	0.02519	0.000689962	1628.76	0.01574	0.000634423	1628.76	0.02296	0.00223	1628.76	0.00422
740.803	0.00112	9.93277e-05	740.803	0.00684	0.000275889	740.803	0.00249	0.000220008	740.803	0.000380301	0.000113624	740.803	0.00195	0.000260178	740.803	0.00279	0.000605643	481.605	0.00351	0.000110202	481.605	0.00364	0.000382797	481.605	0.00549	0.000765886	481.605	6.39873e-05	8.98181e-05	481.605	0.00060101	9.10251e-05	481.605	0.00139	0.000131848	1642.14	0.00439	0.000446036	1642.14	0.0252	0.00068863	1642.14	0.01574	0.000634423	1642.14	0.03275	0.00367	1642.14	0.00423
745.819	0.00112	9.93277e-05	745.819	0.00684	0.000275889	745.819	0.00249	0.000220008	745.819	0.000380301	0.000113624	745.819	0.00195	0.000260178	745.819	0.00279	0.000605643	491.639	0.00351	0.000110202	491.639	0.00364	0.000382797	491.639	0.00549	0.000765886	491.639	6.39873e-05	8.98181e-05	491.639	0.000601011	9.10252e-05	491.639	0.00139	0.000131848	1655.52	0.00442	0.000458342	1655.52	0.02521	0.000686022	1655.52	0.01574	0.000634423	1655.52	0.04642	0.00568	1655.52	0.00427
750.836	0.00112	9.93277e-05	750.836	0.00684	0.000275889	750.836	0.00249	0.000220008	750.836	0.000380301	0.000113624	750.836	0.00195	0.000260178	750.836	0.00279	0.000605643	501.672	0.00351	0.000110202	501.672	0.00364	0.000382797	501.672	0.00549	0.000765886	501.672	6.39873e-05	8.98181e-05	501.672	0.000601011	9.10252e-05	501.672	0.00139	0.000131848	1668.9	0.00447	0.000483004	1668.9	0.02524	0.000680436	1668.9	0.01574	0.000634423	1668.9	0.06497	0.00834	1668.9	0.00437
755.853	0.00112	9.93277e-05	755.853	0.00684	0.000275889	755.853	0.00249	0.000220008	755.853	0.000380301	0.000113624	755.853	0.00195	0.000260178	755.853	0.00279	0.000605643	511.706	0.00351	0.000110202	511.706	0.00364	0.000382797	511.706	0.00549	0.000765886	511.706	6.39873e-05	8.98181e-05	511.706	0.000601012	9.10253e-05	511.706	0.00139	0.000131848	1682.27	0.00458	0.000525191	1682.27	0.0253	0.000670149	1682.27	0.01574	0.000634423	1682.27	0.08934	0.01168	1682.27	0.00461
760.87	0.00112	9.93277e-05	760.87	0.00684	0.000275889	760.87	0.00249	0.000220008	760.87	0.000380301	0.000113624	760.87	0.00195	0.000260178	760.87	0.00279	0.000605643	521.739	0.00351	0.000110202	521.739	0.00364	0.000382797	521.739	0.00549	0.000765886	521.739	6.39873e-05	8.98181e-05	521.739	0.000601013	9.10253e-05	521.739	0.00139	0.000131848	1695.65	0.00476	0.000603925	1695.65	0.02542	0.000652482	1695.65	0.01574	0.000634423	1695.65	0.12039	0.01569	1695.65	0.0052
765.886	0.00112	9.93277e-05	765.886	0.00684	0.000275889	765.886	0.00249	0.000220008	765.886	0.000380301	0.000113624	765.886	0.00195	0.000260178	765.886	0.00279	0.000605643	531.773	0.00351	0.000110202	531.773	0.00364	0.000382797	531.773	0.00549	0.000765886	531.773	6.39873e-05	8.98181e-05	531.773	0.000601014	9.10254e-05	531.773	0.00139	0.000131848	1709.03	0.00509	0.000734123	1709.03	0.02563	0.000629135	1709.03	0.01574	0.000634423	1709.03	0.15871	0.02024	1709.03	0.00652
770.903	0.00112	9.93277e-05	770.903	0.00684	0.000275889	770.903	0.00249	0.000220008	770.903	0.000380301	0.000113624	770.903	0.00195	0.000260178	770.903	0.00279	0.000605643	541.806	0.00351	0.000110202	541.806	0.00364	0.000382797	541.806	0.00549	0.000765886	541.806	6.39873e-05	8.98181e-05	541.806	0.000601016	9.10255e-05	541.806	0.00139	0.000131848	1722.41	0.00567	0.00095044	1722.41	0.02602	0.00061594	1722.41	0.01574	0.00063357	1722.41	0.20446	0.02508	1722.41	0.00934
775.92	0.00112	9.93277e-05	775.92	0.00684	0.000275889	775.92	0.00249	0.000220008	775.92	0.000380301	0.000113624	775.92	0.00195	0.000260178	775.92	0.00279	0.000605643	551.839	0.00351	0.000110202	551.839	0.00364	0.000382797	551.839	0.00549	0.000765886	551.839	6.39873e-05	8.98181e-05	551.839	0.000601018	9.10257e-05	551.839	0.00139	0.000131848	1735.79	0.00667	0.00129	1735.79	0.02673	0.000666853	1735.79	0.01574	0.000632722	1735.79	0.25732	0.02986	1735.79	0.01508
780.936	0.00112	9.93277e-05	780.936	0.00684	0.000275889	780.936	0.00249	0.000220008	780.936	0.000380301	0.000113624	780.936	0.00195	0.000260178	780.936	0.00279	0.000605643	561.873	0.00351	0.000110202	561.873	0.00364	0.000382797	561.873	0.00549	0.000765886	561.873	6.39873e-05	8.98181e-05	561.873	0.000601021	9.10258e-05	561.873	0.00139	0.000131848	1749.16	0.00836	0.00182	1749.16	0.02797	0.000899471	1749.16	0.01575	0.000631878	1749.16	0.31633	0.03412	1749.16	0.02607
785.953	0.00112	9.93277e-05	785.953	0.00684	0.000275889	785.953	0.00249	0.000220008	785.953	0.000380301	0.000113624	785.953	0.00195	0.000260178	785.953	0.00279	0.000605643	571.906	0.00351	0.000110202	571.906	0.00364	0.000382797	571.906	0.00549	0.000765886	571.906	6.39873e-05	8.98181e-05	571.906	0.000601024	9.10261e-05	571.906	0.00139	0.000131848	1762.54	0.01115	0.00261	1762.54	0.03011	0.00141	1762.54	0.01576	0.000627458	1762.54	0.37991	0.03735	1762.54	0.04586
790.97	0.00112	9.93277e-05	790.97	0.00684	0.000275889	790.97	0.00249	0.000220008	790.97	0.000380301	0.000113624	790.97	0.00195	0.000260178	790.97	0.00279	0.000605643	581.94	0.00351	0.000110202	581.94	0.00364	0.000382797	581.94	0.00549	0.000765886	581.94	6.39873e-05	8.98181e-05	581.94	0.000601029	9.10264e-05	581.94	0.00139	0.000131848	1775.92	0.01562	0.00373	1775.92	0.03372	0.00227	1775.92	0.01579	0.000620672	1775.92	0.44595	0.03911	1775.92	0.07918
795.987	0.00112	9.93277e-05	795.987	0.00684	0.000275889	795.987	0.00249	0.000220008	795.987	0.000380301	0.000113624	795.987	0.00195	0.000260178	795.987	0.00279	0.000605643	591.973	0.00351	0.000110202	591.973	0.00364	0.000382797	591.973	0.00549	0.000765886	591.973	6.39873e-05	8.98181e-05	591.973	0.000601035	9.10267e-05	591.973	0.00139	0.000131848	1789.3	0.02266	0.00527	1789.3	0.03966	0.00357	1789.3	0.01585	0.000606065	1789.3	0.51192	0.03906	1789.3	0.1314
801.003	0.00112	9.93277e-05	801.003	0.00684	0.000275889	801.003	0.00249	0.000220008	801.003	0.000380301	0.000113624	801.003	0.00195	0.000260178	801.003	0.00279	0.000605643	602.007	0.00351	0.000110202	602.007	0.00364	0.000382797	602.007	0.00549	0.000765886	602.007	6.39873e-05	8.98181e-05	602.007	0.000601042	9.10272e-05	602.007	0.00139	0.000131848	1802.68	0.03343	0.00727	1802.68	0.04912	0.00547	1802.68	0.01595	0.000583337	1802.68	0.57514	0.03713	1802.68	0.20714
806.02	0.00112	9.93277e-05	806.02	0.00684	0.000275889	806.02	0.00249	0.000220008	806.02	0.000380301	0.000113624	806.02	0.00195	0.000260178	806.02	0.00279	0.000605643	612.04	0.00351	0.000110202	612.04	0.00364	0.000382797	612.04	0.00549	0.000765886	612.04	6.39873e-05	8.98181e-05	612.04	0.000601051	9.10278e-05	612.04	0.00139	0.000131848	1816.05	0.04945	0.00975	1816.05	0.06374	0.00815	1816.05	0.01615	0.000545531	1816.05	0.63302	0.03364	1816.05	0.30803
811.037	0.00112	9.93277e-05	811.037	0.00684	0.000275889	811.037	0.00249	0.000220008	811.037	0.000380301	0.000113624	811.037	0.00195	0.000260178	811.037	0.00279	0.000605643	622.074	0.00351	0.000110202	622.074	0.00364	0.000382797	622.074	0.00549	0.000765886	622.074	6.39873e-05	8.98181e-05	622.074	0.000601063	9.10286e-05	622.074	0.00139	0.000131848	1829.43	0.07261	0.01261	1829.43	0.08552	0.01187	1829.43	0.01651	0.0005	1829.43	0.68333	0.02936	1829.43	0.43043
816.054	0.00112	9.93277e-05	816.054	0.00684	0.000275889	816.054	0.00249	0.000220008	816.054	0.000380301	0.000113624	816.054	0.00195	0.000260178	816.054	0.00279	0.000605643	632.107	0.00351	0.000110202	632.107	0.00364	0.000382797	632.107	0.00549	0.000765886	632.107	6.39873e-05	8.98181e-05	632.107	0.000601077	9.10295e-05	632.107	0.00139	0.000131848	1842.81	0.10506	0.01564	1842.81	0.11676	0.01689	1842.81	0.01714	0.000484504	1842.81	0.72442	0.02562	1842.81	0.56385
821.07	0.00112	9.93277e-05	821.07	0.00684	0.000275889	821.07	0.00249	0.000220008	821.07	0.000380301	0.000113624	821.07	0.00195	0.000260178	821.07	0.00279	0.000605643	642.14	0.00351	0.000110202	642.14	0.00364	0.000382797	642.14	0.00549	0.000765886	642.14	6.39873e-05	8.98181e-05	642.14	0.000601095	9.10307e-05	642.14	0.00139	0.000131848	1856.19	0.14897	0.01847	1856.19	0.15973	0.02341	1856.19	0.01821	0.000619471	1856.19	0.75538	0.02391	1856.19	0.69165
826.087	0.00112	9.93277e-05	826.087	0.00684	0.000275889	826.087	0.00249	0.000220008	826.087	0.000380301	0.000113624	826.087	0.00195	0.000260178	826.087	0.00279	0.000605643	652.174	0.00351	0.000110202	652.174	0.00364	0.000382797	652.174	0.00549	0.000765886	652.174	6.39873e-05	8.98181e-05	652.174	0.000601118	9.10322e-05	652.174	0.00139	0.000131848	1869.57	0.20627	0.02062	1869.57	0.21629	0.03142	1869.57	0.02	0.00102	1869.57	0.7761	0.02464	1869.57	0.79419
831.104	0.00112	9.93277e-05	831.104	0.00684	0.000275889	831.104	0.00249	0.000220008	831.104	0.000380301	0.000113624	831.104	0.00195	0.000260178	831.104	0.00279	0.000605643	662.207	0.00351	0.000110202	662.207	0.00364	0.000382797	662.207	0.00549	0.000765886	662.207	6.39873e-05	8.98181e-05	662.207	0.000601147	9.10341e-05	662.207	0.00139	0.000131848	1882.94	0.27803	0.02157	1882.94	0.28728	0.04054	1882.94	0.02291	0.00173	1882.94	0.78722	0.02651	1882.94	0.85399
836.12	0.00112	9.93277e-05	836.12	0.00684	0.000275889	836.12	0.00249	0.000220008	836.12	0.000380301	0.000113624	836.12	0.00195	0.000260178	836.12	0.00279	0.000605643	672.241	0.00351	0.000110202	672.241	0.00364	0.000382797	672.241	0.00549	0.000765886	672.241	6.39873e-05	8.98181e-05	672.241	0.000601183	9.10365e-05	672.241	0.00139	0.000131848	1896.32	0.36401	0.02095	1896.32	0.37191	0.04995	1896.32	0.02751	0.00278	1896.32	0.79004	0.02776	1896.32	0.86084
841.137	0.00112	9.93277e-05	841.137	0.00684	0.000275889	841.137	0.00249	0.000220008	841.137	0.000380301	0.000113624	841.137	0.00195	0.000260178	841.137	0.00279	0.000605643	682.274	0.00351	0.000110202	682.274	0.00364	0.000382797	682.274	0.00549	0.000765886	682.274	6.39873e-05	8.98181e-05	682.274	0.000601227	9.10394e-05	682.274	0.00139	0.000131848	1909.7	0.46203	0.01884	1909.7	0.46738	0.05833	1909.7	0.03458	0.00426	1909.7	0.78638	0.02723	1909.7	0.81474
846.154	0.00112	9.93277e-05	846.154	0.00684	0.000275889	846.154	0.00249	0.000220008	846.154	0.000380301	0.000113624	846.154	0.00195	0.000260178	846.154	0.00279	0.000605643	692.308	0.00351	0.000110202	692.308	0.00364	0.000382797	692.308	0.00549	0.000765886	692.308	6.39873e-05	8.98181e-05	692.308	0.000601283	9.10431e-05	692.308	0.00139	0.000131848	1923.08	0.56766	0.01633	1923.08	0.56864	0.06407	1923.08	0.04516	0.00621	1923.08	0.77834	0.02471	1923.08	0.72549
851.171	0.00112	9.93277e-05	851.171	0.00684	0.000275889	851.171	0.00249	0.000220008	851.171	0.000380301	0.000113624	851.171	0.00195	0.000260178	851.171	0.00279	0.000605643	702.341	0.00351	0.000110202	702.341	0.00364	0.000382797	702.341	0.00549	0.000765886	702.341	6.39873e-05	8.98181e-05	702.341	0.000601352	9.10477e-05	702.341	0.00139	0.000131848	1936.45	0.67426	0.01588	1936.45	0.66868	0.06552	1936.45	0.06054	0.00864	1936.45	0.76822	0.02111	1936.45	0.60928
856.187	0.00112	9.93277e-05	856.187	0.00684	0.000275889	856.187	0.00249	0.000220008	856.187	0.000380301	0.000113624	856.187	0.00195	0.000260178	856.187	0.00279	0.000605643	712.375	0.00351	0.000110202	712.375	0.00364	0.000382797	712.375	0.00549	0.000765886	712.375	6.39873e-05	8.98181e-05	712.375	0.000601437	9.10534e-05	712.375	0.00139	0.000131848	1949.83	0.77347	0.01912	1949.83	0.75933	0.06142	1949.83	0.08222	0.01151	1949.83	0.75835	0.01887	1949.83	0.48386
861.204	0.00112	9.93277e-05	861.204	0.00684	0.000275889	861.204	0.00249	0.000220008	861.204	0.000380301	0.000113624	861.204	0.00195	0.000260178	861.204	0.00279	0.000605643	722.408	0.00351	0.000110202	722.408	0.00364	0.000382797	722.408	0.00549	0.000765886	722.408	6.39873e-05	8.98181e-05	722.408	0.000601542	9.10604e-05	722.408	0.00139	0.000131848	1963.21	0.85624	0.02412	1963.21	0.83231	0.05127	1963.21	0.11189	0.01467	1963.21	0.75092	0.02053	1963.21	0.36435
866.221	0.00112	9.93277e-05	866.221	0.00684	0.000275889	866.221	0.00249	0.000220008	866.221	0.000380301	0.000113624	866.221	0.00195	0.000260178	866.221	0.00279	0.000605643	732.441	0.00351	0.000110202	732.441	0.00364	0.000382797	732.441	0.00549	0.000765886	732.441	6.39873e-05	8.98181e-05	732.441	0.000601671	9.10692e-05	732.441	0.00139	0.000131848	1976.59	0.91419	0.02814	1976.59	0.88059	0.03561	1976.59	0.15116	0.01787	1976.59	0.74782	0.02501	1976.59	0.26085
871.237	0.00112	9.93277e-05	871.237	0.00684	0.000275889	871.237	0.00249	0.000220008	871.237	0.000380301	0.000113624	871.237	0.00195	0.000260178	871.237	0.00279	0.000605643	742.475	0.00351	0.000110202	742.475	0.00364	0.000382797	742.475	0.00549	0.000765886	742.475	6.39873e-05	8.98181e-05	742.475	0.000601829	9.108e-05	742.475	0.00139	0.000131848	1989.97	0.9411	0.02931	1989.97	0.8995	0.01605	1989.97	0.20137	0.02076	1989.97	0.75033	0.02901	1989.97	0.17807
876.254	0.00112	9.93277e-05	876.254	0.00684	0.000275889	876.254	0.00249	0.000220008	876.254	0.000380301	0.000113624	876.254	0.00195	0.000260178	876.254	0.00279	0.000605643	752.508	0.00351	0.000110202	752.508	0.00364	0.000382797	752.508	0.00549	0.000765886	752.508	6.39873e-05	8.98181e-05	752.508	0.000602023	9.10933e-05	752.508	0.00139	0.000131848	2003.34	0.93397	0.0268	2003.34	0.88747	0.00642	2003.34	0.26328	0.0229	2003.34	0.75868	0.03003	2003.34	0.11627
881.271	0.00112	9.93277e-05	881.271	0.00684	0.000275889	881.271	0.00249	0.000220008	881.271	0.000380301	0.000113624	881.271	0.00195	0.000260178	881.271	0.00279	0.000605643	762.542	0.00351	0.000110202	762.542	0.00364	0.000382797	762.542	0.00549	0.000765886	762.542	6.39873e-05	8.98181e-05	762.542	0.00060226	9.11098e-05	762.542	0.00139	0.000131848	2016.72	0.89369	0.02073	2016.72	0.84629	0.0264	2016.72	0.33669	0.02387	2016.72	0.77171	0.02685	2016.72	0.07296
886.288	0.00112	9.93277e-05	886.288	0.00684	0.000275889	886.288	0.00249	0.000220008	886.288	0.000380301	0.000113624	886.288	0.00195	0.000260178	886.288	0.00279	0.000605643	772.575	0.00351	0.000110202	772.575	0.00364	0.000382797	772.575	0.00549	0.000765886	772.575	6.39873e-05	8.98181e-05	772.575	0.00060255	9.11302e-05	772.575	0.00139	0.000131848	2030.1	0.8248	0.01226	2030.1	0.78061	0.04366	2030.1	0.42011	0.02327	2030.1	0.78657	0.01952	2030.1	0.04435
891.304	0.00112	9.93277e-05	891.304	0.00684	0.000275889	891.304	0.00249	0.000220008	891.304	0.000380301	0.000113624	891.304	0.00195	0.000260178	891.304	0.00279	0.000605643	782.609	0.00351	0.000110202	782.609	0.00364	0.000382797	782.609	0.00549	0.000765886	782.609	6.39873e-05	8.98181e-05	782.609	0.000602901	9.11554e-05	782.609	0.00139	0.000131848	2043.48	0.73465	0.00579	2043.48	0.69713	0.05606	2043.48	0.51054	0.02092	2043.48	0.79886	0.00934	2043.48	0.0265
896.321	0.00112	9.93277e-05	896.321	0.00684	0.000275889	896.321	0.00249	0.000220008	896.321	0.000380301	0.000113624	896.321	0.00195	0.000260178	896.321	0.00279	0.000605643	792.642	0.00351	0.000110202	792.642	0.00364	0.000382797	792.642	0.00549	0.000765886	792.642	6.39873e-05	8.98181e-05	792.642	0.000603328	9.11864e-05	792.642	0.00139	0.000131848	2056.86	0.63207	0.01163	2056.86	0.60348	0.06287	2056.86	0.60351	0.01683	2056.86	0.80321	0.0023	2056.86	0.01597
901.338	0.00112	9.93277e-05	901.338	0.00684	0.000275889	901.338	0.00249	0.000220008	901.338	0.000380301	0.000113624	901.338	0.00195	0.000260178	901.338	0.00279	0.000605643	802.676	0.00351	0.000110202	802.676	0.00364	0.000382797	802.676	0.00549	0.000765886	802.676	6.39873e-05	8.98181e-05	802.676	0.000603844	9.1225e-05	802.676	0.00139	0.000131848	2070.23	0.52587	0.01976	2070.23	0.50709	0.06427	2070.23	0.69325	0.01131	2070.23	0.79441	0.01106	2070.23	0.0101
906.355	0.00112	9.93277e-05	906.355	0.00684	0.000275889	906.355	0.00249	0.000220008	906.355	0.000380301	0.000113624	906.355	0.00195	0.000260178	906.355	0.00279	0.000605643	812.709	0.00351	0.000110202	812.709	0.00364	0.000382797	812.709	0.00549	0.000765886	812.709	6.39873e-05	8.98181e-05	812.709	0.000604467	9.12726e-05	812.709	0.00139	0.000131848	2083.61	0.4237	0.02585	2083.61	0.41433	0.06122	2083.61	0.77325	0.00496	2083.61	0.76866	0.01625	2083.61	0.00701
911.371	0.00112	9.93277e-05	911.371	0.00684	0.000275889	911.371	0.00249	0.000220008	911.371	0.000380301	0.000113624	911.371	0.00195	0.000260178	911.371	0.00279	0.000605643	822.742	0.00351	0.000110202	822.742	0.00364	0.000382797	822.742	0.00549	0.000765886	822.742	6.39873e-05	8.98181e-05	822.742	0.000605218	9.13318e-05	822.742	0.00139	0.000131848	2096.99	0.33116	0.02915	2096.99	0.32993	0.05505	2096.99	0.83704	0.00245	2096.99	0.72463	0.0163	2096.99	0.00548
916.388	0.00112	9.93277e-05	916.388	0.00684	0.000275889	916.388	0.00249	0.000220008	916.388	0.000380301	0.000113624	916.388	0.00195	0.000260178	916.388	0.00279	0.000605643	832.776	0.00351	0.000110202	832.776	0.00364	0.000382797	832.776	0.00549	0.000765886	832.776	6.39873e-05	8.98181e-05	832.776	0.00060612	9.14055e-05	832.776	0.00139	0.000131848	2110.37	0.25161	0.02973	2110.37	0.25682	0.04714	2110.37	0.87901	0.00836	2110.37	0.66395	0.0113	2110.37	0.00475
921.405	0.00112	9.93277e-05	921.405	0.00684	0.000275889	921.405	0.00249	0.000220008	921.405	0.000380301	0.000113624	921.405	0.00195	0.000260178	921.405	0.00279	0.000605643	842.809	0.00351	0.000110202	842.809	0.00364	0.000382797	842.809	0.00549	0.000765886	842.809	6.39876e-05	8.9818e-05	842.809	0.000607203	9.14973e-05	842.809	0.00139	0.000131848	2123.75	0.18627	0.02809	2123.75	0.19621	0.0387	2123.75	0.89526	0.01357	2123.75	0.59082	0.00284	2123.75	0.00443
926.421	0.00112	9.93277e-05	926.421	0.00684	0.000275889	926.421	0.00249	0.000220008	926.421	0.000380301	0.000113624	926.421	0.00195	0.000260178	926.421	0.00279	0.000605643	852.843	0.00351	0.000110202	852.843	0.00364	0.000382797	852.843	0.0055	0.00076664	852.843	6.39876e-05	8.9818e-05	852.843	0.000608497	9.16123e-05	852.843	0.00139	0.000131848	2137.12	0.13474	0.02493	2137.12	0.14796	0.03063	2137.12	0.88419	0.01751	2137.12	0.51102	0.00834	2137.12	0.00429
931.438	0.00112	9.93277e-05	931.438	0.00684	0.000275889	931.438	0.00249	0.000220008	931.438	0.000380301	0.000113624	931.438	0.00195	0.000260178	931.438	0.00279	0.000605643	862.876	0.00351	0.000110202	862.876	0.00364	0.000382797	862.876	0.0055	0.00076664	862.876	6.39876e-05	8.9818e-05	862.876	0.000610042	9.17563e-05	862.876	0.00139	0.000131848	2150.5	0.09556	0.02099	2150.5	0.11096	0.02344	2150.5	0.84681	0.02013	2150.5	0.43059	0.01841	2150.5	0.00424
936.455	0.00112	9.93277e-05	936.455	0.00684	0.000275889	936.455	0.00249	0.000220008	936.455	0.000380301	0.000113624	936.455	0.00195	0.000260178	936.455	0.00279	0.000605643	872.91	0.00351	0.000110202	872.91	0.00364	0.000382797	872.91	0.0055	0.00076664	872.91	6.39879e-05	8.98178e-05	872.91	0.000611882	9.19377e-05	872.91	0.00139	0.000131848	2163.88	0.06671	0.01686	2163.88	0.08355	0.0174	2163.88	0.7865	0.02167	2163.88	0.35466	0.02644	2163.88	0.00422
941.472	0.00112	9.93277e-05	941.472	0.00684	0.000275889	941.472	0.00249	0.000220008	941.472	0.000380301	0.000113624	941.472	0.00195	0.000260178	941.472	0.00279	0.000605643	882.943	0.00351	0.000110202	882.943	0.00364	0.000382797	882.943	0.0055	0.00076664	882.943	6.39883e-05	8.98176e-05	882.943	0.000614069	9.21669e-05	882.943	0.00139	0.000131848	2177.26	0.04609	0.01301	2177.26	0.06391	0.01254	2177.26	0.70858	0.02243	2177.26	0.28672	0.03146	2177.26	0.00421
946.488	0.00112	9.93277e-05	946.488	0.00684	0.000275889	946.488	0.00249	0.000220008	946.488	0.000380301	0.000113624	946.488	0.00195	0.000260178	946.488	0.00279	0.000605643	892.977	0.00351	0.000110202	892.977	0.00364	0.000382797	892.977	0.0055	0.00076664	892.977	6.39889e-05	8.98173e-05	892.977	0.000616663	9.24568e-05	892.977	0.00139	0.000131848	2190.64	0.03172	0.00968	2190.64	0.05025	0.00878	2190.64	0.61946	0.02266	2190.64	0.22849	0.03334	2190.64	0.00421
951.505	0.00112	9.93277e-05	951.505	0.00684	0.000275889	951.505	0.00249	0.000220008	951.505	0.000380301	0.000113624	951.505	0.00195	0.000260178	951.505	0.00279	0.000605643	903.01	0.00351	0.000110202	903.01	0.00364	0.000382797	903.01	0.0055	0.00076664	903.01	6.39899e-05	8.98168e-05	903.01	0.000619734	9.28248e-05	903.01	0.00139	0.000131848	2204.01	0.02195	0.00698	2204.01	0.04103	0.00596	2204.01	0.52581	0.02243	2204.01	0.18019	0.03255	2204.01	0.00421
956.522	0.00112	9.93277e-05	956.522	0.00684	0.000275889	956.522	0.00249	0.000220008	956.522	0.000380301	0.000113624	956.522	0.00195	0.000260178	956.522	0.00279	0.000605643	913.043	0.00351	0.000110202	913.043	0.00364	0.000382797	913.043	0.0055	0.000767398	913.043	6.39916e-05	8.9816e-05	913.043	0.000623363	9.32929e-05	913.043	0.00139	0.000131848	2217.39	0.01545	0.00491	2217.39	0.03498	0.00393	2217.39	0.43368	0.02168	2217.39	0.14104	0.02988	2217.39	0.00421
961.538	0.00112	9.93277e-05	961.538	0.00684	0.000275889	961.538	0.00249	0.000220008	961.538	0.000380301	0.000113624	961.538	0.00195	0.000260178	961.538	0.00279	0.000605643	923.077	0.00351	0.000110202	923.077	0.00364	0.000382797	923.077	0.0055	0.000767398	923.077	6.39943e-05	8.98146e-05	923.077	0.000627645	9.38887e-05	923.077	0.00139	0.000131848	2230.77	0.01122	0.00339	2230.77	0.0311	0.00252	2230.77	0.34795	0.02034	2230.77	0.1098	0.02616	2230.77	0.00421
966.555	0.00112	9.93277e-05	966.555	0.00684	0.000275889	966.555	0.00249	0.000220008	966.555	0.000380301	0.000113624	966.555	0.00195	0.000260178	966.555	0.00279	0.000605643	933.11	0.00351	0.000110202	933.11	0.00364	0.000382797	933.11	0.0055	0.00076816	933.11	6.39986e-05	8.98125e-05	933.11	0.000632689	9.46476e-05	933.11	0.00139	0.000131848	2244.15	0.00852	0.00233	2244.15	0.02868	0.0016	2244.15	0.272	0.01841	2244.15	0.08509	0.02206	2244.15	0.00421
971.572	0.00112	9.93277e-05	971.572	0.00684	0.000275889	971.572	0.00249	0.000220008	971.572	0.000380301	0.000113624	971.572	0.00195	0.000260178	971.572	0.00279	0.000605643	943.144	0.00351	0.000110202	943.144	0.00364	0.000382797	943.144	0.0055	0.00076816	943.144	6.40056e-05	8.98089e-05	943.144	0.000638625	9.56133e-05	943.144	0.00139	0.000131848	2257.53	0.00684	0.00161	2257.53	0.0272	0.00104	2257.53	0.20765	0.01602	2257.53	0.06568	0.01806	2257.53	0.00421
976.589	0.00112	9.93277e-05	976.589	0.00684	0.000275889	976.589	0.00249	0.000220008	976.589	0.000380301	0.000113624	976.589	0.00195	0.000260178	976.589	0.00279	0.000605643	953.177	0.00351	0.000110202	953.177	0.00364	0.000382797	953.177	0.00551	0.000768927	953.177	6.40169e-05	8.98033e-05	953.177	0.000645603	9.68396e-05	953.177	0.00139	0.000131848	2270.9	0.0058	0.00114	2270.9	0.02632	0.000769454	2270.9	0.15531	0.01337	2270.9	0.05051	0.01444	2270.9	0.00421
981.605	0.00112	9.93277e-05	981.605	0.00684	0.000275889	981.605	0.00249	0.000220008	981.605	0.000380301	0.000113624	981.605	0.00195	0.000260178	981.605	0.00279	0.000605643	963.211	0.00351	0.000110202	963.211	0.00364	0.000382797	963.211	0.00551	0.000769697	963.211	6.40346e-05	8.97944e-05	963.211	0.0006538	9.8392e-05	963.211	0.00139	0.000131848	2284.28	0.00519	0.000843125	2284.28	0.02581	0.000674408	2284.28	0.11436	0.01067	2284.28	0.03875	0.01131	2284.28	0.00421
986.622	0.00112	9.93277e-05	986.622	0.00684	0.000275889	986.622	0.00249	0.000220008	986.622	0.000380301	0.000113624	986.622	0.00195	0.000260178	986.622	0.00279	0.000605643	973.244	0.00351	0.000110202	973.244	0.00364	0.000382797	973.244	0.00551	0.000770471	973.244	6.40619e-05	8.97807e-05	973.244	0.000663427	0.000100347	973.244	0.00139	0.000131848	2297.66	0.00482	0.000664039	2297.66	0.02553	0.000659919	2297.66	0.08347	0.00814	2297.66	0.02969	0.00869	2297.66	0.00421
991.639	0.00112	9.93277e-05	991.639	0.00684	0.000275889	991.639	0.00249	0.000220008	991.639	0.000380301	0.000113624	991.639	0.00195	0.000260178	991.639	0.00279	0.000605643	983.278	0.00351	0.000110202	983.278	0.00364	0.000382797	983.278	0.00552	0.00077125	983.278	6.41046e-05	8.97593e-05	983.278	0.00067473	0.000102796	983.278	0.00139	0.000131848	2311.04	0.00462	0.000560268	2311.04	0.02536	0.000666678	2311.04	0.06097	0.0059	2311.04	0.02278	0.00655	2311.04	0.00421
996.656	0.00112	9.93277e-05	996.656	0.00684	0.000275889	996.656	0.00249	0.000220008	996.656	0.000380301	0.000113624	996.656	0.00195	0.000260178	996.656	0.00279	0.000605643	993.311	0.00351	0.000110202	993.311	0.00364	0.000382797	993.311	0.00553	0.000770904	993.311	6.41696e-05	8.97267e-05	993.311	0.000688005	0.000105837	993.311	0.00139	0.000131848	2324.41	0.0045	0.000501941	2324.41	0.02528	0.000677121	2324.41	0.04511	0.00405	2324.41	0.01758	0.00482	2324.41	0.00421
1001.67	0.00112	9.93277e-05	1001.67	0.00684	0.000275889	1001.67	0.00249	0.000220008	1001.67	0.000380301	0.000113624	1001.67	0.00195	0.000260178	1001.67	0.00279	0.000605643	1003.34	0.00351	0.000110202	1003.34	0.00364	0.000382797	1003.34	0.00553	0.000772488	1003.34	6.42686e-05	8.9677e-05	1003.34	0.000703605	0.000109581	1003.34	0.00139	0.000131848	2337.79	0.00444	0.000469543	2337.79	0.02523	0.00068414	2337.79	0.0343	0.0026	2337.79	0.0137	0.00345	2337.79	0.00421
1006.69	0.00112	9.93277e-05	1006.69	0.00684	0.000275889	1006.69	0.00249	0.000220008	1006.69	0.000380301	0.000113624	1006.69	0.00195	0.000260178	1006.69	0.00279	0.000605643	1013.38	0.00351	0.000110202	1013.38	0.00364	0.000382797	1013.38	0.00554	0.000774087	1013.38	6.44173e-05	8.96024e-05	1013.38	0.00072195	0.000114144	1013.38	0.00139	0.000131848	2351.17	0.0044	0.000451446	2351.17	0.0252	0.00068856	2351.17	0.02716	0.00152	2351.17	0.01084	0.00238	2351.17	0.00421
1011.71	0.00112	9.93277e-05	1011.71	0.00684	0.000275889	1011.71	0.00249	0.000220008	1011.71	0.000380301	0.000113624	1011.71	0.00195	0.000260178	1011.71	0.00279	0.000605643	1023.41	0.00351	0.000110202	1023.41	0.00364	0.000382797	1023.41	0.00555	0.000775703	1023.41	6.46389e-05	8.94913e-05	1023.41	0.00074225	0.000119116	1023.41	0.00139	0.000131848	2364.55	0.00439	0.000442434	2364.55	0.02519	0.000690526	2364.55	0.02257	0.000752598	2364.55	0.00876	0.00155	2364.55	0.00421
1016.72	0.00112	9.93277e-05	1016.72	0.00684	0.000275889	1016.72	0.00249	0.000220008	1016.72	0.000380301	0.000113624	1016.72	0.00195	0.000260178	1016.72	0.00279	0.000605643	1033.44	0.00351	0.000110202	1033.44	0.00364	0.000382797	1033.44	0.00556	0.000778981	1033.44	6.49663e-05	8.93273e-05	1033.44	0.000769856	0.000126551	1033.44	0.00139	0.000131848	2377.93	0.00438	0.00043704	2377.93	0.02519	0.00069186	2377.93	0.01972	0.000239745	2377.93	0.00726	0.000925625	2377.93	0.00421
1021.74	0.00112	9.93277e-05	1021.74	0.00684	0.000275889	1021.74	0.00249	0.000220008	1021.74	0.000380301	0.000113624	1021.74	0.00195	0.000260178	1021.74	0.00279	0.000605643	1043.48	0.00351	0.000110202	1043.48	0.00364	0.000382797	1043.48	0.00557	0.00078148	1043.48	6.54449e-05	8.90876e-05	1043.48	0.000799078	0.000133882	1043.48	0.00139	0.000131848	2391.3	0.00437	0.000435244	2391.3	0.02518	0.000692534	2391.3	0.018	0.000146679	2391.3	0.00619	0.000465288	2391.3	0.00421
1026.76	0.00112	9.93277e-05	1026.76	0.00684	0.000275889	1026.76	0.00249	0.000220008	1026.76	0.000380301	0.000113624	1026.76	0.00195	0.000260178	1026.76	0.00279	0.000605643	1053.51	0.00351	0.000110202	1053.51	0.00364	0.000383295	1053.51	0.00558	0.000784866	1053.51	6.61386e-05	8.87407e-05	1053.51	0.000833789	0.000142415	1053.51	0.00139	0.000131848	2404.68	0.00437	0.000433449	2404.68	0.02518	0.000692534	2404.68	0.01699	0.00034455	2404.68	0.00543	0.00017742	2404.68	0.00421
1031.77	0.00112	9.93277e-05	1031.77	0.00684	0.000275889	1031.77	0.00249	0.000220008	1031.77	0.000380301	0.000113624	1031.77	0.00195	0.000260178	1031.77	0.00279	0.000605643	1063.55	0.00351	0.000110202	1063.55	0.00364	0.000383295	1063.55	0.0056	0.000789184	1063.55	6.71346e-05	8.82433e-05	1063.55	0.000878029	0.00015375	1063.55	0.00139	0.000131848	2418.06	0.00437	0.000433449	2418.06	0.02518	0.000692534	2418.06	0.01641	0.000471927	2418.06	0.00491	0.00022473	2418.06	0.00421
1036.79	0.00112	9.93277e-05	1036.79	0.00684	0.000275889	1036.79	0.00249	0.000220008	1036.79	0.000380301	0.000113624	1036.79	0.00195	0.000260178	1036.79	0.00279	0.000605643	1073.58	0.00351	0.000110202	1073.58	0.00364	0.000383295	1073.58	0.00562	0.000794488	1073.58	6.85513e-05	8.75375e-05	1073.58	0.000926053	0.000164388	1073.58	0.00139	0.000131848	2431.44	0.00437	0.000433449	2431.44	0.02518	0.000692534	2431.44	0.01609	0.000546514	2431.44	0.00454	0.000378726	2431.44	0.00421
1041.81	0.00112	9.93277e-05	1041.81	0.00684	0.000275889	1041.81	0.00249	0.000220008	1041.81	0.000380301	0.000113624	1041.81	0.00195	0.000260178	1041.81	0.00279	0.000605643	1083.61	0.00351	0.000110202	1083.61	0.00364	0.000383295	1083.61	0.00564	0.000799924	1083.61	7.05476e-05	8.65463e-05	1083.61	0.00098574	0.000177571	1083.61	0.00139	0.000131848	2444.82	0.00437	0.000433449	2444.82	0.02518	0.000692534	2444.82	0.01592	0.000588117	2444.82	0.00429	0.000499032	2444.82	0.00421
1046.82	0.00112	9.93277e-05	1046.82	0.00684	0.000275889	1046.82	0.00249	0.000220008	1046.82	0.000380301	0.000113624	1046.82	0.00195	0.000260178	1046.82	0.00279	0.000605643	1093.65	0.00351	0.000110202	1093.65	0.00365	0.000383802	1093.65	0.00567	0.000807371	1093.65	7.33339e-05	8.51696e-05	1093.65	0.00106	0.000193168	1093.65	0.00139	0.000131848	2458.19	0.00437	0.000433449	2458.19	0.02518	0.000692534	2458.19	0.01583	0.000611377	2458.19	0.00412	0.00058405	2458.19	0.00421
1051.84	0.00112	9.93277e-05	1051.84	0.00684	0.000275889	1051.84	0.00249	0.000220008	1051.84	0.000380301	0.000113624	1051.84	0.00195	0.000260178	1051.84	0.00279	0.000605643	1103.68	0.00351	0.000110202	1103.68	0.00365	0.000383802	1103.68	0.00569	0.000815041	1103.68	7.71869e-05	8.32796e-05	1103.68	0.00114	0.000208989	1103.68	0.00139	0.000131848	2471.57	0.00437	0.000433449	2471.57	0.02518	0.000692534	2471.57	0.01578	0.000622899	2471.57	0.00401	0.0006424	2471.57	0.00421
1056.86	0.00112	9.93277e-05	1056.86	0.00684	0.000275889	1056.86	0.00249	0.000220008	1056.86	0.000380301	0.000113624	1056.86	0.00195	0.000260178	1056.86	0.00279	0.000605643	1113.71	0.00351	0.000110202	1113.71	0.00365	0.000384318	1113.71	0.00573	0.000823009	1113.71	8.24646e-05	8.07184e-05	1113.71	0.00125	0.000226394	1113.71	0.00139	0.000131848	2484.95	0.00437	0.000433449	2484.95	0.02518	0.000692534	2484.95	0.01576	0.000628661	2484.95	0.00394	0.000684287	2484.95	0.00421
1061.87	0.00112	9.93277e-05	1061.87	0.00684	0.000275889	1061.87	0.00249	0.000220008	1061.87	0.000380301	0.000113624	1061.87	0.00195	0.000260178	1061.87	0.00279	0.000605643	1123.75	0.00351	0.000110202	1123.75	0.00365	0.000384842	1123.75	0.00577	0.000835311	1123.75	8.96253e-05	7.72998e-05	1123.75	0.00137	0.000244559	1123.75	0.00139	0.000131848	2498.33	0.00437	0.000433449	2498.33	0.02518	0.000692534	2498.33	0.01574	0.000632502	2498.33	0.00389	0.000709791	2498.33	0.00421
1066.89	0.00112	9.93277e-05	1066.89	0.00684	0.000275889	1066.89	0.00249	0.000220008	1066.89	0.000380301	0.000113624	1066.89	0.00195	0.000260178	1066.89	0.00279	0.000605643	1133.78	0.00351	0.000110202	1133.78	0.00366	0.000385376	1133.78	0.00581	0.000848063	1133.78	9.92483e-05	7.28226e-05	1133.78	0.00153	0.000261752	1133.78	0.00139	0.000131848	2511.71	0.00437	0.000433449	2511.71	0.02518	0.000692534	2511.71	0.01574	0.00063357	2511.71	0.00386	0.00072696	2511.71	0.00421
1071.91	0.00112	9.93277e-05	1071.91	0.00684	0.000275889	1071.91	0.00249	0.000220008	1071.91	0.000380301	0.000113624	1071.91	0.00195	0.000260178	1071.91	0.00279	0.000605643	1143.81	0.00351	0.000110202	1143.81	0.00366	0.000385919	1143.81	0.00586	0.000862692	1143.81	0.000112057	6.7114e-05	1143.81	0.00172	0.000278468	1143.81	0.00139	0.000131848	2525.08	0.00437	0.000433449	2525.08	0.02518	0.000692534	2525.08	0.01574	0.000634423	2525.08	0.00384	0.000738409	2525.08	0.00421
1076.92	0.00112	9.93277e-05	1076.92	0.00684	0.000275889	1076.92	0.00249	0.000220008	1076.92	0.000380301	0.000113624	1076.92	0.00195	0.000260178	1076.92	0.00279	0.000605643	1153.85	0.00351	0.000110202	1153.85	0.00366	0.00038647	1153.85	0.00592	0.000882213	1153.85	0.000128942	6.01522e-05	1153.85	0.00196	0.000288232	1153.85	0.00139	0.000131848	2538.46	0.00437	0.000433449	2538.46	0.02518	0.000692534	2538.46	0.01574	0.000634423	2538.46	0.00382	0.000746044	2538.46	0.00421
1081.94	0.00112	9.93277e-05	1081.94	0.00684	0.000275889	1081.94	0.00249	0.000220008	1081.94	0.000380301	0.000113624	1081.94	0.00195	0.000260178	1081.94	0.00279	0.000605643	1163.88	0.00351	0.000110202	1163.88	0.00367	0.000387599	1163.88	0.00599	0.000903034	1163.88	0.000150988	5.24178e-05	1163.88	0.00226	0.000288444	1163.88	0.00139	0.000131848	2551.84	0.00437	0.000433449	2551.84	0.02518	0.000692534	2551.84	0.01574	0.000634423	2551.84	0.00382	0.000749862	2551.84	0.00421
1086.96	0.00112	9.93277e-05	1086.96	0.00684	0.000275889	1086.96	0.00249	0.000220008	1086.96	0.000380301	0.000113624	1086.96	0.00195	0.000260178	1086.96	0.00279	0.000605643	1173.91	0.00351	0.000110202	1173.91	0.00368	0.000388763	1173.91	0.00606	0.000927296	1173.91	0.000179492	4.58496e-05	1173.91	0.00264	0.000267194	1173.91	0.00139	0.000131848	2565.22	0.00437	0.000433449	2565.22	0.02518	0.000692534	2565.22	0.01574	0.000634423	2565.22	0.00381	0.000751771	2565.22	0.00421
1091.97	0.00112	9.93277e-05	1091.97	0.00684	0.000275889	1091.97	0.00249	0.000220008	1091.97	0.000380301	0.000113624	1091.97	0.00195	0.000260178	1091.97	0.00279	0.000605643	1183.95	0.00351	0.000110202	1183.95	0.00368	0.000389962	1183.95	0.00614	0.000955214	1183.95	0.000215988	4.54592e-05	1183.95	0.00314	0.000223913	1183.95	0.00139	0.000131848	2578.6	0.00437	0.000433449	2578.6	0.02518	0.000692534	2578.6	0.01574	0.000634423	2578.6	0.00381	0.00075368	2578.6	0.00421
1096.99	0.00112	9.93277e-05	1096.99	0.00684	0.000275889	1096.99	0.00249	0.000220008	1096.99	0.000380301	0.000113624	1096.99	0.00195	0.000260178	1096.99	0.00279	0.000605643	1193.98	0.00351	0.000110202	1193.98	0.00369	0.000391824	1193.98	0.00623	0.000989727	1193.98	0.000262257	5.74267e-05	1193.98	0.00376	0.000147309	1193.98	0.00139	0.000131848	2591.97	0.00437	0.000433449	2591.97	0.02518	0.000692534	2591.97	0.01574	0.000634423	2591.97	0.00381	0.000755589	2591.97	0.00421
1102.01	0.00112	9.93277e-05	1102.01	0.00684	0.000275889	1102.01	0.00249	0.000220008	1102.01	0.000380301	0.000113624	1102.01	0.00195	0.000260178	1102.01	0.00279	0.000605643	1204.01	0.00351	0.000110202	1204.01	0.0037	0.000393762	1204.01	0.00634	0.00103	1204.01	0.000320339	8.28478e-05	1204.01	0.00455	0.000120324	1204.01	0.00139	0.000131848	2605.35	0.00437	0.000433449	2605.35	0.02518	0.000692534	2605.35	0.01574	0.000634423	2605.35	0.00381	0.000755589	2605.35	0.00421
1107.02	0.00112	9.93276e-05	1107.02	0.00684	0.000275889	1107.02	0.00249	0.000220008	1107.02	0.000380301	0.000113624	1107.02	0.00195	0.000260178	1107.02	0.00279	0.000605643	1214.05	0.00351	0.000110202	1214.05	0.00372	0.000396461	1214.05	0.00645	0.00107	1214.05	0.000392523	0.000120124	1214.05	0.00554	0.000305238	1214.05	0.00139	0.000131848	2618.73	0.00437	0.000433449	2618.73	0.02518	0.000692534	2618.73	0.01574	0.000634423	2618.73	0.00381	0.000755589	2618.73	0.00421
1112.04	0.00112	9.93276e-05	1112.04	0.00684	0.000275889	1112.04	0.00249	0.000220008	1112.04	0.000380301	0.000113624	1112.04	0.00195	0.000260178	1112.04	0.00279	0.000605643	1224.08	0.00351	0.000110202	1224.08	0.00373	0.000399291	1224.08	0.00658	0.00112	1224.08	0.000482804	0.000169652	1224.08	0.00678	0.000627529	1224.08	0.00139	0.000131848	2632.11	0.00437	0.000433449	2632.11	0.02518	0.000692534	2632.11	0.01574	0.000634423	2632.11	0.00381	0.000755589	2632.11	0.00421
1117.06	0.00112	9.93273e-05	1117.06	0.00684	0.000275889	1117.06	0.00249	0.000220008	1117.06	0.000380301	0.000113624	1117.06	0.00195	0.000260178	1117.06	0.00279	0.000605643	1234.11	0.00351	0.000110202	1234.11	0.00375	0.000403774	1234.11	0.00673	0.00118	1234.11	0.00058947	0.000229655	1234.11	0.00827	0.00107	1234.11	0.00139	0.000131848	2645.48	0.00437	0.000433449	2645.48	0.02518	0.000692534	2645.48	0.01574	0.000634423	2645.48	0.00381	0.000755589	2645.48	0.00421
1122.07	0.00112	9.93269e-05	1122.07	0.00684	0.000275889	1122.07	0.00249	0.000220008	1122.07	0.000380302	0.000113625	1122.07	0.00195	0.000260178	1122.07	0.00279	0.000605643	1244.15	0.00351	0.000110202	1244.15	0.00377	0.000408534	1244.15	0.00688	0.00124	1244.15	0.00071947	0.000303641	1244.15	0.01005	0.00164	1244.15	0.00139	0.000131848	2658.86	0.00437	0.000433449	2658.86	0.02518	0.000692534	2658.86	0.01574	0.000634423	2658.86	0.00381	0.000755589	2658.86	0.00421
1127.09	0.00112	9.93262e-05	1127.09	0.00684	0.000275889	1127.09	0.00249	0.000220008	1127.09	0.000380302	0.000113625	1127.09	0.00195	0.000260178	1127.09	0.00279	0.000605643	1254.18	0.00351	0.000110202	1254.18	0.00379	0.000414425	1254.18	0.00706	0.00131	1254.18	0.000876137	0.000393342	1254.18	0.01213	0.00233	1254.18	0.00139	0.000131848	2672.24	0.00437	0.000433449	2672.24	0.02518	0.000692534	2672.24	0.01574	0.000634423	2672.24	0.00381	0.000755589	2672.24	0.00421
1132.11	0.00112	9.93245e-05	1132.11	0.00684	0.000275889	1132.11	0.00249	0.000220008	1132.11	0.000380303	0.000113625	1132.11	0.00195	0.000260178	1132.11	0.00279	0.000605643	1264.21	0.00351	0.000110202	1264.21	0.00382	0.00042251	1264.21	0.00725	0.00139	1264.21	0.00106	0.000498656	1264.21	0.01447	0.00315	1264.21	0.00139	0.000131848	2685.62	0.00437	0.000433449	2685.62	0.02518	0.000692534	2685.62	0.01574	0.000634423	2685.62	0.00381	0.000755589	2685.62	0.00421
1137.12	0.00112	9.93212e-05	1137.12	0.00684	0.000275889	1137.12	0.00249	0.000220008	1137.12	0.000380306	0.000113626	1137.12	0.00195	0.000260178	1137.12	0.00279	0.000605643	1274.25	0.00351	0.000110202	1274.25	0.00386	0.000432131	1274.25	0.00746	0.00148	1274.25	0.00127	0.000621431	1274.25	0.01703	0.00407	1274.25	0.00139	0.000131848	2699	0.00437	0.000433449	2699	0.02518	0.000692534	2699	0.01574	0.000634423	2699	0.00381	0.000755589	2699	0.00421
1142.14	0.00112	9.93143e-05	1142.14	0.00684	0.000275889	1142.14	0.00249	0.000220008	1142.14	0.000380313	0.000113627	1142.14	0.00195	0.000260178	1142.14	0.00279	0.000605643	1284.28	0.00351	0.000110202	1284.28	0.00389	0.000443438	1284.28	0.00769	0.00157	1284.28	0.00152	0.000763548	1284.28	0.01975	0.00504	1284.28	0.00139	0.000131848	2712.37	0.00437	0.000433449	2712.37	0.02518	0.000692534	2712.37	0.01574	0.000634423	2712.37	0.00381	0.000755589	2712.37	0.00421
1147.16	0.00112	9.93009e-05	1147.16	0.00684	0.000275889	1147.16	0.00249	0.000220008	1147.16	0.00038033	0.000113632	1147.16	0.00195	0.000260178	1147.16	0.00279	0.000605643	1294.31	0.00351	0.000110202	1294.31	0.00394	0.000457704	1294.31	0.00794	0.00168	1294.31	0.0018	0.000926903	1294.31	0.02251	0.00602	1294.31	0.00139	0.000131848	2725.75	0.00437	0.000433449	2725.75	0.02518	0.000692534	2725.75	0.01574	0.000634423	2725.75	0.00381	0.000755589	2725.75	0.00421
1152.17	0.00112	9.9275e-05	1152.17	0.00685	0.000277475	1152.17	0.00249	0.000220008	1152.17	0.000380367	0.000113641	1152.17	0.00195	0.000260178	1152.17	0.00279	0.000605643	1304.35	0.00351	0.000110202	1304.35	0.00399	0.00047527	1304.35	0.00821	0.00179	1304.35	0.00212	0.00111	1304.35	0.02521	0.00695	1304.35	0.00139	0.000131848	2739.13	0.00437	0.000433449	2739.13	0.02518	0.000692534	2739.13	0.01574	0.000634423	2739.13	0.00381	0.000755589	2739.13	0.00421
1157.19	0.00112	9.92256e-05	1157.19	0.00685	0.000277475	1157.19	0.00249	0.000220008	1157.19	0.000380449	0.000113662	1157.19	0.00195	0.000260178	1157.19	0.00279	0.000605643	1314.38	0.00351	0.000110202	1314.38	0.00405	0.000497743	1314.38	0.00851	0.00191	1314.38	0.00248	0.00132	1314.38	0.02772	0.00775	1314.38	0.00139	0.000131848	2752.51	0.00437	0.000433449	2752.51	0.02518	0.000692534	2752.51	0.01574	0.000634423	2752.51	0.00381	0.000755589	2752.51	0.00421
1162.21	0.00112	9.91329e-05	1162.21	0.00685	0.000279066	1162.21	0.00249	0.000220008	1162.21	0.00038063	0.000113707	1162.21	0.00195	0.000260178	1162.21	0.00279	0.000605643	1324.41	0.00351	0.000111671	1324.41	0.00411	0.00052427	1324.41	0.00883	0.00204	1324.41	0.00288	0.00155	1324.41	0.02991	0.00837	1324.41	0.00139	0.000131848	2765.89	0.00437	0.000433449	2765.89	0.02518	0.000692534	2765.89	0.01574	0.000634423	2765.89	0.00381	0.000755589	2765.89	0.00421
1167.22	0.00112	9.89618e-05	1167.22	0.00686	0.000278933	1167.22	0.0025	0.000220034	1167.22	0.000381015	0.000113802	1167.22	0.00195	0.000260178	1167.22	0.0028	0.000607566	1334.45	0.00351	0.000111671	1334.45	0.00419	0.000555071	1334.45	0.00917	0.00218	1334.45	0.00331	0.00179	1334.45	0.03167	0.00875	1334.45	0.00139	0.000131848	2779.26	0.00437	0.000433449	2779.26	0.02518	0.000692534	2779.26	0.01574	0.000634423	2779.26	0.00381	0.000755589	2779.26	0.00421
1172.24	0.00112	0.000100572	1172.24	0.00687	0.000280535	1172.24	0.0025	0.000220076	1172.24	0.000381823	0.000114	1172.24	0.00195	0.000260178	1172.24	0.0028	0.00060949	1344.48	0.00352	0.000114649	1344.48	0.00427	0.000593308	1344.48	0.00954	0.00232	1344.48	0.00399	0.002	1344.48	0.03292	0.00884	1344.48	0.00139	0.000131848	2792.64	0.00437	0.000433449	2792.64	0.02518	0.000692534	2792.64	0.01574	0.000634423	2792.64	0.00381	0.000755589	2792.64	0.00421
1177.26	0.00112	0.00010002	1177.26	0.00689	0.000281944	1177.26	0.00251	0.000218505	1177.26	0.000383478	0.000114397	1177.26	0.00195	0.000260178	1177.26	0.00281	0.000613336	1354.52	0.00353	0.000116444	1354.52	0.00437	0.000637887	1354.52	0.00994	0.00247	1354.52	0.00729	0.00208	1354.52	0.03364	0.00865	1354.52	0.00139	0.000131848	2806.02	0.00437	0.000433449	2806.02	0.02518	0.000692534	2806.02	0.01574	0.000634423	2806.02	0.00381	0.000755589	2806.02	0.00421
1182.27	0.00113	9.90605e-05	1182.27	0.00692	0.00028677	1182.27	0.00252	0.000220412	1182.27	0.000386801	0.000115182	1182.27	0.00195	0.000260178	1182.27	0.00282	0.000619106	1364.55	0.00354	0.000120984	1364.55	0.00448	0.000688979	1364.55	0.01037	0.00263	1364.55	0.01814	0.00674	1364.55	0.03381	0.00817	1364.55	0.00139	0.000131848	2819.4	0.00437	0.000433449	2819.4	0.02518	0.000692534	2819.4	0.01574	0.000634423	2819.4	0.00381	0.000755589	2819.4	0.00421
1187.29	0.00114	9.93586e-05	1187.29	0.00698	0.00029334	1187.29	0.00255	0.000217894	1187.29	0.000393331	0.000116691	1187.29	0.00195	0.000260178	1187.29	0.00284	0.000630646	1374.58	0.00355	0.000127192	1374.58	0.0046	0.000750022	1374.58	0.01083	0.00279	1374.58	0.02426	0.00967	1374.58	0.03351	0.00744	1374.58	0.00139	0.000131848	2832.78	0.00437	0.000433449	2832.78	0.02518	0.000692534	2832.78	0.01574	0.000634423	2832.78	0.00381	0.000755589	2832.78	0.00421
1192.31	0.00115	0.000100552	1192.31	0.00707	0.000303827	1192.31	0.00259	0.000214968	1192.31	0.000405898	0.00011953	1192.31	0.00195	0.000260178	1192.31	0.00287	0.000647957	1384.62	0.00357	0.000135168	1384.62	0.00474	0.000819582	1384.62	0.01131	0.00296	1384.62	0.01531	0.0038	1384.62	0.03281	0.00652	1384.62	0.00139	0.000131848	2846.15	0.00437	0.000433449	2846.15	0.02518	0.000692534	2846.15	0.01574	0.000634423	2846.15	0.00381	0.000755589	2846.15	0.00421
1197.32	0.00118	0.000102065	1197.32	0.00722	0.000321011	1197.32	0.00267	0.000212455	1197.32	0.000429578	0.000124744	1197.32	0.00195	0.000260178	1197.32	0.00292	0.000678732	1394.65	0.0036	0.000148336	1394.65	0.00489	0.000899463	1394.65	0.01183	0.00314	1394.65	0.01209	0.00254	1394.65	0.03185	0.00548	1394.65	0.00139	0.000131848	2859.53	0.00437	0.000433449	2859.53	0.02518	0.000692534	2859.53	0.01574	0.000634423	2859.53	0.00381	0.000755589	2859.53	0.00421
1202.34	0.00122	0.000105861	1202.34	0.00745	0.000350021	1202.34	0.00279	0.000213854	1202.34	0.000473273	0.000134102	1202.34	0.00195	0.000260178	1202.34	0.00301	0.000728746	1404.68	0.00364	0.000168666	1404.68	0.00506	0.000989747	1404.68	0.01239	0.00331	1404.68	0.01783	0.0055	1404.68	0.03075	0.0044	1404.68	0.00139	0.000131848	2872.91	0.00437	0.000433449	2872.91	0.02518	0.000692534	2872.91	0.01574	0.000634423	2872.91	0.00381	0.000755589	2872.91	0.00421
1207.36	0.00129	0.000113352	1207.36	0.00782	0.000396237	1207.36	0.00299	0.000226331	1207.36	0.000552213	0.000150505	1207.36	0.00195	0.000260178	1207.36	0.00314	0.000807619	1414.72	0.00369	0.000194708	1414.72	0.00525	0.00109	1414.72	0.01297	0.00349	1414.72	0.02082	0.00675	1414.72	0.02967	0.00338	1414.72	0.00139	0.000131848	2886.29	0.00437	0.000433449	2886.29	0.02518	0.000692534	2886.29	0.01574	0.000634423	2886.29	0.00381	0.000755589	2886.29	0.00421
1212.37	0.0014	0.00013	1212.37	0.00839	0.000469921	1212.37	0.00332	0.000270171	1212.37	0.000691297	0.000178343	1212.37	0.00195	0.000260178	1212.37	0.00336	0.000929827	1424.75	0.00377	0.000233864	1424.75	0.00546	0.00121	1424.75	0.01359	0.00367	1424.75	0.01627	0.00469	1424.75	0.02871	0.00251	1424.75	0.00139	0.000131848	2899.67	0.00437	0.000433449	2899.67	0.02518	0.000692534	2899.67	0.01574	0.000634423	2899.67	0.00381	0.000755589	2899.67	0.00421
1217.39	0.00159	0.000163311	1217.39	0.00923	0.000582698	1217.39	0.00384	0.000366652	1217.39	0.000935247	0.000225523	1217.39	0.00195	0.000260178	1217.39	0.00369	0.00112	1434.78	0.00387	0.000286596	1434.78	0.00569	0.00133	1434.78	0.01424	0.00385	1434.78	0.01098	0.00416	1434.78	0.028	0.00189	1434.78	0.00139	0.000131848	2913.04	0.00437	0.000433449	2913.04	0.02518	0.000692534	2913.04	0.01574	0.000634423	2913.04	0.00381	0.000755589	2913.04	0.00421
1222.41	0.00187	0.000221911	1222.41	0.01049	0.000745955	1222.41	0.00466	0.000535195	1222.41	0.00134	0.000299489	1222.41	0.00195	0.000260178	1222.41	0.0042	0.00141	1444.82	0.004	0.000358717	1444.82	0.00594	0.00147	1444.82	0.01493	0.00402	1444.82	0.00914	0.0048	1444.82	0.02763	0.00164	1444.82	0.00139	0.000131848	2926.42	0.00437	0.000433449	2926.42	0.02518	0.000692534	2926.42	0.01574	0.000634423	2926.42	0.00381	0.000755589	2926.42	0.00421
1227.42	0.00231	0.000313764	1227.42	0.01233	0.000976583	1227.42	0.00591	0.000797721	1227.42	0.00202	0.000416961	1227.42	0.00195	0.000260178	1227.42	0.00496	0.00183	1454.85	0.00418	0.000453558	1454.85	0.00621	0.00162	1454.85	0.01565	0.00419	1454.85	0.00906	0.00509	1454.85	0.02766	0.00174	1454.85	0.00139	0.000131848	2939.8	0.00437	0.000433449	2939.8	0.02518	0.000692534	2939.8	0.01574	0.000634423	2939.8	0.00381	0.000755589	2939.8	0.00421
1232.44	0.00298	0.000456026	1232.44	0.01497	0.00129	1232.44	0.00781	0.00117	1232.44	0.00313	0.000594235	1232.44	0.00196	0.000259537	1232.44	0.00607	0.00243	1464.88	0.0044	0.000575509	1464.88	0.00651	0.00179	1464.88	0.01641	0.00436	1464.88	0.00928	0.00524	1464.88	0.02812	0.00203	1464.88	0.00139	0.000131848	2953.18	0.00437	0.000433449	2953.18	0.02518	0.000692534	2953.18	0.01574	0.000634423	2953.18	0.00381	0.000755589	2953.18	0.00421
1237.46	0.00399	0.000662629	1237.46	0.0187	0.00171	1237.46	0.01063	0.0017	1237.46	0.00488	0.000853158	1237.46	0.00196	0.000258908	1237.46	0.00771	0.00328	1474.92	0.00468	0.00073035	1474.92	0.00683	0.00198	1474.92	0.0172	0.00453	1474.92	0.00945	0.00534	1474.92	0.02904	0.00244	1474.92	0.00139	0.000131848	2966.56	0.00437	0.000433449	2966.56	0.02518	0.000692534	2966.56	0.01574	0.000634423	2966.56	0.00381	0.000755589	2966.56	0.00421
1242.47	0.00547	0.000955245	1242.47	0.02387	0.00224	1242.47	0.01475	0.00239	1242.47	0.0076	0.00122	1242.47	0.00197	0.000257099	1242.47	0.01006	0.00444	1484.95	0.00503	0.000924976	1484.95	0.00718	0.00218	1484.95	0.01803	0.00469	1484.95	0.00955	0.0054	1484.95	0.03042	0.00297	1484.95	0.00139	0.000131848	2979.93	0.00437	0.000433449	2979.93	0.02518	0.000692534	2979.93	0.01574	0.000634423	2979.93	0.00381	0.000755589	2979.93	0.00421
1247.49	0.00762	0.00136	1247.49	0.03094	0.00291	1247.49	0.02065	0.00329	1247.49	0.01173	0.00172	1247.49	0.002	0.000253341	1247.49	0.01346	0.006	1494.98	0.00546	0.00116	1494.98	0.00756	0.00239	1494.98	0.0189	0.00485	1494.98	0.00957	0.0054	1494.98	0.03224	0.00366	1494.98	0.00139	0.000131848	2993.31	0.00437	0.000433449	2993.31	0.02518	0.000692534	2993.31	0.01574	0.000634423	2993.31	0.00381	0.000755589	2993.31	0.00421
1252.51	0.01069	0.00191	1252.51	0.04041	0.00373	1252.51	0.02894	0.00442	1252.51	0.01786	0.00238	1252.51	0.00207	0.000244275	1252.51	0.01831	0.008	1505.02	0.00597	0.00145	1505.02	0.00797	0.00262	1505.02	0.01981	0.005	1505.02	0.0095	0.00536	1505.02	0.03449	0.00452	1505.02	0.00139	0.000131848	3006.69	0.00437	0.000433449	3006.69	0.02518	0.000692534	3006.69	0.01574	0.000634423	3006.69	0.00381	0.000755589	3006.69	0.00421
1257.53	0.01499	0.00263	1257.53	0.0529	0.0047	1257.53	0.04036	0.00579	1257.53	0.02675	0.00321	1257.53	0.00225	0.000237612	1257.53	0.02524	0.01049	1515.05	0.00658	0.00178	1515.05	0.0084	0.00287	1515.05	0.02076	0.00515	1515.05	0.00937	0.00527	1515.05	0.03714	0.00556	1515.05	0.00139	0.000131848	3020.07	0.00437	0.000433449	3020.07	0.02518	0.000692534	3020.07	0.01574	0.000634423	3020.07	0.00381	0.000755589	3020.07	0.00421
1262.54	0.02093	0.00357	1262.54	0.06906	0.00583	1262.54	0.05578	0.0074	1262.54	0.03932	0.00423	1262.54	0.00261	0.000266674	1262.54	0.03509	0.01348	1525.08	0.00728	0.00217	1525.08	0.00886	0.00313	1525.08	0.02174	0.00529	1525.08	0.00918	0.00514	1525.08	0.04016	0.00677	1525.08	0.00139	0.000131848	3033.44	0.00437	0.000433449	3033.44	0.02518	0.000692534	3033.44	0.01574	0.000634423	3033.44	0.00381	0.000755589	3033.44	0.00421
1267.56	0.02896	0.00476	1267.56	0.08961	0.0071	1267.56	0.07617	0.00923	1267.56	0.05669	0.00541	1267.56	0.00339	0.000415028	1267.56	0.049	0.01692	1535.12	0.00808	0.00261	1535.12	0.00935	0.00341	1535.12	0.02276	0.00544	1535.12	0.00896	0.00496	1535.12	0.0435	0.00812	1535.12	0.00139	0.000131848	3046.82	0.00437	0.000433449	3046.82	0.02518	0.000692534	3046.82	0.01574	0.000634423	3046.82	0.00381	0.000755589	3046.82	0.00421
1272.58	0.03965	0.00623	1272.58	0.11524	0.00848	1272.58	0.10255	0.01122	1272.58	0.08009	0.00671	1272.58	0.00495	0.000772384	1272.58	0.06843	0.02071	1545.15	0.00897	0.0031	1545.15	0.00987	0.00371	1545.15	0.02382	0.0056	1545.15	0.00873	0.00475	1545.15	0.04712	0.00959	1545.15	0.00139	0.000131848	3060.2	0.00437	0.000433449	3060.2	0.02518	0.000692534	3060.2	0.01574	0.000634423	3060.2	0.00381	0.000755589	3060.2	0.00421
1277.59	0.05361	0.00801	1277.59	0.14664	0.00993	1277.59	0.13592	0.01327	1277.59	0.11082	0.00806	1277.59	0.00796	0.00142	1277.59	0.09517	0.02475	1555.18	0.00994	0.00363	1555.18	0.01042	0.00402	1555.18	0.02492	0.00576	1555.18	0.00854	0.00451	1555.18	0.05098	0.01114	1555.18	0.00139	0.000131847	3073.58	0.00437	0.000433449	3073.58	0.02518	0.000692534	3073.58	0.01574	0.000634423	3073.58	0.00381	0.000755589	3073.58	0.00421
1282.61	0.07154	0.01011	1282.61	0.18433	0.01139	1282.61	0.17716	0.01528	1282.61	0.15009	0.00935	1282.61	0.01352	0.00247	1282.61	0.13116	0.02891	1565.22	0.01098	0.0042	1565.22	0.011	0.00434	1565.22	0.02606	0.00593	1565.22	0.00845	0.00424	1565.22	0.055	0.01273	1565.22	0.00139	0.000131846	3086.96	0.00437	0.000433449	3086.96	0.02518	0.000692534	3086.96	0.01574	0.000634423	3086.96	0.00381	0.000755589	3086.96	0.00421
1287.63	0.09411	0.01253	1287.63	0.22869	0.0128	1287.63	0.22691	0.01711	1287.63	0.19895	0.01045	1287.63	0.0233	0.00403	1287.63	0.17831	0.03318	1575.25	0.01207	0.00479	1575.25	0.01161	0.00468	1575.25	0.02724	0.00612	1575.25	0.00852	0.00396	1575.25	0.05911	0.01433	1575.25	0.00139	0.000131841	3100.33	0.00437	0.000433449	3100.33	0.02518	0.000692534	3100.33	0.01574	0.000634423	3100.33	0.00381	0.000755589	3100.33	0.00421
1292.64	0.12199	0.01522	1292.64	0.27985	0.01406	1292.64	0.2854	0.01861	1292.64	0.25801	0.01122	1292.64	0.0397	0.00619	1292.64	0.23808	0.03759	1585.28	0.01318	0.00538	1585.28	0.01224	0.00503	1585.28	0.02846	0.00634	1585.28	0.00885	0.00371	1585.28	0.06325	0.01589	1585.28	0.00139	0.000131831	3113.71	0.00437	0.000433449	3113.71	0.02518	0.000692534	3113.71	0.01574	0.000634423	3113.71	0.00381	0.000755589	3113.71	0.00421
1297.66	0.15576	0.01816	1297.66	0.33757	0.0151	1297.66	0.35235	0.01964	1297.66	0.32731	0.01156	1297.66	0.06587	0.00893	1297.66	0.31101	0.04219	1595.32	0.01429	0.00597	1595.32	0.01289	0.00539	1595.32	0.02971	0.00658	1595.32	0.00951	0.0035	1595.32	0.06733	0.01737	1595.32	0.00139	0.000131806	3127.09	0.00437	0.000433449	3127.09	0.02518	0.000692534	3127.09	0.01574	0.000634423	3127.09	0.00381	0.000755589	3127.09	0.00421
1302.68	0.19584	0.02125	1302.68	0.40124	0.01583	1302.68	0.42679	0.02012	1302.68	0.40608	0.01136	1302.68	0.10549	0.01213	1302.68	0.3962	0.04683	1605.35	0.01536	0.00653	1605.35	0.01358	0.00577	1605.35	0.03102	0.00686	1605.35	0.01062	0.0034	1605.35	0.07126	0.01873	1605.35	0.00139	0.000131749	3140.47	0.00437	0.000433449	3140.47	0.02518	0.000692534	3140.47	0.01574	0.000634423	3140.47	0.00381	0.000755589	3140.47	0.00421
1307.69	0.2424	0.0244	1307.69	0.46982	0.0162	1307.69	0.50705	0.01998	1307.69	0.49266	0.01062	1307.69	0.16226	0.01546	1307.69	0.49095	0.05099	1615.38	0.01639	0.00704	1615.38	0.01428	0.00615	1615.38	0.03236	0.00718	1615.38	0.01222	0.00347	1615.38	0.07497	0.01992	1615.38	0.00139	0.00013162	3153.85	0.00437	0.000433449	3153.85	0.02518	0.000692534	3153.85	0.01574	0.000634423	3153.85	0.00381	0.000755589	3153.85	0.00421
1312.71	0.29532	0.02748	1312.71	0.54183	0.01617	1312.71	0.59072	0.01925	1312.71	0.58437	0.00941	1312.71	0.23902	0.01845	1312.71	0.59057	0.05373	1625.42	0.01752	0.00744	1625.42	0.01501	0.00653	1625.42	0.03376	0.00755	1625.42	0.01438	0.00371	1625.42	0.07837	0.02091	1625.42	0.0014	0.000131339	3167.22	0.00437	0.000433449	3167.22	0.02518	0.000692534	3167.22	0.01574	0.000634423	3167.22	0.00381	0.000755589	3167.22	0.00421
1317.73	0.35408	0.03039	1317.73	0.61533	0.01573	1317.73	0.67467	0.01802	1317.73	0.67763	0.00789	1317.73	0.33659	0.02052	1317.73	0.68867	0.05389	1635.45	0.01978	0.00747	1635.45	0.01577	0.00691	1635.45	0.03522	0.00795	1635.45	0.01711	0.00407	1635.45	0.0814	0.02165	1635.45	0.0014	0.000131953	3180.6	0.00437	0.000433449	3180.6	0.02518	0.000692534	3180.6	0.01574	0.000634423	3180.6	0.00381	0.000755589	3180.6	0.00421
1322.74	0.41774	0.03298	1322.74	0.68806	0.01493	1322.74	0.7553	0.01639	1322.74	0.7681	0.00629	1322.74	0.45257	0.02118	1322.74	0.77779	0.05041	1645.48	0.0255	0.00729	1645.48	0.01654	0.0073	1645.48	0.03675	0.00839	1645.48	0.02034	0.00445	1645.48	0.08399	0.02212	1645.48	0.0014	0.000130707	3193.98	0.00437	0.000433449	3193.98	0.02518	0.000692534	3193.98	0.01574	0.000634423	3193.98	0.00381	0.000755589	3193.98	0.00421
1327.76	0.4849	0.03515	1327.76	0.75748	0.01385	1327.76	0.8287	0.01447	1327.76	0.85102	0.00492	1327.76	0.5805	0.02015	1327.76	0.85036	0.04276	1655.52	0.0335	0.00876	1655.52	0.01734	0.00768	1655.52	0.03836	0.00887	1655.52	0.02398	0.00476	1655.52	0.0861	0.02228	1655.52	0.00141	0.000129419	3207.36	0.00437	0.000433449	3207.36	0.02518	0.000692534	3207.36	0.01574	0.000634423	3207.36	0.00381	0.000755589	3207.36	0.00421
1332.78	0.55373	0.03682	1332.78	0.82094	0.01264	1332.78	0.89101	0.01233	1332.78	0.92157	0.00404	1332.78	0.70987	0.01754	1332.78	0.89986	0.03134	1665.55	0.03547	0.00938	1665.55	0.01816	0.00805	1665.55	0.04009	0.00939	1665.55	0.02782	0.0049	1665.55	0.08772	0.02213	1665.55	0.00142	0.000126986	3220.74	0.00437	0.000433449	3220.74	0.02518	0.000692534	3220.74	0.01574	0.000634423	3220.74	0.00381	0.000755589	3220.74	0.00421
1337.79	0.62202	0.03792	1337.79	0.87582	0.01149	1337.79	0.93872	0.0099	1337.79	0.97538	0.00387	1337.79	0.8272	0.01388	1337.79	0.92188	0.01864	1675.59	0.0291	0.00776	1675.59	0.01899	0.00842	1675.59	0.04196	0.00993	1675.59	0.03164	0.00488	1675.59	0.08887	0.02165	1675.59	0.00146	0.00012252	3234.11	0.00437	0.000433449	3234.11	0.02518	0.000692534	3234.11	0.01574	0.000634423	3234.11	0.00381	0.000755589	3234.11	0.00421
1342.81	0.68729	0.03844	1342.81	0.91975	0.01059	1342.81	0.96904	0.00707	1342.81	1.00896	0.0046	1342.81	0.91821	0.00999	1342.81	0.91479	0.01581	1685.62	0.02265	0.0076	1685.62	0.01986	0.00877	1685.62	0.044	0.01048	1685.62	0.03514	0.00476	1685.62	0.08963	0.02081	1685.62	0.00151	0.000114649	3247.49	0.00437	0.000433449	3247.49	0.02518	0.000692534	3247.49	0.01574	0.000634423	3247.49	0.00381	0.000755589	3247.49	0.00421
1347.83	0.74691	0.03841	1347.83	0.95073	0.01009	1347.83	0.98015	0.00372	1347.83	1.02009	0.00633	1347.83	0.97066	0.00682	1347.83	0.87997	0.02889	1695.65	0.02009	0.00778	1695.65	0.02073	0.0091	1695.65	0.04631	0.01104	1695.65	0.03797	0.00472	1695.65	0.09012	0.01961	1695.65	0.00162	0.00010178	3260.87	0.00437	0.000433449	3260.87	0.02518	0.000692534	3260.87	0.01574	0.000634423	3260.87	0.00381	0.000755589	3260.87	0.00421
1352.84	0.7983	0.03788	1352.84	0.9673	0.01	1352.84	0.97138	0.000404109	1352.84	1.00803	0.00899	1352.84	0.97705	0.00509	1352.84	0.82146	0.04467	1705.69	0.01944	0.00755	1705.69	0.02162	0.00942	1705.69	0.04893	0.01159	1705.69	0.03987	0.00492	1705.69	0.09055	0.018	1705.69	0.0018	8.96289e-05	3274.25	0.00437	0.000433449	3274.25	0.02518	0.000692534	3274.25	0.01574	0.000634423	3274.25	0.00381	0.000755589	3274.25	0.00421
1357.86	0.83909	0.03696	1357.86	0.96867	0.01018	1357.86	0.94333	0.00481	1357.86	0.97364	0.01234	1357.86	0.93641	0.00497	1357.86	0.74524	0.05858	1715.72	0.01914	0.00718	1715.72	0.02253	0.00971	1715.72	0.05199	0.01213	1715.72	0.0406	0.0054	1715.72	0.09127	0.01598	1715.72	0.00214	9.8714e-05	3287.63	0.00437	0.000433449	3287.63	0.02518	0.000692534	3287.63	0.01574	0.000634423	3287.63	0.00381	0.000755589	3287.63	0.00421
1362.88	0.86733	0.03573	1362.88	0.95477	0.01041	1362.88	0.89773	0.00976	1362.88	0.9193	0.01604	1362.88	0.85451	0.00615	1362.88	0.65816	0.06917	1725.75	0.01886	0.00678	1725.75	0.02345	0.00997	1725.75	0.05564	0.01265	1725.75	0.04005	0.00604	1725.75	0.09272	0.01355	1725.75	0.00275	0.000152473	3301	0.00437	0.000433449	3301	0.02518	0.000692534	3301	0.01574	0.000634423	3301	0.00381	0.000755589	3301	0.00421
1367.89	0.88159	0.03431	1367.89	0.92624	0.01052	1367.89	0.83731	0.01484	1367.89	0.84856	0.01968	1367.89	0.74253	0.00813	1367.89	0.567	0.07594	1735.79	0.01862	0.00638	1735.79	0.02437	0.01021	1735.79	0.06005	0.01316	1735.79	0.03829	0.00665	1735.79	0.09551	0.01096	1735.79	0.00384	0.000268831	3314.38	0.00437	0.000433449	3314.38	0.02518	0.000692534	3314.38	0.01574	0.000634423	3314.38	0.00381	0.000755589	3314.38	0.00421
1372.91	0.88114	0.03279	1372.91	0.8844	0.01039	1372.91	0.76551	0.01972	1372.91	0.76581	0.02287	1372.91	0.61451	0.01021	1372.91	0.47759	0.079	1745.82	0.01846	0.006	1745.82	0.02532	0.01041	1745.82	0.06547	0.0137	1745.82	0.03555	0.00705	1745.82	0.10043	0.00937	1745.82	0.00581	0.000512188	3327.76	0.00437	0.000433449	3327.76	0.02518	0.000692534	3327.76	0.01574	0.000634423	3327.76	0.00381	0.000755589	3327.76	0.00421
1377.93	0.866	0.03127	1377.93	0.83116	0.00996	1377.93	0.68615	0.02406	1377.93	0.67582	0.0253	1377.93	0.48452	0.01176	1377.93	0.39434	0.07875	1755.85	0.01843	0.00568	1755.85	0.02629	0.01058	1755.85	0.07232	0.01432	1755.85	0.03222	0.00713	1755.85	0.10845	0.0113	1755.85	0.0094	0.00109	3341.14	0.00437	0.000433449	3341.14	0.02518	0.000692534	3341.14	0.01574	0.000634423	3341.14	0.00381	0.000755589	3341.14	0.00421
1382.94	0.83691	0.0298	1382.94	0.76885	0.00923	1382.94	0.6031	0.02756	1382.94	0.58327	0.02673	1382.94	0.36413	0.01235	1382.94	0.32006	0.07576	1765.89	0.01856	0.00543	1765.89	0.02731	0.01069	1765.89	0.08145	0.01501	1765.89	0.02893	0.00682	1765.89	0.12071	0.01757	1765.89	0.01586	0.00239	3354.52	0.00437	0.000433449	3354.52	0.02518	0.000692534	3354.52	0.01574	0.000634423	3354.52	0.00381	0.000755589	3354.52	0.00421
1387.96	0.79529	0.0284	1387.96	0.70005	0.00828	1387.96	0.51998	0.02999	1387.96	0.49239	0.02708	1387.96	0.261	0.01188	1387.96	0.25606	0.07068	1775.92	0.0189	0.00528	1775.92	0.02843	0.01072	1775.92	0.09404	0.01584	1775.92	0.02648	0.00609	1775.92	0.13848	0.02699	1775.92	0.02686	0.00492	3367.89	0.00437	0.000433449	3367.89	0.02518	0.000692534	3367.89	0.01574	0.000634423	3367.89	0.00381	0.000755589	3367.89	0.00421
1392.98	0.74311	0.02707	1392.98	0.62744	0.00715	1392.98	0.43989	0.03124	1392.98	0.40665	0.02638	1392.98	0.1786	0.01055	1392.98	0.20249	0.06411	1785.95	0.01948	0.00523	1785.95	0.02975	0.01064	1785.95	0.11132	0.01714	1785.95	0.02601	0.00496	1785.95	0.16315	0.03878	1785.95	0.04367	0.009	3381.27	0.00437	0.000433449	3381.27	0.02518	0.000692534	3381.27	0.01574	0.000634423	3381.27	0.00381	0.000755589	3381.27	0.00421
1397.99	0.68279	0.0258	1397.99	0.55361	0.00596	1397.99	0.36529	0.03131	1397.99	0.32862	0.02476	1397.99	0.11686	0.00868	1397.99	0.15863	0.05663	1795.99	0.02032	0.00528	1795.99	0.03138	0.0104	1795.99	0.13431	0.01946	1795.99	0.0291	0.00379	1795.99	0.19609	0.0523	1795.99	0.06594	0.01412	3394.65	0.00437	0.000433449	3394.65	0.02518	0.000692534	3394.65	0.01574	0.000634423	3394.65	0.00381	0.000755589	3394.65	0.00421
1403.01	0.61692	0.02454	1403.01	0.48091	0.00478	1403.01	0.29788	0.03031	1403.01	0.25989	0.02245	1403.01	0.0733	0.00666	1403.01	0.12336	0.04878	1806.02	0.02143	0.00544	1806.02	0.03348	0.00995	1806.02	0.16294	0.0232	1806.02	0.03798	0.0042	1806.02	0.23856	0.06669	1806.02	0.09133	0.01889	3408.03	0.00437	0.000433449	3408.03	0.02518	0.000692534	3408.03	0.01574	0.000634423	3408.03	0.00381	0.000755589	3408.03	0.00421
1408.03	0.54813	0.02325	1408.03	0.41134	0.0037	1408.03	0.23866	0.0284	1408.03	0.2012	0.01968	1408.03	0.04426	0.00477	1408.03	0.09534	0.04101	1816.05	0.02283	0.00569	1816.05	0.03619	0.00929	1816.05	0.19558	0.02816	1816.05	0.05563	0.00744	1816.05	0.29145	0.0807	1816.05	0.11732	0.02209	3421.4	0.00437	0.000433449	3421.4	0.02518	0.000692534	3421.4	0.01574	0.000634423	3421.4	0.00381	0.000755589	3421.4	0.00421
1413.04	0.47895	0.02188	1413.04	0.34651	0.0028	1413.04	0.18797	0.02582	1413.04	0.15251	0.01672	1413.04	0.02593	0.00319	1413.04	0.07329	0.03369	1826.09	0.02451	0.00603	1826.09	0.03957	0.0085	1826.09	0.2302	0.03395	1826.09	0.08574	0.01265	1826.09	0.35506	0.09277	1826.09	0.14365	0.02383	3434.78	0.00437	0.000433449	3434.78	0.02518	0.000692534	3434.78	0.01574	0.000634423	3434.78	0.00381	0.000755589	3434.78	0.00421
1418.06	0.4116	0.0204	1418.06	0.28754	0.00215	1418.06	0.14565	0.02282	1418.06	0.11322	0.01377	1418.06	0.01495	0.002	1418.06	0.05606	0.02707	1836.12	0.02647	0.00645	1836.12	0.04351	0.00782	1836.12	0.26626	0.04087	1836.12	0.13242	0.01926	1836.12	0.42872	0.10117	1836.12	0.17286	0.02539	3448.16	0.00437	0.000433449	3448.16	0.02518	0.000692534	3448.16	0.01574	0.000634423	3448.16	0.00381	0.000755589	3448.16	0.00421
1423.08	0.3479	0.01881	1423.08	0.23514	0.00177	1423.08	0.11113	0.01962	1423.08	0.08234	0.01102	1423.08	0.00869	0.00117	1423.08	0.04268	0.02131	1846.15	0.02868	0.00693	1846.15	0.0477	0.00759	1846.15	0.30514	0.04937	1846.15	0.19943	0.02677	1846.15	0.51043	0.1043	1846.15	0.20827	0.0279	3461.54	0.00437	0.000433449	3461.54	0.02518	0.000692534	3461.54	0.01574	0.000634423	3461.54	0.00381	0.000755589	3461.54	0.00421
1428.09	0.28926	0.0171	1428.09	0.18957	0.00161	1428.09	0.08357	0.01644	1428.09	0.05869	0.00857	1428.09	0.0053	0.000646326	1428.09	0.03235	0.01646	1856.19	0.03113	0.00746	1856.19	0.05162	0.00794	1856.19	0.34862	0.05909	1856.19	0.28907	0.03439	1856.19	0.59658	0.10097	1856.19	0.2519	0.03193	3474.92	0.00437	0.000433449	3474.92	0.02518	0.000692534	3474.92	0.01574	0.000634423	3474.92	0.00381	0.000755589	3474.92	0.00421
1433.11	0.2366	0.01532	1433.11	0.15079	0.00156	1433.11	0.06204	0.01344	1433.11	0.04101	0.00649	1433.11	0.00355	0.000356796	1433.11	0.02444	0.0125	1866.22	0.0338	0.00803	1866.22	0.05466	0.00858	1866.22	0.39695	0.06898	1866.22	0.40078	0.041	1866.22	0.68188	0.0908	1866.22	0.30412	0.03751	3488.29	0.00437	0.000433449	3488.29	0.02518	0.000692534	3488.29	0.01574	0.000634423	3488.29	0.00381	0.000755589	3488.29	0.00421
1438.13	0.19042	0.0135	1438.13	0.11845	0.00153	1438.13	0.04554	0.01073	1438.13	0.02812	0.00478	1438.13	0.00268	0.000246539	1438.13	0.01845	0.00935	1876.25	0.03663	0.0086	1876.25	0.05625	0.00904	1876.25	0.44842	0.07794	1876.25	0.53002	0.04532	1876.25	0.75963	0.07435	1876.25	0.36439	0.04413	3501.67	0.00437	0.000433449	3501.67	0.02518	0.000692534	3501.67	0.01574	0.000634423	3501.67	0.00381	0.000755589	3501.67	0.00421
1443.14	0.15082	0.01169	1443.14	0.09201	0.00147	1443.14	0.03314	0.00836	1443.14	0.01894	0.00345	1443.14	0.00227	0.000233619	1443.14	0.01395	0.00691	1886.29	0.03961	0.00916	1886.29	0.05606	0.00898	1886.29	0.50024	0.08507	1886.29	0.66757	0.0462	1886.29	0.8224	0.05327	1886.29	0.43166	0.05104	3515.05	0.00437	0.000433449	3515.05	0.02518	0.000692534	3515.05	0.01574	0.000634423	3515.05	0.00381	0.000755589	3515.05	0.00421
1448.16	0.11758	0.00994	1448.16	0.0708	0.00137	1448.16	0.02398	0.00638	1448.16	0.01254	0.00243	1448.16	0.00209	0.000243706	1448.16	0.01063	0.00507	1896.32	0.04268	0.00968	1896.32	0.05406	0.00837	1896.32	0.54969	0.08964	1896.32	0.80017	0.04295	1896.32	0.8631	0.03028	1896.32	0.50424	0.05757	3528.43	0.00437	0.000433449	3528.43	0.02518	0.000692534	3528.43	0.01574	0.000634423	3528.43	0.00381	0.000755589	3528.43	0.00421
1453.18	0.09026	0.0083	1453.18	0.05413	0.00124	1453.18	0.01734	0.00476	1453.18	0.00819	0.00168	1453.18	0.002	0.000252484	1453.18	0.00821	0.00371	1906.35	0.0458	0.01014	1906.35	0.0506	0.00746	1906.35	0.59478	0.09127	1906.35	0.91229	0.0356	1906.35	0.87619	0.01217	1906.35	0.57953	0.0632	3541.81	0.00437	0.000433449	3541.81	0.02518	0.000692534	3541.81	0.01574	0.000634423	3541.81	0.00381	0.000755589	3541.81	0.00421
1458.19	0.06825	0.0068	1458.19	0.04125	0.00109	1458.19	0.01261	0.00347	1458.19	0.0053	0.00115	1458.19	0.00197	0.000255807	1458.19	0.00648	0.00272	1916.39	0.04893	0.01051	1916.39	0.04625	0.0067	1916.39	0.63444	0.08994	1916.39	0.91229	0.02509	1916.39	0.85885	0.02046	1916.39	0.6543	0.06733	3555.18	0.00437	0.000433449	3555.18	0.02518	0.000692534	3555.18	0.01574	0.000634423	3555.18	0.00381	0.000755589	3555.18	0.00421
1463.21	0.05087	0.00547	1463.21	0.03148	0.00094211	1463.21	0.00928	0.00248	1463.21	0.00342	0.000776388	1463.21	0.00196	0.000258908	1463.21	0.00526	0.00202	1926.42	0.05203	0.01076	1926.42	0.04162	0.00649	1926.42	0.66847	0.08611	1926.42	0.91229	0.01327	1926.42	0.81171	0.03533	1926.42	0.72518	0.06895	3568.56	0.00437	0.000433449	3568.56	0.02518	0.000692534	3568.56	0.01574	0.000634423	3568.56	0.00381	0.000755589	3568.56	0.00421
1468.23	0.03741	0.00431	1468.23	0.02421	0.000796202	1468.23	0.00699	0.00175	1468.23	0.00222	0.000528156	1468.23	0.00196	0.000259537	1468.23	0.00441	0.00154	1936.45	0.05504	0.01088	1936.45	0.03725	0.00681	1936.45	0.69731	0.08064	1936.45	0.91229	0.00574	1936.45	0.73885	0.04552	1936.45	0.78933	0.06654	3581.94	0.00437	0.000433449	3581.94	0.02518	0.000692534	3581.94	0.01574	0.000634423	3581.94	0.00381	0.000755589	3581.94	0.00421
1473.24	0.02717	0.00334	1473.24	0.0189	0.000667169	1473.24	0.00543	0.00121	1473.24	0.00147	0.000365917	1473.24	0.00195	0.000260178	1473.24	0.00384	0.00121	1946.49	0.05793	0.01085	1946.49	0.03349	0.00734	1946.49	0.72174	0.07475	1946.49	0.92887	0.01227	1946.49	0.64721	0.05006	1946.49	0.84456	0.05846	3595.32	0.00437	0.000433449	3595.32	0.02518	0.000692534	3595.32	0.01574	0.000634423	3595.32	0.00381	0.000755589	3595.32	0.00421
1478.26	0.01953	0.00254	1478.26	0.01507	0.000560994	1478.26	0.00438	0.000823974	1478.26	0.00101	0.000263265	1478.26	0.00195	0.000260178	1478.26	0.00346	0.000988469	1956.52	0.06066	0.01065	1956.52	0.03056	0.0078	1956.52	0.74249	0.06984	1956.52	0.82122	0.0191	1956.52	0.54537	0.04953	1956.52	0.88868	0.04411	3608.7	0.00437	0.000433449	3608.7	0.02518	0.000692534	3608.7	0.01574	0.000634423	3608.7	0.00381	0.000755589	3608.7	0.00421
1483.28	0.01392	0.00189	1483.28	0.01238	0.000473849	1483.28	0.00369	0.000567003	1483.28	0.000739731	0.000200515	1483.28	0.00195	0.000260178	1483.28	0.00321	0.000844172	1966.56	0.06319	0.01026	1966.56	0.02864	0.00809	1966.56	0.75992	0.06735	1966.56	0.68969	0.02274	1966.56	0.44203	0.04518	1966.56	0.91821	0.02673	3622.07	0.00437	0.000433449	3622.07	0.02518	0.000692534	3622.07	0.01574	0.000634423	3622.07	0.00381	0.000755589	3622.07	0.00421
1488.29	0.00989	0.00139	1488.29	0.01051	0.000408865	1488.29	0.00324	0.000401668	1488.29	0.000580657	0.000162762	1488.29	0.00195	0.000260178	1488.29	0.00305	0.00075183	1976.59	0.0655	0.0097	1976.59	0.02811	0.00822	1976.59	0.77375	0.06823	1976.59	0.55013	0.02318	1976.59	0.34477	0.03854	1976.59	0.92763	0.02255	3635.45	0.00437	0.000433449	3635.45	0.02518	0.000692534	3635.45	0.01574	0.000634423	3635.45	0.00381	0.000755589	3635.45	0.00421
1493.31	0.00703	0.000997753	1493.31	0.00923	0.000362282	1493.31	0.00295	0.000305093	1493.31	0.0004898	0.0001408	1493.31	0.00195	0.000260178	1493.31	0.00295	0.000694121	1986.62	0.06755	0.00896	1986.62	0.03001	0.00835	1986.62	0.783	0.07253	1986.62	0.41674	0.02112	1986.62	0.25907	0.03104	1986.62	0.91046	0.03807	3648.83	0.00437	0.000433449	3648.83	0.02518	0.000692534	3648.83	0.01574	0.000634423	3648.83	0.00381	0.000755589	3648.83	0.00421
1498.33	0.00504	0.000706748	1498.33	0.00837	0.000331902	1498.33	0.00278	0.000256306	1498.33	0.00043894	0.000128334	1498.33	0.00195	0.000260178	1498.33	0.00288	0.000657574	1996.66	0.06933	0.00804	1996.66	0.03639	0.0088	1996.66	0.78614	0.07926	1996.66	0.29979	0.01759	1996.66	0.18793	0.02381	1996.66	0.8622	0.05224	3662.21	0.00437	0.000433449	3662.21	0.02518	0.000692534	3662.21	0.01574	0.000634423	3662.21	0.00381	0.000755589	3662.21	0.00421
1503.34	0.00369	0.000495147	1503.34	0.00781	0.000312214	1503.34	0.00266	0.000233333	1503.34	0.000411069	0.000121418	1503.34	0.00195	0.000260178	1503.34	0.00285	0.000636416	2006.69	0.07083	0.00696	2006.69	0.05098	0.01012	2006.69	0.78135	0.08689	2006.69	0.20478	0.01353	2006.69	0.13205	0.01755	2006.69	0.78374	0.05777	3675.59	0.00437	0.000433449	3675.59	0.02518	0.000692534	3675.59	0.01574	0.000634423	3675.59	0.00381	0.000755589	3675.59	0.00421
1508.36	0.00277	0.000344518	1508.36	0.00744	0.000297888	1508.36	0.00259	0.000226053	1508.36	0.000396118	0.000117667	1508.36	0.00195	0.000260178	1508.36	0.00282	0.000622953	2016.72	0.07204	0.00575	2016.72	0.07946	0.01297	2016.72	0.76694	0.09383	2016.72	0.13283	0.00968	2016.72	0.09039	0.01259	2016.72	0.68256	0.05451	3688.96	0.00437	0.000433449	3688.96	0.02518	0.000692534	3688.96	0.01574	0.000634423	3688.96	0.00381	0.000755589	3688.96	0.00421
1513.38	0.00216	0.000240586	1513.38	0.00721	0.00029016	1513.38	0.00255	0.00022393	1513.38	0.000388267	0.000115676	1513.38	0.00195	0.000260178	1513.38	0.00281	0.00061526	2026.76	0.07299	0.00444	2026.76	0.12922	0.01743	2026.76	0.7418	0.09878	2026.76	0.08181	0.00647	2026.76	0.06079	0.00895	2026.76	0.57077	0.04569	3702.34	0.00437	0.000433449	3702.34	0.02518	0.000692534	3702.34	0.01574	0.000634423	3702.34	0.00381	0.000755589	3702.34	0.00421
1518.39	0.00177	0.000175784	1518.39	0.00707	0.000285002	1518.39	0.00253	0.000222419	1518.39	0.000384231	0.000114643	1518.39	0.00195	0.000260178	1518.39	0.0028	0.000611413	2036.79	0.07372	0.00307	2036.79	0.20768	0.02281	2036.79	0.7057	0.10087	2036.79	0.04784	0.00404	2036.79	0.04068	0.00644	2036.79	0.46092	0.03544	3715.72	0.00437	0.000433449	3715.72	0.02518	0.000692534	3715.72	0.01574	0.000634423	3715.72	0.00381	0.000755589	3715.72	0.00421
1523.41	0.00152	0.000136232	1523.41	0.00697	0.0002818	1523.41	0.00251	0.000220303	1523.41	0.000382201	0.00011412	1523.41	0.00195	0.000260178	1523.41	0.0028	0.000607566	2046.82	0.07439	0.00172	2046.82	0.31913	0.02774	2046.82	0.65946	0.09979	2046.82	0.02658	0.00236	2046.82	0.02752	0.00479	2046.82	0.36221	0.02676	3729.1	0.00437	0.000433449	3729.1	0.02518	0.000692534	3729.1	0.01574	0.000634423	3729.1	0.00381	0.000755589	3729.1	0.00421
1528.43	0.00136	0.000115326	1528.43	0.00692	0.000278707	1528.43	0.0025	0.000220135	1528.43	0.0003812	0.00011386	1528.43	0.00195	0.000260178	1528.43	0.0028	0.000607566	2056.86	0.07533	0.000805819	2056.86	0.46051	0.03068	2056.86	0.60494	0.09573	2056.86	0.01403	0.00128	2056.86	0.01918	0.00372	2056.86	0.27908	0.02082	3742.47	0.00437	0.000433449	3742.47	0.02518	0.000692534	3742.47	0.01574	0.000634423	3742.47	0.00381	0.000755589	3742.47	0.00421
1533.44	0.00126	0.000104934	1533.44	0.00689	0.000278933	1533.44	0.0025	0.000220034	1533.44	0.000380718	0.000113734	1533.44	0.00195	0.000260178	1533.44	0.00279	0.000605643	2066.89	0.07721	0.00145	2066.89	0.61806	0.03076	2066.89	0.54472	0.08927	2066.89	0.00705	0.000636248	2066.89	0.01399	0.00301	2066.89	0.21195	0.01737	3755.85	0.00437	0.000433449	3755.85	0.02518	0.000692534	3755.85	0.01574	0.000634423	3755.85	0.00381	0.000755589	3755.85	0.00421
1538.46	0.0012	0.000101418	1538.46	0.00687	0.000278933	1538.46	0.00249	0.000220008	1538.46	0.00038049	0.000113674	1538.46	0.00195	0.000260178	1538.46	0.00279	0.000605643	2076.92	0.08133	0.00262	2076.92	0.76743	0.02849	2076.92	0.48178	0.08124	2076.92	0.00338	0.000277909	2076.92	0.01075	0.0025	2076.92	0.15905	0.01542	3769.23	0.00437	0.000433449	3769.23	0.02518	0.000692534	3769.23	0.01574	0.000634423	3769.23	0.00381	0.000755589	3769.23	0.00421
1543.48	0.00117	9.95338e-05	1543.48	0.00686	0.000277475	1543.48	0.00249	0.000220008	1543.48	0.000380385	0.000113647	1543.48	0.00195	0.000260178	1543.48	0.00279	0.000605643	2086.96	0.0899	0.00395	2086.96	0.87893	0.02584	2086.96	0.41908	0.07247	2086.96	0.00156	9.40449e-05	2086.96	0.00868	0.00212	2086.96	0.11794	0.014	3782.61	0.00437	0.000433449	3782.61	0.02518	0.000692534	3782.61	0.01574	0.000634423	3782.61	0.00381	0.000755589	3782.61	0.00421
1548.49	0.00115	9.94096e-05	1548.49	0.00685	0.000277475	1548.49	0.00249	0.000220008	1548.49	0.000380338	0.000113634	1548.49	0.00195	0.000260178	1548.49	0.00279	0.000605643	2096.99	0.10639	0.0058	2096.99	0.92694	0.02518	2096.99	0.35914	0.06361	2096.99	0.00070381	3.83391e-05	2096.99	0.00729	0.00181	2096.99	0.08635	0.01255	3795.99	0.00437	0.000433449	3795.99	0.02518	0.000692534	3795.99	0.01574	0.000634423	3795.99	0.00381	0.000755589	3795.99	0.00421
1553.51	0.00113	9.98758e-05	1553.51	0.00685	0.000277475	1553.51	0.00249	0.000220008	1553.51	0.000380317	0.000113629	1553.51	0.00195	0.000260178	1553.51	0.00279	0.000605643	2107.02	0.13564	0.00855	2107.02	0.89954	0.02727	2107.02	0.30387	0.05512	2107.02	0.000323955	6.24701e-05	2107.02	0.00628	0.00156	2107.02	0.06238	0.01091	3809.36	0.00437	0.000433449	3809.36	0.02518	0.000692534	3809.36	0.01574	0.000634423	3809.36	0.00381	0.000755589	3809.36	0.00421
1558.53	0.00113	9.93817e-05	1558.53	0.00684	0.000275889	1558.53	0.00249	0.000220008	1558.53	0.000380308	0.000113626	1558.53	0.00195	0.000260178	1558.53	0.00279	0.000605643	2117.06	0.18341	0.01221	2117.06	0.8033	0.03076	2117.06	0.25445	0.04721	2117.06	0.000164281	7.84489e-05	2117.06	0.0055	0.00135	2117.06	0.04448	0.00914	3822.74	0.00437	0.000433449	3822.74	0.02518	0.000692534	3822.74	0.01574	0.000634423	3822.74	0.00381	0.000755589	3822.74	0.00421
1563.55	0.00112	0.000100212	1563.55	0.00684	0.000275889	1563.55	0.00249	0.000220008	1563.55	0.000380304	0.000113625	1563.55	0.00195	0.000260178	1563.55	0.00279	0.000605643	2127.09	0.25515	0.01624	2127.09	0.66062	0.03352	2127.09	0.21137	0.03993	2127.09	0.000100728	8.54485e-05	2127.09	0.00486	0.00116	2127.09	0.03135	0.00738	3836.12	0.00437	0.000433449	3836.12	0.02518	0.000692534	3836.12	0.01574	0.000634423	3836.12	0.00381	0.000755589	3836.12	0.00421
1568.56	0.00112	0.000100682	1568.56	0.00684	0.000275889	1568.56	0.00249	0.000220008	1568.56	0.000380302	0.000113625	1568.56	0.00195	0.000260178	1568.56	0.00279	0.000605643	2137.12	0.35386	0.01956	2137.12	0.50107	0.03383	2137.12	0.17456	0.03329	2137.12	7.67688e-05	8.82381e-05	2137.12	0.00431	0.000997174	2137.12	0.0219	0.00577	3849.5	0.00437	0.000433449	3849.5	0.02518	0.000692534	3849.5	0.01574	0.000634423	3849.5	0.00381	0.000755589	3849.5	0.00421
1573.58	0.00112	9.90242e-05	1573.58	0.00684	0.000275889	1573.58	0.00249	0.000220008	1573.58	0.000380302	0.000113625	1573.58	0.00195	0.000260178	1573.58	0.00279	0.000605643	2147.16	0.47755	0.02101	2147.16	0.35139	0.03105	2147.16	0.1436	0.02728	2147.16	6.82104e-05	8.92783e-05	2147.16	0.00383	0.000857018	2147.16	0.01521	0.00436	3862.88	0.00437	0.000433449	3862.88	0.02518	0.000692534	3862.88	0.01574	0.000634423	3862.88	0.00381	0.000755589	3862.88	0.00421
1578.6	0.00112	9.91673e-05	1578.6	0.00684	0.000275889	1578.6	0.00249	0.000220008	1578.6	0.000380302	0.000113625	1578.6	0.00195	0.000260178	1578.6	0.00279	0.000605643	2157.19	0.61708	0.01984	2157.19	0.22873	0.02581	2157.19	0.11786	0.02191	2157.19	6.53128e-05	8.96437e-05	2157.19	0.00341	0.000736192	2157.19	0.01057	0.00321	3876.25	0.00437	0.000433449	3876.25	0.02518	0.000692534	3876.25	0.01574	0.000634423	3876.25	0.00381	0.000755589	3876.25	0.00421
1583.61	0.00112	9.92442e-05	1583.61	0.00684	0.000275889	1583.61	0.00249	0.000220008	1583.61	0.000380301	0.000113624	1583.61	0.00195	0.000260178	1583.61	0.00279	0.000605643	2167.22	0.75595	0.01676	2167.22	0.13908	0.01952	2167.22	0.09662	0.01721	2167.22	6.43826e-05	8.97648e-05	2167.22	0.00304	0.000632589	2167.22	0.00739	0.0023	3889.63	0.00437	0.000433449	3889.63	0.02518	0.000692534	3889.63	0.01574	0.000634423	3889.63	0.00381	0.000755589	3889.63	0.00421
1588.63	0.00112	9.9285e-05	1588.63	0.00684	0.000275889	1588.63	0.00249	0.000220008	1588.63	0.000380301	0.000113624	1588.63	0.00195	0.000260178	1588.63	0.00279	0.000605643	2177.26	0.8728	0.01518	2177.26	0.07989	0.01358	2177.26	0.07919	0.01319	2177.26	6.40995e-05	8.98026e-05	2177.26	0.00271	0.000543995	2177.26	0.00526	0.00162	3903.01	0.00437	0.000433449	3903.01	0.02518	0.000692534	3903.01	0.01574	0.000634423	3903.01	0.00381	0.000755589	3903.01	0.00421
1593.65	0.00112	9.93061e-05	1593.65	0.00684	0.000275889	1593.65	0.00249	0.000220008	1593.65	0.000380301	0.000113624	1593.65	0.00195	0.000260178	1593.65	0.00279	0.000605643	2187.29	0.94648	0.01889	2187.29	0.04425	0.00887	2187.29	0.06496	0.00983	2187.29	6.40175e-05	8.9814e-05	2187.29	0.00242	0.000469763	2187.29	0.00384	0.00112	3916.39	0.00437	0.000433449	3916.39	0.02518	0.000692534	3916.39	0.01574	0.000634423	3916.39	0.00381	0.000755589	3916.39	0.00421
1598.66	0.00112	9.9317e-05	1598.66	0.00684	0.000275889	1598.66	0.00249	0.000220008	1598.66	0.000380301	0.000113624	1598.66	0.00195	0.000260178	1598.66	0.00279	0.000605643	2197.32	0.9622	0.02556	2197.32	0.02453	0.00562	2197.32	0.05338	0.00714	2197.32	6.39951e-05	8.9817e-05	2197.32	0.00217	0.000406612	2197.32	0.00292	0.000765451	3929.77	0.00437	0.000433449	3929.77	0.02518	0.000692534	3929.77	0.01574	0.000634423	3929.77	0.00381	0.000755589	3929.77	0.00421
1603.68	0.00112	9.93224e-05	1603.68	0.00684	0.000275889	1603.68	0.00249	0.000220008	1603.68	0.000380301	0.000113624	1603.68	0.00195	0.000260178	1603.68	0.00279	0.000605643	2207.36	0.91626	0.03149	2207.36	0.01442	0.00362	2207.36	0.04401	0.00506	2207.36	6.39893e-05	8.98178e-05	2207.36	0.00195	0.000351844	2207.36	0.00234	0.000525487	3943.14	0.00437	0.000433449	3943.14	0.02518	0.000692534	3943.14	0.01574	0.000634423	3943.14	0.00381	0.000755589	3943.14	0.00421
1608.7	0.00112	9.93252e-05	1608.7	0.00684	0.000275889	1608.7	0.00249	0.000220008	1608.7	0.000380301	0.000113624	1608.7	0.00195	0.000260178	1608.7	0.00279	0.000605643	2217.39	0.81731	0.03491	2217.39	0.00955	0.00248	2217.39	0.03645	0.00356	2217.39	6.39878e-05	8.9818e-05	2217.39	0.00176	0.000307721	2217.39	0.00196	0.000366975	3956.52	0.00437	0.000433449	3956.52	0.02518	0.000692534	3956.52	0.01574	0.000634423	3956.52	0.00381	0.000755589	3956.52	0.00421
1613.71	0.00112	9.93265e-05	1613.71	0.00684	0.000275889	1613.71	0.00249	0.000220008	1613.71	0.000380301	0.000113624	1613.71	0.00195	0.000260178	1613.71	0.00279	0.000605643	2227.42	0.68351	0.03529	2227.42	0.00729	0.00187	2227.42	0.03038	0.00259	2227.42	6.39873e-05	8.98181e-05	2227.42	0.00159	0.000270004	2227.42	0.00173	0.000267028	3969.9	0.00437	0.000433449	3969.9	0.02518	0.000692534	3969.9	0.01574	0.000634423	3969.9	0.00381	0.000755589	3969.9	0.00421
1618.73	0.00112	9.93271e-05	1618.73	0.00684	0.000275889	1618.73	0.00249	0.000220008	1618.73	0.000380301	0.000113624	1618.73	0.00195	0.000260178	1618.73	0.00279	0.000605643	2237.46	0.5369	0.03283	2237.46	0.00624	0.00152	2237.46	0.02552	0.00207	2237.46	6.39873e-05	8.98181e-05	2237.46	0.00145	0.000239753	2237.46	0.00159	0.000208324	3983.28	0.00437	0.000433449	3983.28	0.02518	0.000692534	3983.28	0.01574	0.000634423	3983.28	0.00381	0.000755589	3983.28	0.00421
1623.75	0.00112	9.93275e-05	1623.75	0.00684	0.000275889	1623.75	0.00249	0.000220008	1623.75	0.000380301	0.000113624	1623.75	0.00195	0.000260178	1623.75	0.00279	0.000605643	2247.49	0.3974	0.02809	2247.49	0.00571	0.00131	2247.49	0.02166	0.00186	2247.49	6.39873e-05	8.98181e-05	2247.49	0.00132	0.000212403	2247.49	0.00151	0.000173961	3996.66	0.00437	0.000433449	3996.66	0.02518	0.000692534	3996.66	0.01574	0.000634423	3996.66	0.00381	0.000755589	3996.66	0.00421
1628.76	0.00112	9.93276e-05	1628.76	0.00684	0.000275889	1628.76	0.00249	0.000220008	1628.76	0.000380301	0.000113624	1628.76	0.00195	0.000260178	1628.76	0.00279	0.000605643	2257.53	0.27867	0.02194	2257.53	0.00539	0.00116	2257.53	0.01859	0.00179	2257.53	6.39873e-05	8.98181e-05	2257.53	0.00122	0.000190891	2257.53	0.00146	0.000154271	4010.03	0.00437	0.000433449	4010.03	0.02518	0.000692534	4010.03	0.01574	0.000634423	4010.03	0.00381	0.000755589	4010.03	0.00421
1633.78	0.00112	9.93277e-05	1633.78	0.00684	0.000275889	1633.78	0.00249	0.000220008	1633.78	0.000380301	0.000113624	1633.78	0.00195	0.000260178	1633.78	0.00279	0.000605643	2267.56	0.18677	0.01538	2267.56	0.00516	0.00104	2267.56	0.01616	0.00174	2267.56	6.39873e-05	8.98181e-05	2267.56	0.00113	0.000173631	2267.56	0.00143	0.000143904	4023.41	0.00437	0.000433449	4023.41	0.02518	0.000692534	4023.41	0.01574	0.000634423	4023.41	0.00381	0.000755589	4023.41	0.00421
1638.8	0.00112	9.93277e-05	1638.8	0.00684	0.000275889	1638.8	0.00249	0.000220008	1638.8	0.000380301	0.000113624	1638.8	0.00195	0.000260178	1638.8	0.00279	0.000605643	2277.59	0.12131	0.00932	2277.59	0.00497	0.000943524	2277.59	0.01423	0.00166	2277.59	6.39873e-05	8.98181e-05	2277.59	0.00105	0.000158107	2277.59	0.00141	0.000139013	4036.79	0.00437	0.000433449	4036.79	0.02518	0.000692534	4036.79	0.01574	0.000634423	4036.79	0.00381	0.000755589	4036.79	0.00421
1643.81	0.00112	9.93277e-05	1643.81	0.00684	0.000275889	1643.81	0.00249	0.000220008	1643.81	0.000380301	0.000113624	1643.81	0.00195	0.000260178	1643.81	0.00279	0.000605643	2287.63	0.07802	0.00441	2287.63	0.00481	0.000857574	2287.63	0.0127	0.00154	2287.63	6.39873e-05	8.98181e-05	2287.63	0.00098224	0.000146024	2287.63	0.0014	0.000135379	4050.17	0.00437	0.000433449	4050.17	0.02518	0.000692534	4050.17	0.01574	0.000634423	4050.17	0.00381	0.000755589	4050.17	0.00421
1648.83	0.00112	9.93277e-05	1648.83	0.00684	0.000275889	1648.83	0.00249	0.000220008	1648.83	0.000380301	0.000113624	1648.83	0.00195	0.000260178	1648.83	0.00279	0.000605643	2297.66	0.05113	0.000892813	2297.66	0.00467	0.000783733	2297.66	0.01148	0.0014	2297.66	6.39873e-05	8.98181e-05	2297.66	0.000923721	0.000135365	2297.66	0.0014	0.000134222	4063.55	0.00437	0.000433449	4063.55	0.02518	0.000692534	4063.55	0.01574	0.000634423	4063.55	0.00381	0.000755589	4063.55	0.00421
1653.85	0.00112	9.93277e-05	1653.85	0.00684	0.000275889	1653.85	0.00249	0.000220008	1653.85	0.000380301	0.000113624	1653.85	0.00195	0.000260178	1653.85	0.00279	0.000605643	2307.69	0.03521	0.0014	2307.69	0.00454	0.000718442	2307.69	0.01049	0.00123	2307.69	6.39873e-05	8.98181e-05	2307.69	0.000872829	0.000126105	2307.69	0.0014	0.000133032	4076.92	0.00437	0.000433449	4076.92	0.02518	0.000692534	4076.92	0.01574	0.000634423	4076.92	0.00381	0.000755589	4076.92	0.00421
1658.86	0.00112	9.93277e-05	1658.86	0.00684	0.000275889	1658.86	0.00249	0.000220008	1658.86	0.000380301	0.000113624	1658.86	0.00195	0.000260178	1658.86	0.00279	0.000605643	2317.73	0.02604	0.0026	2317.73	0.00442	0.000661614	2317.73	0.0097	0.00106	2317.73	6.39873e-05	8.98181e-05	2317.73	0.000832129	0.000119849	2317.73	0.00139	0.000131837	4090.3	0.00437	0.000433449	4090.3	0.02518	0.000692534	4090.3	0.01574	0.000634423	4090.3	0.00381	0.000755589	4090.3	0.00421
1663.88	0.00112	9.93277e-05	1663.88	0.00684	0.000275889	1663.88	0.00249	0.000220008	1663.88	0.000380301	0.000113624	1663.88	0.00195	0.000260178	1663.88	0.00279	0.000605643	2327.76	0.02069	0.0031	2327.76	0.00432	0.0006146	2327.76	0.00905	0.000881188	2327.76	6.39873e-05	8.98181e-05	2327.76	0.000797641	0.000114764	2327.76	0.00139	0.000131844	4103.68	0.00437	0.000433449	4103.68	0.02518	0.000692534	4103.68	0.01574	0.000634423	4103.68	0.00381	0.000755589	4103.68	0.00421
1668.9	0.00112	9.93277e-05	1668.9	0.00684	0.000275889	1668.9	0.00249	0.000220008	1668.9	0.000380301	0.000113624	1668.9	0.00195	0.000260178	1668.9	0.00279	0.000605643	2337.79	0.01742	0.00318	2337.79	0.00423	0.000572493	2337.79	0.00851	0.000711953	2337.79	6.39873e-05	8.98181e-05	2337.79	0.000765488	0.000109387	2337.79	0.00139	0.000131847	4117.06	0.00437	0.000433449	4117.06	0.02518	0.000692534	4117.06	0.01574	0.000634423	4117.06	0.00381	0.000755589	4117.06	0.00421
1673.91	0.00112	9.93277e-05	1673.91	0.00684	0.000275889	1673.91	0.00249	0.000220008	1673.91	0.000380301	0.000113624	1673.91	0.00195	0.000260178	1673.91	0.00279	0.000605643	2347.83	0.01521	0.00304	2347.83	0.00415	0.000538076	2347.83	0.00806	0.000548901	2347.83	6.39873e-05	8.98181e-05	2347.83	0.000740287	0.000105921	2347.83	0.00139	0.000131848	4130.43	0.00437	0.000433449	4130.43	0.02518	0.000692534	4130.43	0.01574	0.000634423	4130.43	0.00381	0.000755589	4130.43	0.00421
1678.93	0.00112	9.93277e-05	1678.93	0.00684	0.000275889	1678.93	0.00249	0.000220008	1678.93	0.000380301	0.000113624	1678.93	0.00195	0.000260178	1678.93	0.00279	0.000605643	2357.86	0.01356	0.00281	2357.86	0.00408	0.000509491	2357.86	0.00769	0.000398474	2357.86	6.39873e-05	8.98181e-05	2357.86	0.000718412	0.000102936	2357.86	0.00139	0.000131848	4143.81	0.00437	0.000433449	4143.81	0.02518	0.000692534	4143.81	0.01574	0.000634423	4143.81	0.00381	0.000755589	4143.81	0.00421
1683.95	0.00112	9.93277e-05	1683.95	0.00684	0.000275889	1683.95	0.00249	0.000220008	1683.95	0.000380301	0.000113624	1683.95	0.00195	0.000260178	1683.95	0.00279	0.000605643	2367.89	0.01223	0.00255	2367.89	0.00402	0.000486328	2367.89	0.00737	0.000261626	2367.89	6.39873e-05	8.98181e-05	2367.89	0.000699876	0.000100546	2367.89	0.00139	0.000131848	4157.19	0.00437	0.000433449	4157.19	0.02518	0.000692534	4157.19	0.01574	0.000634423	4157.19	0.00381	0.000755589	4157.19	0.00421
1688.96	0.00112	9.93277e-05	1688.96	0.00684	0.000275889	1688.96	0.00249	0.000220008	1688.96	0.000380301	0.000113624	1688.96	0.00195	0.000260178	1688.96	0.00279	0.000605643	2377.93	0.01109	0.00229	2377.93	0.00396	0.000465761	2377.93	0.0071	0.000148474	2377.93	6.39873e-05	8.98181e-05	2377.93	0.000684183	9.86396e-05	2377.93	0.00139	0.000131848	4170.57	0.00437	0.000433449	4170.57	0.02518	0.000692534	4170.57	0.01574	0.000634423	4170.57	0.00381	0.000755589	4170.57	0.00421
1693.98	0.00112	9.93277e-05	1693.98	0.00684	0.000275889	1693.98	0.00249	0.000220008	1693.98	0.000380301	0.000113624	1693.98	0.00195	0.000260178	1693.98	0.00279	0.000605643	2387.96	0.01009	0.00206	2387.96	0.00391	0.000449905	2387.96	0.00687	9.33333e-05	2387.96	6.39873e-05	8.98181e-05	2387.96	0.000670909	9.71231e-05	2387.96	0.00139	0.000131848	4183.95	0.00437	0.000433449	4183.95	0.02518	0.000692534	4183.95	0.01574	0.000634423	4183.95	0.00381	0.000755589	4183.95	0.00421
1699	0.00112	9.93277e-05	1699	0.00684	0.000275889	1699	0.00249	0.000220008	1699	0.000380301	0.000113624	1699	0.00195	0.000260178	1699	0.00279	0.000605643	2397.99	0.00922	0.00185	2397.99	0.00387	0.00043718	2397.99	0.00667	0.000139682	2397.99	6.39873e-05	8.98181e-05	2397.99	0.00065969	9.59179e-05	2397.99	0.00139	0.000131848	4197.32	0.00437	0.000433449	4197.32	0.02518	0.000692534	4197.32	0.01574	0.000634423	4197.32	0.00381	0.000755589	4197.32	0.00421
1704.01	0.00112	9.93277e-05	1704.01	0.00684	0.000275889	1704.01	0.00249	0.000220008	1704.01	0.000380301	0.000113624	1704.01	0.00195	0.000260178	1704.01	0.00279	0.000605643	2408.03	0.00844	0.00165	2408.03	0.00384	0.00042628	2408.03	0.0065	0.000213888	2408.03	6.39873e-05	8.98181e-05	2408.03	0.000650217	9.49608e-05	2408.03	0.00139	0.000131848	4210.7	0.00437	0.000433449	4210.7	0.02518	0.000692534	4210.7	0.01574	0.000634423	4210.7	0.00381	0.000755589	4210.7	0.00421
1709.03	0.00112	9.93277e-05	1709.03	0.00684	0.000275889	1709.03	0.00249	0.000220008	1709.03	0.000380301	0.000113624	1709.03	0.00195	0.000260178	1709.03	0.00279	0.000605643	2418.06	0.00777	0.00148	2418.06	0.00381	0.000417949	2418.06	0.00635	0.000289156	2418.06	6.39873e-05	8.98181e-05	2418.06	0.000642224	9.41996e-05	2418.06	0.00139	0.000131848	4224.08	0.00437	0.000433449	4224.08	0.02518	0.000692534	4224.08	0.01574	0.000634423	4224.08	0.00381	0.000755589	4224.08	0.00421
1714.05	0.00112	9.93277e-05	1714.05	0.00684	0.000275889	1714.05	0.00249	0.000220008	1714.05	0.000380301	0.000113624	1714.05	0.00195	0.000260178	1714.05	0.00279	0.000605643	2428.09	0.00717	0.00132	2428.09	0.00378	0.000411015	2428.09	0.00622	0.000356905	2428.09	6.39873e-05	8.98181e-05	2428.09	0.000635487	9.35934e-05	2428.09	0.00139	0.000131848	4237.46	0.00437	0.000433449	4237.46	0.02518	0.000692534	4237.46	0.01574	0.000634423	4237.46	0.00381	0.000755589	4237.46	0.00421
1719.06	0.00112	9.93277e-05	1719.06	0.00684	0.000275889	1719.06	0.00249	0.000220008	1719.06	0.000380301	0.000113624	1719.06	0.00195	0.000260178	1719.06	0.00279	0.000605643	2438.13	0.00665	0.00118	2438.13	0.00376	0.00040612	2438.13	0.00611	0.000417226	2438.13	6.39873e-05	8.98181e-05	2438.13	0.000629813	9.31092e-05	2438.13	0.00139	0.000131848	4250.84	0.00437	0.000433449	4250.84	0.02518	0.000692534	4250.84	0.01574	0.000634423	4250.84	0.00381	0.000755589	4250.84	0.00421
1724.08	0.00112	9.93277e-05	1724.08	0.00684	0.000275889	1724.08	0.00249	0.000220008	1724.08	0.000380301	0.000113624	1724.08	0.00195	0.000260178	1724.08	0.00279	0.000605643	2448.16	0.0062	0.00105	2448.16	0.00374	0.000401497	2448.16	0.00602	0.000469945	2448.16	6.39873e-05	8.98181e-05	2448.16	0.000625041	9.2721e-05	2448.16	0.00139	0.000131848	4264.21	0.00437	0.000433449	4264.21	0.02518	0.000692534	4264.21	0.01574	0.000634423	4264.21	0.00381	0.000755589	4264.21	0.00421
1729.1	0.00112	9.93277e-05	1729.1	0.00684	0.000275889	1729.1	0.00249	0.000220008	1729.1	0.000380301	0.000113624	1729.1	0.00195	0.000260178	1729.1	0.00279	0.000605643	2458.19	0.00581	0.000936429	2458.19	0.00372	0.00039786	2458.19	0.00593	0.000514677	2458.19	6.39873e-05	8.98181e-05	2458.19	0.00062103	9.24087e-05	2458.19	0.00139	0.000131848	4277.59	0.00437	0.000433449	4277.59	0.02518	0.000692534	4277.59	0.01574	0.000634423	4277.59	0.00381	0.000755589	4277.59	0.00421
1734.11	0.00112	9.93277e-05	1734.11	0.00684	0.000275889	1734.11	0.00249	0.000220008	1734.11	0.000380301	0.000113624	1734.11	0.00195	0.000260178	1734.11	0.00279	0.000605643	2468.23	0.00547	0.000831393	2468.23	0.00371	0.000395095	2468.23	0.00586	0.00055447	2468.23	6.39873e-05	8.98181e-05	2468.23	0.000617663	9.21566e-05	2468.23	0.00139	0.000131848	4290.97	0.00437	0.000433449	4290.97	0.02518	0.000692534	4290.97	0.01574	0.000634423	4290.97	0.00381	0.000755589	4290.97	0.00421
1739.13	0.00112	9.93277e-05	1739.13	0.00684	0.000275889	1739.13	0.00249	0.000220008	1739.13	0.000380301	0.000113624	1739.13	0.00195	0.000260178	1739.13	0.00279	0.000605643	2478.26	0.00518	0.000736073	2478.26	0.0037	0.000392461	2478.26	0.00581	0.000586746	2478.26	6.39873e-05	8.98181e-05	2478.26	0.000614841	9.19519e-05	2478.26	0.00139	0.000131848	4304.35	0.00437	0.000433449	4304.35	0.02518	0.000692534	4304.35	0.01574	0.000634423	4304.35	0.00381	0.000755589	4304.35	0.00421
1744.15	0.00112	9.93277e-05	1744.15	0.00684	0.000275889	1744.15	0.00249	0.000220008	1744.15	0.000380301	0.000113624	1744.15	0.00195	0.000260178	1744.15	0.00279	0.000605643	2488.29	0.00493	0.000648565	2488.29	0.00369	0.000390574	2488.29	0.00576	0.000615263	2488.29	6.39873e-05	8.98181e-05	2488.29	0.000612479	9.17852e-05	2488.29	0.00139	0.000131848	4317.73	0.00437	0.000433449	4317.73	0.02518	0.000692534	4317.73	0.01574	0.000634423	4317.73	0.00381	0.000755589	4317.73	0.00421
1749.16	0.00112	9.93277e-05	1749.16	0.00684	0.000275889	1749.16	0.00249	0.000220008	1749.16	0.000380301	0.000113624	1749.16	0.00195	0.000260178	1749.16	0.00279	0.000605643	2498.33	0.00472	0.000573085	2498.33	0.00368	0.000389358	2498.33	0.00571	0.000640003	2498.33	6.39873e-05	8.98181e-05	2498.33	0.000610504	9.16491e-05	2498.33	0.00139	0.000131848	4331.1	0.00437	0.000433449	4331.1	0.02518	0.000692534	4331.1	0.01574	0.000634423	4331.1	0.00381	0.000755589	4331.1	0.00421
1754.18	0.00112	9.93277e-05	1754.18	0.00684	0.000275889	1754.18	0.00249	0.000220008	1754.18	0.000380301	0.000113624	1754.18	0.00195	0.000260178	1754.18	0.00279	0.000605643	2508.36	0.00453	0.000503348	2508.36	0.00367	0.000388177	2508.36	0.00568	0.000660953	2508.36	6.39873e-05	8.98181e-05	2508.36	0.000608855	9.15377e-05	2508.36	0.00139	0.000131848	4344.48	0.00437	0.000433449	4344.48	0.02518	0.000692534	4344.48	0.01574	0.000634423	4344.48	0.00381	0.000755589	4344.48	0.00421
1759.2	0.00112	9.93277e-05	1759.2	0.00684	0.000275889	1759.2	0.00249	0.000220008	1759.2	0.000380301	0.000113624	1759.2	0.00195	0.000260178	1759.2	0.00279	0.000605643	2518.39	0.00437	0.000442145	2518.39	0.00367	0.00038703	2518.39	0.00564	0.000680011	2518.39	6.39873e-05	8.98181e-05	2518.39	0.000607481	9.1446e-05	2518.39	0.00139	0.000131848	4357.86	0.00437	0.000433449	4357.86	0.02518	0.000692534	4357.86	0.01574	0.000634423	4357.86	0.00381	0.000755589	4357.86	0.00421
1764.21	0.00112	9.93277e-05	1764.21	0.00684	0.000275889	1764.21	0.00249	0.000220008	1764.21	0.000380301	0.000113624	1764.21	0.00195	0.000260178	1764.21	0.00279	0.000605643	2528.43	0.00424	0.000388044	2528.43	0.00366	0.000385919	2528.43	0.00562	0.000693357	2528.43	6.39873e-05	8.98181e-05	2528.43	0.000606337	9.13706e-05	2528.43	0.00139	0.000131848	4371.24	0.00437	0.000433449	4371.24	0.02518	0.000692534	4371.24	0.01574	0.000634423	4371.24	0.00381	0.000755589	4371.24	0.00421
1769.23	0.00112	9.93277e-05	1769.23	0.00684	0.000275889	1769.23	0.00249	0.000220008	1769.23	0.000380301	0.000113624	1769.23	0.00195	0.000260178	1769.23	0.00279	0.000605643	2538.46	0.00412	0.000341343	2538.46	0.00366	0.000385376	2538.46	0.0056	0.000706709	2538.46	6.39873e-05	8.98181e-05	2538.46	0.000605388	9.13085e-05	2538.46	0.00139	0.000131848	4384.62	0.00437	0.000433449	4384.62	0.02518	0.000692534	4384.62	0.01574	0.000634423	4384.62	0.00381	0.000755589	4384.62	0.00421
1774.25	0.00112	9.93277e-05	1774.25	0.00684	0.000275889	1774.25	0.00249	0.000220008	1774.25	0.000380301	0.000113624	1774.25	0.00195	0.000260178	1774.25	0.00279	0.000605643	2548.49	0.00402	0.000298707	2548.49	0.00365	0.000384842	2548.49	0.00558	0.000716248	2548.49	6.39873e-05	8.98181e-05	2548.49	0.0006046	9.12573e-05	2548.49	0.00139	0.000131848	4397.99	0.00437	0.000433449	4397.99	0.02518	0.000692534	4397.99	0.01574	0.000634423	4397.99	0.00381	0.000755589	4397.99	0.00421
1779.26	0.00112	9.93277e-05	1779.26	0.00684	0.000275889	1779.26	0.00249	0.000220008	1779.26	0.000380301	0.000113624	1779.26	0.00195	0.000260178	1779.26	0.00279	0.000605643	2558.53	0.00394	0.000264918	2558.53	0.00365	0.000384318	2558.53	0.00556	0.000725789	2558.53	6.39873e-05	8.98181e-05	2558.53	0.000603949	9.1215e-05	2558.53	0.00139	0.000131848	4411.37	0.00437	0.000433449	4411.37	0.02518	0.000692534	4411.37	0.01574	0.000634423	4411.37	0.00381	0.000755589	4411.37	0.00421
1784.28	0.00112	9.93277e-05	1784.28	0.00684	0.000275889	1784.28	0.00249	0.000220008	1784.28	0.000380301	0.000113624	1784.28	0.00195	0.000260178	1784.28	0.00279	0.000605643	2568.56	0.00387	0.000234292	2568.56	0.00365	0.000384318	2568.56	0.00555	0.000733424	2568.56	6.39873e-05	8.98181e-05	2568.56	0.00060341	9.11803e-05	2568.56	0.00139	0.000131848	4424.75	0.00437	0.000433449	4424.75	0.02518	0.000692534	4424.75	0.01574	0.000634423	4424.75	0.00381	0.000755589	4424.75	0.00421
1789.3	0.00112	9.93277e-05	1789.3	0.00684	0.000275889	1789.3	0.00249	0.000220008	1789.3	0.000380301	0.000113624	1789.3	0.00195	0.000260178	1789.3	0.00279	0.000605643	2578.6	0.00381	0.000208353	2578.6	0.00365	0.000383802	2578.6	0.00554	0.000739151	2578.6	6.39873e-05	8.98181e-05	2578.6	0.000602967	9.11517e-05	2578.6	0.00139	0.000131848	4438.13	0.00437	0.000433449	4438.13	0.02518	0.000692534	4438.13	0.01574	0.000634423	4438.13	0.00381	0.000755589	4438.13	0.00421
1794.31	0.00112	9.93277e-05	1794.31	0.00684	0.000275889	1794.31	0.00249	0.000220008	1794.31	0.000380301	0.000113624	1794.31	0.00195	0.000260178	1794.31	0.00279	0.000605643	2588.63	0.00376	0.000187023	2588.63	0.00365	0.000383802	2588.63	0.00553	0.00074297	2588.63	6.39873e-05	8.98181e-05	2588.63	0.000602601	9.11283e-05	2588.63	0.00139	0.000131848	4451.51	0.00437	0.000433449	4451.51	0.02518	0.000692534	4451.51	0.01574	0.000634423	4451.51	0.00381	0.000755589	4451.51	0.00421
1799.33	0.00112	9.93277e-05	1799.33	0.00684	0.000275889	1799.33	0.00249	0.000220008	1799.33	0.000380301	0.000113624	1799.33	0.00195	0.000260178	1799.33	0.00279	0.000605643	2598.66	0.00372	0.000170044	2598.66	0.00364	0.000383295	2598.66	0.00553	0.000746788	2598.66	6.39873e-05	8.98181e-05	2598.66	0.000602302	9.11089e-05	2598.66	0.00139	0.000131848	4464.88	0.00437	0.000433449	4464.88	0.02518	0.000692534	4464.88	0.01574	0.000634423	4464.88	0.00381	0.000755589	4464.88	0.00421
1804.35	0.00112	9.93277e-05	1804.35	0.00684	0.000275889	1804.35	0.00249	0.000220008	1804.35	0.000380301	0.000113624	1804.35	0.00195	0.000260178	1804.35	0.00279	0.000605643	2608.7	0.00368	0.000155361	2608.7	0.00364	0.000383295	2608.7	0.00552	0.000750607	2608.7	6.39873e-05	8.98181e-05	2608.7	0.000602056	9.1093e-05	2608.7	0.00139	0.000131848	4478.26	0.00437	0.000433449	4478.26	0.02518	0.000692534	4478.26	0.01574	0.000634423	4478.26	0.00381	0.000755589	4478.26	0.00421
1809.36	0.00112	9.93277e-05	1809.36	0.00684	0.000275889	1809.36	0.00249	0.000220008	1809.36	0.000380301	0.000113624	1809.36	0.00195	0.000260178	1809.36	0.00279	0.000605643	2618.73	0.00365	0.000146262	2618.73	0.00364	0.000383295	2618.73	0.00551	0.000754426	2618.73	6.39873e-05	8.98181e-05	2618.73	0.000601855	9.108e-05	2618.73	0.00139	0.000131848	4491.64	0.00437	0.000433449	4491.64	0.02518	0.000692534	4491.64	0.01574	0.000634423	4491.64	0.00381	0.000755589	4491.64	0.00421
1814.38	0.00112	9.93277e-05	1814.38	0.00684	0.000275889	1814.38	0.00249	0.000220008	1814.38	0.000380301	0.000113624	1814.38	0.00195	0.000260178	1814.38	0.00279	0.000605643	2628.76	0.00363	0.000136192	2628.76	0.00364	0.000383295	2628.76	0.00551	0.000756336	2628.76	6.39873e-05	8.98181e-05	2628.76	0.000601692	9.10694e-05	2628.76	0.00139	0.000131848	4505.02	0.00437	0.000433449	4505.02	0.02518	0.000692534	4505.02	0.01574	0.000634423	4505.02	0.00381	0.000755589	4505.02	0.00421
1819.4	0.00112	9.93277e-05	1819.4	0.00684	0.000275889	1819.4	0.00249	0.000220008	1819.4	0.000380301	0.000113624	1819.4	0.00195	0.000260178	1819.4	0.00279	0.000605643	2638.8	0.00361	0.000129329	2638.8	0.00364	0.000382797	2638.8	0.00551	0.000758246	2638.8	6.39873e-05	8.98181e-05	2638.8	0.000601558	9.10608e-05	2638.8	0.00139	0.000131848	4518.39	0.00437	0.000433449	4518.39	0.02518	0.000692534	4518.39	0.01574	0.000634423	4518.39	0.00381	0.000755589	4518.39	0.00421
1824.41	0.00112	9.93277e-05	1824.41	0.00684	0.000275889	1824.41	0.00249	0.000220008	1824.41	0.000380301	0.000113624	1824.41	0.00195	0.000260178	1824.41	0.00279	0.000605643	2648.83	0.00359	0.000126066	2648.83	0.00364	0.000382797	2648.83	0.0055	0.000760156	2648.83	6.39873e-05	8.98181e-05	2648.83	0.00060145	9.10539e-05	2648.83	0.00139	0.000131848	4531.77	0.00437	0.000433449	4531.77	0.02518	0.000692534	4531.77	0.01574	0.000634423	4531.77	0.00381	0.000755589	4531.77	0.00421
1829.43	0.00112	9.93277e-05	1829.43	0.00684	0.000275889	1829.43	0.00249	0.000220008	1829.43	0.000380301	0.000113624	1829.43	0.00195	0.000260178	1829.43	0.00279	0.000605643	2658.86	0.00357	0.000122308	2658.86	0.00364	0.000382797	2658.86	0.0055	0.000760156	2658.86	6.39873e-05	8.98181e-05	2658.86	0.000601363	9.1048e-05	2658.86	0.00139	0.000131848	4545.15	0.00437	0.000433449	4545.15	0.02518	0.000692534	4545.15	0.01574	0.000634423	4545.15	0.00381	0.000755589	4545.15	0.00421
1834.45	0.00112	9.93277e-05	1834.45	0.00684	0.000275889	1834.45	0.00249	0.000220008	1834.45	0.000380301	0.000113624	1834.45	0.00195	0.000260178	1834.45	0.00279	0.000605643	2668.9	0.00356	0.00011893	2668.9	0.00364	0.000382797	2668.9	0.0055	0.000762066	2668.9	6.39873e-05	8.98181e-05	2668.9	0.000601292	9.10435e-05	2668.9	0.00139	0.000131848	4558.53	0.00437	0.000433449	4558.53	0.02518	0.000692534	4558.53	0.01574	0.000634423	4558.53	0.00381	0.000755589	4558.53	0.00421
1839.46	0.00112	9.93277e-05	1839.46	0.00684	0.000275889	1839.46	0.00249	0.000220008	1839.46	0.000380301	0.000113624	1839.46	0.00195	0.000260178	1839.46	0.00279	0.000605643	2678.93	0.00355	0.000117395	2678.93	0.00364	0.000382797	2678.93	0.0055	0.000762066	2678.93	6.39873e-05	8.98181e-05	2678.93	0.000601234	9.10397e-05	2678.93	0.00139	0.000131848	4571.91	0.00437	0.000433449	4571.91	0.02518	0.000692534	4571.91	0.01574	0.000634423	4571.91	0.00381	0.000755589	4571.91	0.00421
1844.48	0.00112	9.93277e-05	1844.48	0.00684	0.000275889	1844.48	0.00249	0.000220008	1844.48	0.000380301	0.000113624	1844.48	0.00195	0.000260178	1844.48	0.00279	0.000605643	2688.96	0.00354	0.000115294	2688.96	0.00364	0.000382797	2688.96	0.0055	0.000762066	2688.96	6.39873e-05	8.98181e-05	2688.96	0.000601188	9.10369e-05	2688.96	0.00139	0.000131848	4585.28	0.00437	0.000433449	4585.28	0.02518	0.000692534	4585.28	0.01574	0.000634423	4585.28	0.00381	0.000755589	4585.28	0.00421
1849.5	0.00112	9.93277e-05	1849.5	0.00684	0.000275889	1849.5	0.00249	0.000220008	1849.5	0.000380301	0.000113624	1849.5	0.00195	0.000260178	1849.5	0.00279	0.000605643	2699	0.00354	0.000114034	2699	0.00364	0.000382797	2699	0.0055	0.000763976	2699	6.39873e-05	8.98181e-05	2699	0.000601151	9.10344e-05	2699	0.00139	0.000131848	4598.66	0.00437	0.000433449	4598.66	0.02518	0.000692534	4598.66	0.01574	0.000634423	4598.66	0.00381	0.000755589	4598.66	0.00421
1854.52	0.00112	9.93277e-05	1854.52	0.00684	0.000275889	1854.52	0.00249	0.000220008	1854.52	0.000380301	0.000113624	1854.52	0.00195	0.000260178	1854.52	0.00279	0.000605643	2709.03	0.00353	0.000112891	2709.03	0.00364	0.000382797	2709.03	0.0055	0.000763976	2709.03	6.39873e-05	8.98181e-05	2709.03	0.000601122	9.10325e-05	2709.03	0.00139	0.000131848	4612.04	0.00437	0.000433449	4612.04	0.02518	0.000692534	4612.04	0.01574	0.000634423	4612.04	0.00381	0.000755589	4612.04	0.00421
1859.53	0.00112	9.93277e-05	1859.53	0.00684	0.000275889	1859.53	0.00249	0.000220008	1859.53	0.000380301	0.000113624	1859.53	0.00195	0.000260178	1859.53	0.00279	0.000605643	2719.06	0.00353	0.000112365	2719.06	0.00364	0.000382797	2719.06	0.0055	0.000763976	2719.06	6.39873e-05	8.98181e-05	2719.06	0.000601098	9.10309e-05	2719.06	0.00139	0.000131848	4625.42	0.00437	0.000433449	4625.42	0.02518	0.000692534	4625.42	0.01574	0.000634423	4625.42	0.00381	0.000755589	4625.42	0.00421
1864.55	0.00112	9.93277e-05	1864.55	0.00684	0.000275889	1864.55	0.00249	0.000220008	1864.55	0.000380301	0.000113624	1864.55	0.00195	0.000260178	1864.55	0.00279	0.000605643	2729.1	0.00352	0.00011187	2729.1	0.00364	0.000382797	2729.1	0.0055	0.000763976	2729.1	6.39873e-05	8.98181e-05	2729.1	0.000601079	9.10297e-05	2729.1	0.00139	0.000131848	4638.8	0.00437	0.000433449	4638.8	0.02518	0.000692534	4638.8	0.01574	0.000634423	4638.8	0.00381	0.000755589	4638.8	0.00421
1869.57	0.00112	9.93277e-05	1869.57	0.00684	0.000275889	1869.57	0.00249	0.000220008	1869.57	0.000380301	0.000113624	1869.57	0.00195	0.000260178	1869.57	0.00279	0.000605643	2739.13	0.00352	0.000111405	2739.13	0.00364	0.000382797	2739.13	0.0055	0.000763976	2739.13	6.39873e-05	8.98181e-05	2739.13	0.000601064	9.10287e-05	2739.13	0.00139	0.000131848	4652.17	0.00437	0.000433449	4652.17	0.02518	0.000692534	4652.17	0.01574	0.000634423	4652.17	0.00381	0.000755589	4652.17	0.00421
1874.58	0.00112	9.93277e-05	1874.58	0.00684	0.000275889	1874.58	0.00249	0.000220008	1874.58	0.000380301	0.000113624	1874.58	0.00195	0.000260178	1874.58	0.00279	0.000605643	2749.16	0.00352	0.000110972	2749.16	0.00364	0.000382797	2749.16	0.0055	0.000763976	2749.16	6.39873e-05	8.98181e-05	2749.16	0.000601052	9.10279e-05	2749.16	0.00139	0.000131848	4665.55	0.00437	0.000433449	4665.55	0.02518	0.000692534	4665.55	0.01574	0.000634423	4665.55	0.00381	0.000755589	4665.55	0.00421
1879.6	0.00112	9.93277e-05	1879.6	0.00684	0.000275889	1879.6	0.00249	0.000220008	1879.6	0.000380301	0.000113624	1879.6	0.00195	0.000260178	1879.6	0.00279	0.000605643	2759.2	0.00352	0.000110972	2759.2	0.00364	0.000382797	2759.2	0.0055	0.000763976	2759.2	6.39873e-05	8.98181e-05	2759.2	0.000601043	9.10273e-05	2759.2	0.00139	0.000131848	4678.93	0.00437	0.000433449	4678.93	0.02518	0.000692534	4678.93	0.01574	0.000634423	4678.93	0.00381	0.000755589	4678.93	0.00421
1884.62	0.00112	9.93277e-05	1884.62	0.00684	0.000275889	1884.62	0.00249	0.000220008	1884.62	0.000380301	0.000113624	1884.62	0.00195	0.000260178	1884.62	0.00279	0.000605643	2769.23	0.00351	0.000110571	2769.23	0.00364	0.000382797	2769.23	0.0055	0.000763976	2769.23	6.39873e-05	8.98181e-05	2769.23	0.000601035	9.10268e-05	2769.23	0.00139	0.000131848	4692.31	0.00437	0.000433449	4692.31	0.02518	0.000692534	4692.31	0.01574	0.000634423	4692.31	0.00381	0.000755589	4692.31	0.00421
1889.63	0.00112	9.93277e-05	1889.63	0.00684	0.000275889	1889.63	0.00249	0.000220008	1889.63	0.000380301	0.000113624	1889.63	0.00195	0.000260178	1889.63	0.00279	0.000605643	2779.26	0.00351	0.000110571	2779.26	0.00364	0.000382797	2779.26	0.0055	0.000763976	2779.26	6.39873e-05	8.98181e-05	2779.26	0.00060103	9.10264e-05	2779.26	0.00139	0.000131848	4705.69	0.00437	0.000433449	4705.69	0.02518	0.000692534	4705.69	0.01574	0.000634423	4705.69	0.00381	0.000755589	4705.69	0.00421
1894.65	0.00112	9.93277e-05	1894.65	0.00684	0.000275889	1894.65	0.00249	0.000220008	1894.65	0.000380301	0.000113624	1894.65	0.00195	0.000260178	1894.65	0.00279	0.000605643	2789.3	0.00351	0.000110571	2789.3	0.00364	0.000382797	2789.3	0.0055	0.000763976	2789.3	6.39873e-05	8.98181e-05	2789.3	0.000601025	9.10261e-05	2789.3	0.00139	0.000131848	4719.06	0.00437	0.000433449	4719.06	0.02518	0.000692534	4719.06	0.01574	0.000634423	4719.06	0.00381	0.000755589	4719.06	0.00421
1899.67	0.00112	9.93277e-05	1899.67	0.00684	0.000275889	1899.67	0.00249	0.000220008	1899.67	0.000380301	0.000113624	1899.67	0.00195	0.000260178	1899.67	0.00279	0.000605643	2799.33	0.00351	0.000110571	2799.33	0.00364	0.000382797	2799.33	0.0055	0.000763976	2799.33	6.39873e-05	8.98181e-05	2799.33	0.000601021	9.10259e-05	2799.33	0.00139	0.000131848	4732.44	0.00437	0.000433449	4732.44	0.02518	0.000692534	4732.44	0.01574	0.000634423	4732.44	0.00381	0.000755589	4732.44	0.00421
1904.68	0.00112	9.93277e-05	1904.68	0.00684	0.000275889	1904.68	0.00249	0.000220008	1904.68	0.000380301	0.000113624	1904.68	0.00195	0.000260178	1904.68	0.00279	0.000605643	2809.36	0.00351	0.000110202	2809.36	0.00364	0.000382797	2809.36	0.0055	0.000763976	2809.36	6.39873e-05	8.98181e-05	2809.36	0.000601019	9.10257e-05	2809.36	0.00139	0.000131848	4745.82	0.00437	0.000433449	4745.82	0.02518	0.000692534	4745.82	0.01574	0.000634423	4745.82	0.00381	0.000755589	4745.82	0.00421
1909.7	0.00112	9.93277e-05	1909.7	0.00684	0.000275889	1909.7	0.00249	0.000220008	1909.7	0.000380301	0.000113624	1909.7	0.00195	0.000260178	1909.7	0.00279	0.000605643	2819.4	0.00351	0.000110202	2819.4	0.00364	0.000382797	2819.4	0.00549	0.000765886	2819.4	6.39873e-05	8.98181e-05	2819.4	0.000601016	9.10255e-05	2819.4	0.00139	0.000131848	4759.2	0.00437	0.000433449	4759.2	0.02518	0.000692534	4759.2	0.01574	0.000634423	4759.2	0.00381	0.000755589	4759.2	0.00421
1914.72	0.00112	9.93277e-05	1914.72	0.00684	0.000275889	1914.72	0.00249	0.000220008	1914.72	0.000380301	0.000113624	1914.72	0.00195	0.000260178	1914.72	0.00279	0.000605643	2829.43	0.00351	0.000110202	2829.43	0.00364	0.000382797	2829.43	0.00549	0.000765886	2829.43	6.39873e-05	8.98181e-05	2829.43	0.000601015	9.10254e-05	2829.43	0.00139	0.000131848	4772.58	0.00437	0.000433449	4772.58	0.02518	0.000692534	4772.58	0.01574	0.000634423	4772.58	0.00381	0.000755589	4772.58	0.00421
1919.73	0.00112	9.93277e-05	1919.73	0.00684	0.000275889	1919.73	0.00249	0.000220008	1919.73	0.000380301	0.000113624	1919.73	0.00195	0.000260178	1919.73	0.00279	0.000605643	2839.46	0.00351	0.000110202	2839.46	0.00364	0.000382797	2839.46	0.00549	0.000765886	2839.46	6.39873e-05	8.98181e-05	2839.46	0.000601013	9.10253e-05	2839.46	0.00139	0.000131848	4785.95	0.00437	0.000433449	4785.95	0.02518	0.000692534	4785.95	0.01574	0.000634423	4785.95	0.00381	0.000755589	4785.95	0.00421
1924.75	0.00112	9.93277e-05	1924.75	0.00684	0.000275889	1924.75	0.00249	0.000220008	1924.75	0.000380301	0.000113624	1924.75	0.00195	0.000260178	1924.75	0.00279	0.000605643	2849.5	0.00351	0.000110202	2849.5	0.00364	0.000382797	2849.5	0.00549	0.000765886	2849.5	6.39873e-05	8.98181e-05	2849.5	0.000601012	9.10253e-05	2849.5	0.00139	0.000131848	4799.33	0.00437	0.000433449	4799.33	0.02518	0.000692534	4799.33	0.01574	0.000634423	4799.33	0.00381	0.000755589	4799.33	0.00421
1929.77	0.00112	9.93277e-05	1929.77	0.00684	0.000275889	1929.77	0.00249	0.000220008	1929.77	0.000380301	0.000113624	1929.77	0.00195	0.000260178	1929.77	0.00279	0.000605643	2859.53	0.00351	0.000110202	2859.53	0.00364	0.000382797	2859.53	0.00549	0.000765886	2859.53	6.39873e-05	8.98181e-05	2859.53	0.000601011	9.10252e-05	2859.53	0.00139	0.000131848	4812.71	0.00437	0.000433449	4812.71	0.02518	0.000692534	4812.71	0.01574	0.000634423	4812.71	0.00381	0.000755589	4812.71	0.00421
1934.78	0.00112	9.93277e-05	1934.78	0.00684	0.000275889	1934.78	0.00249	0.000220008	1934.78	0.000380301	0.000113624	1934.78	0.00195	0.000260178	1934.78	0.00279	0.000605643	2869.57	0.00351	0.000110202	2869.57	0.00364	0.000382797	2869.57	0.00549	0.000765886	2869.57	6.39873e-05	8.98181e-05	2869.57	0.000601011	9.10252e-05	2869.57	0.00139	0.000131848	4826.09	0.00437	0.000433449	4826.09	0.02518	0.000692534	4826.09	0.01574	0.000634423	4826.09	0.00381	0.000755589	4826.09	0.00421
1939.8	0.00112	9.93277e-05	1939.8	0.00684	0.000275889	1939.8	0.00249	0.000220008	1939.8	0.000380301	0.000113624	1939.8	0.00195	0.000260178	1939.8	0.00279	0.000605643	2879.6	0.00351	0.000110202	2879.6	0.00364	0.000382797	2879.6	0.00549	0.000765886	2879.6	6.39873e-05	8.98181e-05	2879.6	0.00060101	9.10251e-05	2879.6	0.00139	0.000131848	4839.46	0.00437	0.000433449	4839.46	0.02518	0.000692534	4839.46	0.01574	0.000634423	4839.46	0.00381	0.000755589	4839.46	0.00421
1944.82	0.00112	9.93277e-05	1944.82	0.00684	0.000275889	1944.82	0.00249	0.000220008	1944.82	0.000380301	0.000113624	1944.82	0.00195	0.000260178	1944.82	0.00279	0.000605643	2889.63	0.00351	0.000110202	2889.63	0.00364	0.000382797	2889.63	0.00549	0.000765886	2889.63	6.39873e-05	8.98181e-05	2889.63	0.00060101	9.10251e-05	2889.63	0.00139	0.000131848	4852.84	0.00437	0.000433449	4852.84	0.02518	0.000692534	4852.84	0.01574	0.000634423	4852.84	0.00381	0.000755589	4852.84	0.00421
1949.83	0.00112	9.93277e-05	1949.83	0.00684	0.000275889	1949.83	0.00249	0.000220008	1949.83	0.000380301	0.000113624	1949.83	0.00195	0.000260178	1949.83	0.00279	0.000605643	2899.67	0.00351	0.000110202	2899.67	0.00364	0.000382797	2899.67	0.00549	0.000765886	2899.67	6.39873e-05	8.98181e-05	2899.67	0.00060101	9.10251e-05	2899.67	0.00139	0.000131848	4866.22	0.00437	0.000433449	4866.22	0.02518	0.000692534	4866.22	0.01574	0.000634423	4866.22	0.00381	0.000755589	4866.22	0.00421
1954.85	0.00112	9.93277e-05	1954.85	0.00684	0.000275889	1954.85	0.00249	0.000220008	1954.85	0.000380301	0.000113624	1954.85	0.00195	0.000260178	1954.85	0.00279	0.000605643	2909.7	0.00351	0.000110202	2909.7	0.00364	0.000382797	2909.7	0.00549	0.000765886	2909.7	6.39873e-05	8.98181e-05	2909.7	0.000601009	9.10251e-05	2909.7	0.00139	0.000131848	4879.6	0.00437	0.000433449	4879.6	0.02518	0.000692534	4879.6	0.01574	0.000634423	4879.6	0.00381	0.000755589	4879.6	0.00421
1959.87	0.00112	9.93277e-05	1959.87	0.00684	0.000275889	1959.87	0.00249	0.000220008	1959.87	0.000380301	0.000113624	1959.87	0.00195	0.000260178	1959.87	0.00279	0.000605643	2919.73	0.00351	0.000110202	2919.73	0.00364	0.000382797	2919.73	0.00549	0.000765886	2919.73	6.39873e-05	8.98181e-05	2919.73	0.000601009	9.10251e-05	2919.73	0.00139	0.000131848	4892.98	0.00437	0.000433449	4892.98	0.02518	0.000692534	4892.98	0.01574	0.000634423	4892.98	0.00381	0.000755589	4892.98	0.00421
1964.88	0.00112	9.93277e-05	1964.88	0.00684	0.000275889	1964.88	0.00249	0.000220008	1964.88	0.000380301	0.000113624	1964.88	0.00195	0.000260178	1964.88	0.00279	0.000605643	2929.77	0.00351	0.000110202	2929.77	0.00364	0.000382797	2929.77	0.00549	0.000765886	2929.77	6.39873e-05	8.98181e-05	2929.77	0.000601009	9.10251e-05	2929.77	0.00139	0.000131848	4906.35	0.00437	0.000433449	4906.35	0.02518	0.000692534	4906.35	0.01574	0.000634423	4906.35	0.00381	0.000755589	4906.35	0.00421
1969.9	0.00112	9.93277e-05	1969.9	0.00684	0.000275889	1969.9	0.00249	0.000220008	1969.9	0.000380301	0.000113624	1969.9	0.00195	0.000260178	1969.9	0.00279	0.000605643	2939.8	0.00351	0.000110202	2939.8	0.00364	0.000382797	2939.8	0.00549	0.000765886	2939.8	6.39873e-05	8.98181e-05	2939.8	0.000601009	9.10251e-05	2939.8	0.00139	0.000131848	4919.73	0.00437	0.000433449	4919.73	0.02518	0.000692534	4919.73	0.01574	0.000634423	4919.73	0.00381	0.000755589	4919.73	0.00421
1974.92	0.00112	9.93277e-05	1974.92	0.00684	0.000275889	1974.92	0.00249	0.000220008	1974.92	0.000380301	0.000113624	1974.92	0.00195	0.000260178	1974.92	0.00279	0.000605643	2949.83	0.00351	0.000110202	2949.83	0.00364	0.000382797	2949.83	0.00549	0.000765886	2949.83	6.39873e-05	8.98181e-05	2949.83	0.000601009	9.10251e-05	2949.83	0.00139	0.000131848	4933.11	0.00437	0.000433449	4933.11	0.02518	0.000692534	4933.11	0.01574	0.000634423	4933.11	0.00381	0.000755589	4933.11	0.00421
1979.93	0.00112	9.93277e-05	1979.93	0.00684	0.000275889	1979.93	0.00249	0.000220008	1979.93	0.000380301	0.000113624	1979.93	0.00195	0.000260178	1979.93	0.00279	0.000605643	2959.87	0.00351	0.000110202	2959.87	0.00364	0.000382797	2959.87	0.00549	0.000765886	2959.87	6.39873e-05	8.98181e-05	2959.87	0.000601009	9.10251e-05	2959.87	0.00139	0.000131848	4946.49	0.00437	0.000433449	4946.49	0.02518	0.000692534	4946.49	0.01574	0.000634423	4946.49	0.00381	0.000755589	4946.49	0.00421
1984.95	0.00112	9.93277e-05	1984.95	0.00684	0.000275889	1984.95	0.00249	0.000220008	1984.95	0.000380301	0.000113624	1984.95	0.00195	0.000260178	1984.95	0.00279	0.000605643	2969.9	0.00351	0.000110202	2969.9	0.00364	0.000382797	2969.9	0.00549	0.000765886	2969.9	6.39873e-05	8.98181e-05	2969.9	0.000601009	9.10251e-05	2969.9	0.00139	0.000131848	4959.87	0.00437	0.000433449	4959.87	0.02518	0.000692534	4959.87	0.01574	0.000634423	4959.87	0.00381	0.000755589	4959.87	0.00421
1989.97	0.00112	9.93277e-05	1989.97	0.00684	0.000275889	1989.97	0.00249	0.000220008	1989.97	0.000380301	0.000113624	1989.97	0.00195	0.000260178	1989.97	0.00279	0.000605643	2979.93	0.00351	0.000110202	2979.93	0.00364	0.000382797	2979.93	0.00549	0.000765886	2979.93	6.39873e-05	8.98181e-05	2979.93	0.000601009	9.10251e-05	2979.93	0.00139	0.000131848	4973.24	0.00437	0.000433449	4973.24	0.02518	0.000692534	4973.24	0.01574	0.000634423	4973.24	0.00381	0.000755589	4973.24	0.00421
1994.98	0.00112	9.93277e-05	1994.98	0.00684	0.000275889	1994.98	0.00249	0.000220008	1994.98	0.000380301	0.000113624	1994.98	0.00195	0.000260178	1994.98	0.00279	0.000605643	2989.97	0.00351	0.000110202	2989.97	0.00364	0.000382797	2989.97	0.00549	0.000765886	2989.97	6.39873e-05	8.98181e-05	2989.97	0.000601009	9.10251e-05	2989.97	0.00139	0.000131848	4986.62	0.00437	0.000433449	4986.62	0.02518	0.000692534	4986.62	0.01574	0.000634423	4986.62	0.00381	0.000755589	4986.62	0.00421
2000	0.00112	9.93277e-05	2000	0.00684	0.000275889	2000	0.00249	0.000220008	2000	0.000380301	0.000113624	2000	0.00195	0.000260178	2000	0.00279	0.000605643	3000	0.00351	0.000110202	3000	0.00364	0.000382797	3000	0.00549	0.000765886	3000	6.39873e-05	8.98181e-05	3000	0.000601009	9.10251e-05	3000	0.00139	0.000131848	5000	0.00437	0.000433449	5000	0.02518	0.000692534	5000	0.01574	0.000634423	5000	0.00381	0.000755589	5000	0.00421
4000	0.00112	9.93277e-05	4000	0.00684	0.000275889	4000	0.00249	0.000220008	4000	0.000380301	0.000113624	4000	0.00195	0.000260178	4000	0.00279	0.000605643	4000	0.00351	0.000110202	4000	0.00364	0.000382797	4000	0.00549	0.000765886	4000	6.39873e-05	8.98181e-05	4000	0.000601009	9.10251e-05	4000	0.00139	0.000131848
[truncated: 22 more columns]

## Sheet: Figure 4
(a) [M+9H]9+																		(b) [M+11H]11+																		(c) [M+12H]12+
190K			210K			250K			275K			295K			350K			190K			210K			250K			275K			295K			350K			190K			210K			250K			275K			295K
CCS	Int	Std	CCS	Int	Std	CCS	Int	Std	CCS	Int	Std	CCS	Int	Std	CCS	Int	Std	CCS	Int	Std	CCS	Int	Std	CCS	Int	Std	CCS	Int	Std	CCS	Int	Std	CCS	Int	Std	CCS	Int	Std	CCS	Int	Std	CCS	Int	Std	CCS	Int	Std	CCS	Int
1000	0.00418	0.00197	1000	0.06473	0.00579	1000	0.01237	9.57621e-05	1000	0.00366	0.000266194	1000	0.00518	0.000189541	0	-0.00132	0.000247753	1000	0.00299	0.000724962	1000	0.0112	0.00106	1000	0.00284	8.88403e-05	1000	0.00175	0.000286842	1000	0.00441	0.000267526	0	0.00658	0.00086914	1000	0.00256	0.000258378	1000	0.00958	0.000845645	1000	0.00214	0.00012441	1000	0.00428	0.00121	1000	0.00222
1013.38	0.00418	0.00197	1013.38	0.06473	0.00579	1013.38	0.01237	9.57621e-05	1013.38	0.00366	0.000266194	1013.38	0.00518	0.000189541	16.7224	-0.00132	0.000247753	1013.38	0.00299	0.000724962	1013.38	0.0112	0.00106	1013.38	0.00284	8.88403e-05	1013.38	0.00175	0.000286842	1013.38	0.00441	0.000267526	16.7224	0.00658	0.00086914	1013.38	0.00256	0.000258378	1013.38	0.00958	0.000845645	1013.38	0.00214	0.00012441	1013.38	0.00428	0.00121	1013.38	0.00222
1026.76	0.00418	0.00197	1026.76	0.06473	0.00579	1026.76	0.01237	9.57621e-05	1026.76	0.00366	0.000266194	1026.76	0.00518	0.000189541	33.4448	-0.00132	0.000247753	1026.76	0.00299	0.000724962	1026.76	0.0112	0.00106	1026.76	0.00284	8.88403e-05	1026.76	0.00175	0.000286842	1026.76	0.00441	0.000267526	33.4448	0.00658	0.00086914	1026.76	0.00256	0.000258378	1026.76	0.00958	0.000845645	1026.76	0.00214	0.00012441	1026.76	0.00428	0.00121	1026.76	0.00222
1040.13	0.00418	0.00197	1040.13	0.06473	0.00579	1040.13	0.01237	9.57621e-05	1040.13	0.00366	0.000266194	1040.13	0.00518	0.000189541	50.1672	-0.00132	0.000247753	1040.13	0.00299	0.000724962	1040.13	0.0112	0.00106	1040.13	0.00284	8.88403e-05	1040.13	0.00175	0.000286842	1040.13	0.00441	0.000267526	50.1672	0.00658	0.00086914	1040.13	0.00256	0.000258378	1040.13	0.00958	0.000845645	1040.13	0.00214	0.00012441	1040.13	0.00428	0.00121	1040.13	0.00222
1053.51	0.00418	0.00197	1053.51	0.06473	0.00579	1053.51	0.01237	9.57621e-05	1053.51	0.00366	0.000266194	1053.51	0.00518	0.000189541	66.8896	-0.00132	0.000247753	1053.51	0.00299	0.000724962	1053.51	0.0112	0.00106	1053.51	0.00284	8.88403e-05	1053.51	0.00175	0.000286842	1053.51	0.00441	0.000267526	66.8896	0.00658	0.00086914	1053.51	0.00256	0.000258378	1053.51	0.00958	0.000845645	1053.51	0.00214	0.00012441	1053.51	0.00428	0.00121	1053.51	0.00222
1066.89	0.00418	0.00197	1066.89	0.06473	0.00579	1066.89	0.01237	9.57621e-05	1066.89	0.00366	0.000266194	1066.89	0.00518	0.000189541	83.612	-0.00132	0.000247753	1066.89	0.00299	0.000724962	1066.89	0.0112	0.00106	1066.89	0.00284	8.88403e-05	1066.89	0.00175	0.000286842	1066.89	0.00441	0.000267526	83.612	0.00658	0.00086914	1066.89	0.00256	0.000258378	1066.89	0.00958	0.000845645	1066.89	0.00214	0.00012441	1066.89	0.00428	0.00121	1066.89	0.00222
1080.27	0.00418	0.00197	1080.27	0.06473	0.00579	1080.27	0.01237	9.57621e-05	1080.27	0.00366	0.000266194	1080.27	0.00518	0.000189541	100.334	-0.00132	0.000247753	1080.27	0.00299	0.000724962	1080.27	0.0112	0.00106	1080.27	0.00284	8.88403e-05	1080.27	0.00175	0.000286842	1080.27	0.00441	0.000267526	100.334	0.00658	0.00086914	1080.27	0.00256	0.000258378	1080.27	0.00958	0.000845645	1080.27	0.00214	0.00012441	1080.27	0.00428	0.00121	1080.27	0.00222
1093.65	0.00418	0.00197	1093.65	0.06473	0.00579	1093.65	0.01237	9.57621e-05	1093.65	0.00366	0.000266194	1093.65	0.00518	0.000189541	117.057	-0.00132	0.000247753	1093.65	0.00299	0.000724962	1093.65	0.0112	0.00106	1093.65	0.00284	8.88403e-05	1093.65	0.00175	0.000286842	1093.65	0.00441	0.000267526	117.057	0.00658	0.00086914	1093.65	0.00256	0.000258378	1093.65	0.00958	0.000845645	1093.65	0.00214	0.00012441	1093.65	0.00428	0.00121	1093.65	0.00222
1107.02	0.00418	0.00197	1107.02	0.06473	0.00579	1107.02	0.01237	9.57621e-05	1107.02	0.00366	0.000266194	1107.02	0.00518	0.000189541	133.779	-0.00132	0.000247753	1107.02	0.00299	0.000724962	1107.02	0.0112	0.00106	1107.02	0.00284	8.88403e-05	1107.02	0.00175	0.000286841	1107.02	0.00441	0.000267526	133.779	0.00658	0.00086914	1107.02	0.00256	0.000258378	1107.02	0.00958	0.000845645	1107.02	0.00214	0.00012441	1107.02	0.00428	0.00121	1107.02	0.00222
1120.4	0.00418	0.00197	1120.4	0.06473	0.00579	1120.4	0.01237	9.57621e-05	1120.4	0.00366	0.000266194	1120.4	0.00518	0.000189541	150.502	-0.00132	0.000247753	1120.4	0.00299	0.000724962	1120.4	0.0112	0.00106	1120.4	0.00284	8.88403e-05	1120.4	0.00175	0.000286841	1120.4	0.00441	0.000267526	150.502	0.00658	0.00086914	1120.4	0.00256	0.000258378	1120.4	0.00958	0.000845645	1120.4	0.00214	0.00012441	1120.4	0.00428	0.00121	1120.4	0.00222
1133.78	0.00418	0.00197	1133.78	0.06473	0.00579	1133.78	0.01237	9.57621e-05	1133.78	0.00366	0.000266194	1133.78	0.00518	0.000189541	167.224	-0.00132	0.000247753	1133.78	0.00299	0.000724962	1133.78	0.0112	0.00106	1133.78	0.00284	8.88403e-05	1133.78	0.00175	0.000286841	1133.78	0.00441	0.000267526	167.224	0.00658	0.00086914	1133.78	0.00256	0.000258378	1133.78	0.00958	0.000845645	1133.78	0.00214	0.00012441	1133.78	0.00428	0.00121	1133.78	0.00222
1147.16	0.00418	0.00197	1147.16	0.06473	0.00579	1147.16	0.01237	9.57621e-05	1147.16	0.00366	0.000266194	1147.16	0.00518	0.000189541	183.946	-0.00132	0.000247753	1147.16	0.00299	0.000724962	1147.16	0.0112	0.00106	1147.16	0.00284	8.88403e-05	1147.16	0.00175	0.00028684	1147.16	0.00441	0.000267526	183.946	0.00658	0.00086914	1147.16	0.00256	0.000258378	1147.16	0.00958	0.000845645	1147.16	0.00214	0.00012441	1147.16	0.00428	0.00121	1147.16	0.00222
1160.54	0.00418	0.00197	1160.54	0.06473	0.00579	1160.54	0.01237	9.57621e-05	1160.54	0.00366	0.000266194	1160.54	0.00518	0.000189541	200.669	-0.00132	0.000247753	1160.54	0.00299	0.000724962	1160.54	0.0112	0.00106	1160.54	0.00284	8.88403e-05	1160.54	0.00175	0.000286839	1160.54	0.00441	0.000267526	200.669	0.00658	0.00086914	1160.54	0.00256	0.000258378	1160.54	0.00958	0.000845645	1160.54	0.00214	0.00012441	1160.54	0.00428	0.00121	1160.54	0.00222
1173.91	0.00418	0.00197	1173.91	0.06473	0.00579	1173.91	0.01237	9.57621e-05	1173.91	0.00366	0.000266194	1173.91	0.00518	0.000189541	217.391	-0.00132	0.000247753	1173.91	0.00299	0.000724962	1173.91	0.0112	0.00106	1173.91	0.00284	8.88403e-05	1173.91	0.00175	0.000286838	1173.91	0.00441	0.000267526	217.391	0.00658	0.00086914	1173.91	0.00256	0.000258378	1173.91	0.00958	0.000845645	1173.91	0.00214	0.00012441	1173.91	0.00428	0.00121	1173.91	0.00222
1187.29	0.00418	0.00197	1187.29	0.06473	0.00579	1187.29	0.01237	9.57621e-05	1187.29	0.00366	0.000266194	1187.29	0.00518	0.000189541	234.114	-0.00132	0.000247753	1187.29	0.00299	0.000724962	1187.29	0.0112	0.00106	1187.29	0.00284	8.88403e-05	1187.29	0.00175	0.000286835	1187.29	0.00441	0.000267526	234.114	0.00658	0.00086914	1187.29	0.00256	0.000258378	1187.29	0.00958	0.000845645	1187.29	0.00214	0.00012441	1187.29	0.00428	0.00121	1187.29	0.00222
1200.67	0.00418	0.00197	1200.67	0.06473	0.00579	1200.67	0.01237	9.57621e-05	1200.67	0.00366	0.000266194	1200.67	0.00518	0.000189541	250.836	-0.00132	0.000247753	1200.67	0.00299	0.000724962	1200.67	0.0112	0.00106	1200.67	0.00284	8.88403e-05	1200.67	0.00175	0.000286831	1200.67	0.00441	0.000267526	250.836	0.00658	0.00086914	1200.67	0.00256	0.000258378	1200.67	0.00958	0.000845645	1200.67	0.00214	0.00012441	1200.67	0.00428	0.00121	1200.67	0.00222
1214.05	0.00418	0.00197	1214.05	0.06473	0.00579	1214.05	0.01237	9.57621e-05	1214.05	0.00366	0.000266194	1214.05	0.00518	0.000189541	267.559	-0.00132	0.000247753	1214.05	0.00299	0.000724962	1214.05	0.0112	0.00106	1214.05	0.00284	8.88403e-05	1214.05	0.00175	0.000286824	1214.05	0.00441	0.000267526	267.559	0.00658	0.00086914	1214.05	0.00256	0.000258378	1214.05	0.00958	0.000845645	1214.05	0.00214	0.00012441	1214.05	0.00428	0.00121	1214.05	0.00222
1227.42	0.00418	0.00197	1227.42	0.06473	0.00579	1227.42	0.01237	9.57621e-05	1227.42	0.00366	0.000266194	1227.42	0.00518	0.000189541	284.281	-0.00132	0.000247753	1227.42	0.00299	0.000724962	1227.42	0.0112	0.00106	1227.42	0.00284	8.88403e-05	1227.42	0.00175	0.000286813	1227.42	0.00441	0.000267526	284.281	0.00658	0.00086914	1227.42	0.00256	0.000258378	1227.42	0.00958	0.000845645	1227.42	0.00214	0.00012441	1227.42	0.00428	0.00121	1227.42	0.00222
1240.8	0.00418	0.00197	1240.8	0.06473	0.00579	1240.8	0.01237	9.57621e-05	1240.8	0.00366	0.000266194	1240.8	0.00518	0.000189541	301.003	-0.00132	0.000247753	1240.8	0.00299	0.000724962	1240.8	0.0112	0.00106	1240.8	0.00284	8.88403e-05	1240.8	0.00175	0.000286796	1240.8	0.00441	0.000267526	301.003	0.00658	0.00086914	1240.8	0.00256	0.000258378	1240.8	0.00958	0.000845645	1240.8	0.00214	0.00012441	1240.8	0.00428	0.00121	1240.8	0.00222
1254.18	0.00418	0.00197	1254.18	0.06473	0.00579	1254.18	0.01237	9.57621e-05	1254.18	0.00366	0.000266194	1254.18	0.00518	0.000189541	317.726	-0.00132	0.000247753	1254.18	0.00299	0.000724962	1254.18	0.0112	0.00106	1254.18	0.00284	8.88403e-05	1254.18	0.00175	0.000286768	1254.18	0.00441	0.000267526	317.726	0.00658	0.00086914	1254.18	0.00256	0.000258378	1254.18	0.00958	0.000845645	1254.18	0.00214	0.00012441	1254.18	0.00428	0.00121	1254.18	0.00222
1267.56	0.00418	0.00197	1267.56	0.06473	0.00579	1267.56	0.01237	9.57621e-05	1267.56	0.00366	0.000266194	1267.56	0.00518	0.000189541	334.448	-0.00132	0.000247753	1267.56	0.00299	0.000724962	1267.56	0.0112	0.00106	1267.56	0.00284	8.88403e-05	1267.56	0.00175	0.000286725	1267.56	0.00441	0.000267526	334.448	0.00658	0.00086914	1267.56	0.00256	0.000258378	1267.56	0.00958	0.000845645	1267.56	0.00214	0.00012441	1267.56	0.00428	0.00121	1267.56	0.00222
1280.94	0.00418	0.00197	1280.94	0.06473	0.00579	1280.94	0.01237	9.57621e-05	1280.94	0.00366	0.000266194	1280.94	0.00518	0.000189541	351.171	-0.00132	0.000247753	1280.94	0.00299	0.000724962	1280.94	0.0112	0.00106	1280.94	0.00284	8.88403e-05	1280.94	0.00175	0.000286658	1280.94	0.00441	0.000267526	351.171	0.00658	0.00086914	1280.94	0.00256	0.000258378	1280.94	0.00958	0.000845645	1280.94	0.00214	0.00012441	1280.94	0.00428	0.00121	1280.94	0.00222
1294.31	0.00418	0.00197	1294.31	0.06473	0.00579	1294.31	0.01237	9.57621e-05	1294.31	0.00366	0.000266194	1294.31	0.00518	0.000189541	367.893	-0.00132	0.000247753	1294.31	0.00299	0.000724962	1294.31	0.0112	0.00106	1294.31	0.00284	8.88403e-05	1294.31	0.00175	0.000286554	1294.31	0.00441	0.000267526	367.893	0.00658	0.00086914	1294.31	0.00256	0.000258378	1294.31	0.00958	0.000845645	1294.31	0.00214	0.00012441	1294.31	0.00428	0.00121	1294.31	0.00222
1307.69	0.00418	0.00197	1307.69	0.06473	0.00579	1307.69	0.01237	9.57621e-05	1307.69	0.00366	0.000266194	1307.69	0.00518	0.000189541	384.615	-0.00132	0.000247753	1307.69	0.00299	0.000724962	1307.69	0.0112	0.00106	1307.69	0.00284	8.88403e-05	1307.69	0.00175	0.000286395	1307.69	0.00441	0.000267526	384.615	0.00658	0.00086914	1307.69	0.00256	0.000258378	1307.69	0.00958	0.000845645	1307.69	0.00214	0.00012441	1307.69	0.00428	0.00121	1307.69	0.00222
1321.07	0.00418	0.00197	1321.07	0.06473	0.00579	1321.07	0.01237	9.57621e-05	1321.07	0.00366	0.000266194	1321.07	0.00518	0.000189541	401.338	-0.00132	0.000247753	1321.07	0.00299	0.000724962	1321.07	0.0112	0.00106	1321.07	0.00284	8.88403e-05	1321.07	0.00175	0.000286154	1321.07	0.00441	0.000267526	401.338	0.00658	0.00086914	1321.07	0.00256	0.000258378	1321.07	0.00958	0.000845645	1321.07	0.00214	0.00012441	1321.07	0.00428	0.00121	1321.07	0.00222
1334.45	0.00418	0.00197	1334.45	0.06473	0.00579	1334.45	0.01237	9.57621e-05	1334.45	0.00366	0.000266194	1334.45	0.00518	0.000189541	418.06	-0.00132	0.000247753	1334.45	0.00299	0.000724962	1334.45	0.0112	0.00106	1334.45	0.00284	8.88403e-05	1334.45	0.00176	0.000285792	1334.45	0.00441	0.000267526	418.06	0.00658	0.00086914	1334.45	0.00256	0.000258378	1334.45	0.00958	0.000845645	1334.45	0.00214	0.00012441	1334.45	0.00428	0.00121	1334.45	0.00222
1347.83	0.00418	0.00197	1347.83	0.06473	0.00579	1347.83	0.01237	9.57621e-05	1347.83	0.00366	0.000266194	1347.83	0.00518	0.000189541	434.783	-0.00132	0.000247753	1347.83	0.00299	0.000724962	1347.83	0.0112	0.00106	1347.83	0.00284	8.88403e-05	1347.83	0.00176	0.000285251	1347.83	0.00441	0.000267526	434.783	0.00658	0.00086914	1347.83	0.00256	0.000258378	1347.83	0.00958	0.000845645	1347.83	0.00214	0.00012441	1347.83	0.00428	0.00121	1347.83	0.00222
1361.2	0.00418	0.00197	1361.2	0.06473	0.00579	1361.2	0.01237	9.57621e-05	1361.2	0.00366	0.000266194	1361.2	0.00518	0.000189541	451.505	-0.00132	0.000247753	1361.2	0.00299	0.000724962	1361.2	0.0112	0.00106	1361.2	0.00284	8.88403e-05	1361.2	0.00176	0.00028445	1361.2	0.00441	0.000267526	451.505	0.00658	0.00086914	1361.2	0.00256	0.000258378	1361.2	0.00958	0.000845645	1361.2	0.00214	0.00012441	1361.2	0.00428	0.00121	1361.2	0.00222
1374.58	0.00418	0.00197	1374.58	0.06473	0.00579	1374.58	0.01237	9.57621e-05	1374.58	0.00366	0.000266194	1374.58	0.00518	0.000189541	468.227	-0.00132	0.000247753	1374.58	0.00299	0.000724962	1374.58	0.0112	0.00106	1374.58	0.00284	8.88403e-05	1374.58	0.00176	0.000283277	1374.58	0.00441	0.000267526	468.227	0.00658	0.00086914	1374.58	0.00256	0.000258378	1374.58	0.00958	0.000845645	1374.58	0.00214	0.00012441	1374.58	0.00428	0.00121	1374.58	0.00222
1387.96	0.00418	0.00197	1387.96	0.06473	0.00579	1387.96	0.01237	9.57621e-05	1387.96	0.00366	0.000266194	1387.96	0.00518	0.000189541	484.95	-0.00132	0.000247753	1387.96	0.00299	0.000724962	1387.96	0.0112	0.00106	1387.96	0.00284	8.88403e-05	1387.96	0.00177	0.000283263	1387.96	0.00441	0.000267526	484.95	0.00658	0.00086914	1387.96	0.00256	0.000258378	1387.96	0.00958	0.000845645	1387.96	0.00214	0.00012441	1387.96	0.00428	0.00121	1387.96	0.00222
1401.34	0.00418	0.00197	1401.34	0.06473	0.00579	1401.34	0.01237	9.57621e-05	1401.34	0.00366	0.000266194	1401.34	0.00518	0.000189541	501.672	-0.00132	0.000247753	1401.34	0.00299	0.000724962	1401.34	0.0112	0.00106	1401.34	0.00284	8.88403e-05	1401.34	0.00177	0.000280813	1401.34	0.00441	0.000267526	501.672	0.00658	0.00086914	1401.34	0.00256	0.000258378	1401.34	0.00958	0.000845645	1401.34	0.00214	0.00012441	1401.34	0.00428	0.00121	1401.34	0.00222
1414.72	0.00418	0.00197	1414.72	0.06473	0.00579	1414.72	0.01237	9.57621e-05	1414.72	0.00366	0.000266194	1414.72	0.00518	0.000189541	518.395	-0.00132	0.000247753	1414.72	0.00299	0.000724962	1414.72	0.0112	0.00106	1414.72	0.00284	8.88403e-05	1414.72	0.00178	0.00027732	1414.72	0.00441	0.000267526	518.395	0.00658	0.00086914	1414.72	0.00256	0.000258378	1414.72	0.00958	0.000845645	1414.72	0.00214	0.00012441	1414.72	0.00428	0.00121	1414.72	0.00222
1428.09	0.00418	0.00197	1428.09	0.06473	0.00579	1428.09	0.01237	9.57621e-05	1428.09	0.00366	0.000266194	1428.09	0.00518	0.000189541	535.117	-0.00132	0.000247753	1428.09	0.00299	0.000724962	1428.09	0.0112	0.00106	1428.09	0.00284	8.88403e-05	1428.09	0.00179	0.000274107	1428.09	0.00441	0.000267526	535.117	0.00658	0.00086914	1428.09	0.00256	0.000258378	1428.09	0.00958	0.000845645	1428.09	0.00214	0.00012441	1428.09	0.00428	0.00121	1428.09	0.00222
1441.47	0.00418	0.00197	1441.47	0.06473	0.00579	1441.47	0.01237	9.57621e-05	1441.47	0.00366	0.000266194	1441.47	0.00518	0.000189541	551.839	-0.00132	0.000247753	1441.47	0.00299	0.000724962	1441.47	0.0112	0.00106	1441.47	0.00284	8.88403e-05	1441.47	0.00181	0.000269093	1441.47	0.00441	0.000267526	551.839	0.00658	0.00086914	1441.47	0.00256	0.000258378	1441.47	0.00958	0.000845645	1441.47	0.00214	0.00012441	1441.47	0.00428	0.00121	1441.47	0.00222
1454.85	0.00418	0.00197	1454.85	0.06473	0.00579	1454.85	0.01237	9.57621e-05	1454.85	0.00366	0.000266194	1454.85	0.00518	0.000189541	568.562	-0.00132	0.000247753	1454.85	0.00299	0.000724962	1454.85	0.0112	0.00106	1454.85	0.00284	8.88403e-05	1454.85	0.00184	0.00026315	1454.85	0.00441	0.000267526	568.562	0.00658	0.00086914	1454.85	0.00256	0.000258378	1454.85	0.00958	0.000845645	1454.85	0.00214	0.00012441	1454.85	0.00428	0.00121	1454.85	0.00222
1468.23	0.00418	0.00197	1468.23	0.06473	0.00579	1468.23	0.01237	9.57621e-05	1468.23	0.00367	0.000266923	1468.23	0.00518	0.000189541	585.284	-0.00132	0.000247753	1468.23	0.00299	0.000724962	1468.23	0.0112	0.00106	1468.23	0.00284	8.88403e-05	1468.23	0.00187	0.000254173	1468.23	0.00441	0.000267526	585.284	0.00658	0.00086914	1468.23	0.00256	0.000258378	1468.23	0.00958	0.000845645	1468.23	0.00214	0.00012441	1468.23	0.00428	0.00121	1468.23	0.00222
1481.61	0.00418	0.00197	1481.61	0.06473	0.00579	1481.61	0.01237	9.57621e-05	1481.61	0.00367	0.000266923	1481.61	0.00518	0.000189541	602.007	-0.00132	0.000247753	1481.61	0.00299	0.000724962	1481.61	0.0112	0.00106	1481.61	0.00284	8.88403e-05	1481.61	0.00193	0.000243729	1481.61	0.00441	0.000267526	602.007	0.00658	0.00086914	1481.61	0.00256	0.000258378	1481.61	0.00958	0.000845645	1481.61	0.00214	0.00012441	1481.61	0.00428	0.00121	1481.61	0.00222
1494.98	0.00418	0.00197	1494.98	0.06473	0.00579	1494.98	0.01237	9.57621e-05	1494.98	0.00367	0.000266923	1494.98	0.00518	0.000189541	618.729	-0.00132	0.000247753	1494.98	0.00299	0.000724962	1494.98	0.0112	0.00106	1494.98	0.00284	8.88403e-05	1494.98	0.002	0.000231397	1494.98	0.00441	0.000267526	618.729	0.00658	0.00086914	1494.98	0.00256	0.000258378	1494.98	0.00958	0.000845645	1494.98	0.00214	0.00012441	1494.98	0.00428	0.00121	1494.98	0.00222
1508.36	0.00418	0.00197	1508.36	0.06473	0.00579	1508.36	0.01237	9.57621e-05	1508.36	0.00367	0.000267665	1508.36	0.00518	0.000189541	635.452	-0.00132	0.000247753	1508.36	0.00299	0.000724962	1508.36	0.0112	0.00106	1508.36	0.00284	8.88403e-05	1508.36	0.0021	0.000217588	1508.36	0.00441	0.000267526	635.452	0.00658	0.00086914	1508.36	0.00256	0.000258378	1508.36	0.00958	0.000845645	1508.36	0.00214	0.00012441	1508.36	0.00428	0.0012	1508.36	0.00222
1521.74	0.00418	0.00197	1521.74	0.06473	0.00579	1521.74	0.01237	9.57621e-05	1521.74	0.00367	0.000268418	1521.74	0.00518	0.000189541	652.174	-0.00132	0.000247753	1521.74	0.00299	0.000724962	1521.74	0.01121	0.00106	1521.74	0.00284	8.88403e-05	1521.74	0.00225	0.000206595	1521.74	0.00441	0.000267526	652.174	0.00658	0.00086914	1521.74	0.00256	0.000258378	1521.74	0.00958	0.000845645	1521.74	0.00214	0.00012441	1521.74	0.00429	0.0012	1521.74	0.00222
1535.12	0.00418	0.00197	1535.12	0.06473	0.00579	1535.12	0.01237	9.57621e-05	1535.12	0.00369	0.000268831	1535.12	0.00518	0.000189541	668.896	-0.00132	0.000247753	1535.12	0.00299	0.000724962	1535.12	0.01122	0.00106	1535.12	0.00284	8.88403e-05	1535.12	0.00245	0.000205489	1535.12	0.00442	0.000266549	668.896	0.00658	0.00086914	1535.12	0.00256	0.000258378	1535.12	0.00958	0.000845645	1535.12	0.00214	0.00012441	1535.12	0.00429	0.0012	1535.12	0.00222
1548.49	0.00418	0.00197	1548.49	0.06473	0.00579	1548.49	0.01237	9.57621e-05	1548.49	0.00371	0.000269093	1548.49	0.00518	0.000189541	685.619	-0.00132	0.000247753	1548.49	0.00299	0.000724962	1548.49	0.01123	0.00106	1548.49	0.00284	8.88403e-05	1548.49	0.00273	0.000221209	1548.49	0.00442	0.000267506	685.619	0.00658	0.00086914	1548.49	0.00256	0.000258378	1548.49	0.00958	0.000845645	1548.49	0.00214	0.00012441	1548.49	0.00429	0.0012	1548.49	0.00222
1561.87	0.00418	0.00197	1561.87	0.06473	0.00579	1561.87	0.01237	9.57621e-05	1561.87	0.00376	0.000270398	1561.87	0.00519	0.000190914	702.341	-0.00132	0.000247753	1561.87	0.00299	0.000724962	1561.87	0.01126	0.00106	1561.87	0.00284	8.88403e-05	1561.87	0.00313	0.000259765	1561.87	0.00444	0.000266549	702.341	0.00658	0.00086914	1561.87	0.00256	0.000258378	1561.87	0.00958	0.000845645	1561.87	0.00214	0.00012441	1561.87	0.00429	0.0012	1561.87	0.00222
1575.25	0.00418	0.00197	1575.25	0.06473	0.00579	1575.25	0.01237	9.57621e-05	1575.25	0.00385	0.000270747	1575.25	0.00519	0.000187212	719.064	-0.00132	0.000247753	1575.25	0.003	0.000726822	1575.25	0.0113	0.00107	1575.25	0.00284	8.88403e-05	1575.25	0.00369	0.000323934	1575.25	0.00446	0.000264666	719.064	0.00658	0.00086914	1575.25	0.00256	0.000258378	1575.25	0.00958	0.000845645	1575.25	0.00214	0.00012441	1575.25	0.0043	0.0012	1575.25	0.00222
1588.63	0.00418	0.00197	1588.63	0.06473	0.00579	1588.63	0.01237	9.57621e-05	1588.63	0.00403	0.000271846	1588.63	0.00521	0.000184912	735.786	-0.00132	0.000247753	1588.63	0.003	0.000728682	1588.63	0.01137	0.00108	1588.63	0.00284	8.88403e-05	1588.63	0.00449	0.000412045	1588.63	0.00452	0.000262953	735.786	0.00658	0.00086914	1588.63	0.00256	0.000258378	1588.63	0.00958	0.000845645	1588.63	0.00214	0.00012441	1588.63	0.00431	0.00119	1588.63	0.00222
1602.01	0.00419	0.00196	1602.01	0.06474	0.00578	1602.01	0.01237	9.57621e-05	1602.01	0.00437	0.000280364	1602.01	0.00525	0.000181138	752.508	-0.00132	0.000247753	1602.01	0.00301	0.000732403	1602.01	0.0115	0.00109	1602.01	0.00284	8.88403e-05	1602.01	0.00563	0.000520089	1602.01	0.00462	0.00026277	752.508	0.00658	0.00086914	1602.01	0.00256	0.000258378	1602.01	0.00959	0.000844152	1602.01	0.00214	0.00012441	1602.01	0.00431	0.00119	1602.01	0.00222
1615.38	0.00419	0.00196	1615.38	0.06474	0.00578	1615.38	0.01237	9.57621e-05	1615.38	0.00498	0.000349481	1615.38	0.00535	0.0001736	769.231	-0.00132	0.000247753	1615.38	0.00302	0.000737988	1615.38	0.01171	0.00111	1615.38	0.00284	8.88403e-05	1615.38	0.00727	0.000644834	1615.38	0.00482	0.000260832	769.231	0.00658	0.00086914	1615.38	0.00256	0.000258378	1615.38	0.00959	0.000844152	1615.38	0.00214	0.00012441	1615.38	0.00432	0.00118	1615.38	0.00222
1628.76	0.00421	0.00194	1628.76	0.06476	0.00577	1628.76	0.01237	9.57621e-05	1628.76	0.00607	0.000567127	1628.76	0.00556	0.000165137	785.953	-0.00132	0.000247753	1628.76	0.00304	0.000747819	1628.76	0.01205	0.00116	1628.76	0.00284	8.88403e-05	1628.76	0.00963	0.000793952	1628.76	0.00517	0.000259408	785.953	0.00658	0.00086914	1628.76	0.00256	0.000258378	1628.76	0.00959	0.000845951	1628.76	0.00214	0.00012441	1628.76	0.00434	0.00117	1628.76	0.00222
1642.14	0.00426	0.00191	1642.14	0.0648	0.00575	1642.14	0.01237	9.57621e-05	1642.14	0.00796	0.00104	1642.14	0.006	0.000185273	802.676	-0.00132	0.000247753	1642.14	0.00307	0.000760879	1642.14	0.01261	0.00124	1642.14	0.00284	8.88403e-05	1642.14	0.01302	0.000978811	1642.14	0.00581	0.00027	802.676	0.00658	0.00086914	1642.14	0.00256	0.000258378	1642.14	0.00959	0.000845951	1642.14	0.00214	0.00012441	1642.14	0.00436	0.00116	1642.14	0.00222
1655.52	0.00438	0.00183	1655.52	0.06488	0.00571	1655.52	0.01237	9.57621e-05	1655.52	0.0111	0.00192	1655.52	0.00689	0.000294323	819.398	-0.00132	0.000247753	1655.52	0.00312	0.000781973	1655.52	0.01349	0.00139	1655.52	0.00284	8.88403e-05	1655.52	0.01788	0.00123	1655.52	0.0069	0.00030398	819.398	0.00658	0.00086914	1655.52	0.00256	0.000258378	1655.52	0.00959	0.000845951	1655.52	0.00214	0.00012441	1655.52	0.00438	0.00115	1655.52	0.00222
1668.9	0.00465	0.00164	1668.9	0.06507	0.00563	1668.9	0.01237	9.57621e-05	1668.9	0.01619	0.00342	1668.9	0.00864	0.000541479	836.12	-0.00132	0.000247753	1668.9	0.00319	0.000815518	1668.9	0.01487	0.00165	1668.9	0.00284	8.88403e-05	1668.9	0.02482	0.0016	1668.9	0.00873	0.000391583	836.12	0.00658	0.00086914	1668.9	0.00256	0.000258378	1668.9	0.0096	0.000846262	1668.9	0.00214	0.00012441	1668.9	0.00441	0.00113	1668.9	0.00223
1682.27	0.00524	0.00122	1682.27	0.06544	0.00547	1682.27	0.01237	9.57621e-05	1682.27	0.02412	0.00584	1682.27	0.01192	0.000965254	852.843	-0.00132	0.000247753	1682.27	0.00331	0.000865563	1682.27	0.01701	0.00209	1682.27	0.00284	8.88403e-05	1682.27	0.0346	0.00216	1682.27	0.01172	0.00054998	852.843	0.00658	0.00086914	1682.27	0.00256	0.000258378	1682.27	0.0096	0.000848063	1682.27	0.00214	0.00012441	1682.27	0.00445	0.00111	1682.27	0.00224
1695.65	0.00647	0.000350018	1695.65	0.0662	0.00518	1695.65	0.01237	9.57621e-05	1695.65	0.03606	0.00955	1695.65	0.01781	0.00161	869.565	-0.00132	0.000247753	1695.65	0.00349	0.000940077	1695.65	0.02024	0.00273	1695.65	0.00285	9.00823e-05	1695.65	0.0482	0.00301	1695.65	0.01644	0.000801921	869.565	0.00658	0.00086914	1695.65	0.00256	0.000258378	1695.65	0.00961	0.000846896	1695.65	0.00214	0.00012441	1695.65	0.0045	0.00108	1695.65	0.00226
1709.03	0.00887	0.00135	1709.03	0.06764	0.00468	1709.03	0.01238	9.45359e-05	1709.03	0.05344	0.0149	1709.03	0.02794	0.00249	886.288	-0.00132	0.000247753	1709.03	0.00376	0.00105	1709.03	0.02504	0.00364	1709.03	0.00285	8.88403e-05	1709.03	0.06677	0.00429	1709.03	0.0237	0.00116	886.288	0.00658	0.00086914	1709.03	0.00256	0.000258378	1709.03	0.00962	0.000847548	1709.03	0.00214	0.00012441	1709.03	0.00457	0.00105	1709.03	0.00229
1722.41	0.01329	0.00447	1722.41	0.07033	0.00387	1722.41	0.01238	9.45359e-05	1722.41	0.07796	0.02214	1722.41	0.04457	0.00359	903.01	-0.00132	0.000247753	1722.41	0.00417	0.00121	1722.41	0.03205	0.00485	1722.41	0.00287	8.64313e-05	1722.41	0.09158	0.00612	1722.41	0.03452	0.00163	903.01	0.00658	0.00086914	1722.41	0.00256	0.000258378	1722.41	0.00965	0.000850368	1722.41	0.00214	0.00012441	1722.41	0.00466	0.001	1722.41	0.00234
1735.79	0.02098	0.00991	1735.79	0.07513	0.00264	1735.79	0.01238	9.45359e-05	1735.79	0.11167	0.03115	1735.79	0.07066	0.0048	919.732	-0.00132	0.000247753	1735.79	0.00479	0.00144	1735.79	0.04204	0.00641	1735.79	0.0029	8.41295e-05	1735.79	0.1239	0.00865	1735.79	0.05018	0.00224	919.732	0.00658	0.00086914	1735.79	0.00256	0.000258378	1735.79	0.00969	0.000852508	1735.79	0.00214	0.00012441	1735.79	0.00478	0.000946956	1735.79	0.00241
1749.16	0.03359	0.01882	1749.16	0.08337	0.00116	1749.16	0.01238	9.45359e-05	1749.16	0.15706	0.04122	1749.16	0.1096	0.00587	936.455	-0.00132	0.000247753	1749.16	0.00576	0.00177	1749.16	0.05598	0.00833	1749.16	0.00296	7.98842e-05	1749.16	0.16487	0.012	1749.16	0.07214	0.00297	936.455	0.00658	0.00086914	1749.16	0.00256	0.000258378	1749.16	0.00975	0.000855596	1749.16	0.00214	0.00012441	1749.16	0.00495	0.000876096	1749.16	0.00254
1762.54	0.05302	0.03254	1762.54	0.09697	0.0022	1762.54	0.01238	9.45359e-05	1762.54	0.21707	0.05093	1762.54	0.16484	0.00648	953.177	-0.00132	0.000247753	1762.54	0.00728	0.00223	1762.54	0.07497	0.01063	1762.54	0.00307	7.68838e-05	1762.54	0.21528	0.01619	1762.54	0.102	0.00382	953.177	0.00658	0.00086914	1762.54	0.00256	0.000258378	1762.54	0.00986	0.000861177	1762.54	0.00214	0.00012441	1762.54	0.00518	0.000786787	1762.54	0.00275
1775.92	0.08119	0.05238	1775.92	0.11841	0.00517	1775.92	0.01239	9.64365e-05	1775.92	0.29503	0.05832	1775.92	0.23906	0.00625	969.9	-0.00132	0.000247753	1775.92	0.00978	0.00287	1775.92	0.10018	0.01328	1775.92	0.00329	7.90452e-05	1775.92	0.27529	0.02114	1775.92	0.14132	0.00477	969.9	0.00658	0.00086914	1775.92	0.00256	0.000258378	1775.92	0.01	0.000870564	1775.92	0.00214	0.00012633	1775.92	0.0055	0.000680403	1775.92	0.00306
1789.3	0.11954	0.07913	1789.3	0.15069	0.00864	1789.3	0.01242	9.57621e-05	1789.3	0.39664	0.06077	1789.3	0.33322	0.0049	986.622	-0.00132	0.000247753	1789.3	0.014	0.00375	1789.3	0.13279	0.01622	1789.3	0.00369	0.000112891	1789.3	0.34428	0.02658	1789.3	0.19137	0.00579	986.622	0.00658	0.00086914	1789.3	0.00256	0.000258378	1789.3	0.01024	0.000884467	1789.3	0.00215	0.000125492	1789.3	0.00596	0.000567297	1789.3	0.00355
1802.68	0.16856	0.11255	1802.68	0.19688	0.01209	1802.68	0.0125	9.76578e-05	1802.68	0.53401	0.05278	1802.68	0.44552	0.00238	1003.34	-0.00132	0.000247753	1802.68	0.02122	0.00489	1802.68	0.17375	0.01936	1802.68	0.00441	0.000198504	1802.68	0.42067	0.03203	1802.68	0.25297	0.00685	1003.34	0.00658	0.00086914	1802.68	0.00257	0.000260028	1802.68	0.01058	0.000912812	1802.68	0.00215	0.000125492	1802.68	0.0066	0.000479768	1802.68	0.00429
1816.05	0.22766	0.15061	1816.05	0.25949	0.01491	1816.05	0.01266	0.000100167	1816.05	0.71039	0.03393	1816.05	0.57059	0.00114	1020.07	-0.00132	0.000247753	1816.05	0.03356	0.00632	1816.05	0.22369	0.02252	1816.05	0.00568	0.000356687	1816.05	0.50188	0.03684	1816.05	0.32608	0.00792	1020.07	0.00658	0.00086914	1816.05	0.00257	0.000260028	1816.05	0.01109	0.000960419	1816.05	0.00216	0.000124677	1816.05	0.00752	0.000523347	1816.05	0.00538
1829.43	0.29543	0.18877	1829.43	0.33952	0.0164	1829.43	0.01302	0.000100167	1829.43	0.87346	0.03235	1829.43	0.69943	0.00474	1036.79	-0.00132	0.000247753	1829.43	0.05412	0.00801	1829.43	0.28264	0.02551	1829.43	0.00781	0.000614663	1829.43	0.58453	0.04023	1829.43	0.40965	0.00898	1036.79	0.00658	0.00086914	1829.43	0.00257	0.000260028	1829.43	0.01184	0.00104	1829.43	0.00218	0.000122761	1829.43	0.00885	0.000770904	1829.43	0.00698
1842.81	0.37047	0.21973	1842.81	0.43539	0.01602	1842.81	0.01378	9.89014e-05	1842.81	0.93713	0.02129	1842.81	0.82019	0.00776	1053.51	-0.00132	0.000247753	1842.81	0.08705	0.00999	1842.81	0.34988	0.02806	1842.81	0.01131	0.00102	1842.81	0.6646	0.04143	1842.81	0.50136	0.01003	1053.51	0.00658	0.00086914	1842.81	0.00257	0.000258349	1842.81	0.0129	0.00119	1842.81	0.00221	0.000120477	1842.81	0.01073	0.00119	1842.81	0.00927
1856.19	0.45187	0.23418	1856.19	0.54222	0.01358	1856.19	0.0153	8.64313e-05	1856.19	0.89654	0.01445	1856.19	0.91988	0.00968	1070.23	-0.00132	0.000247753	1856.19	0.13701	0.01243	1856.19	0.42373	0.02987	1856.19	0.01687	0.00162	1856.19	0.73799	0.03977	1856.19	0.5976	0.01105	1070.23	0.00658	0.00086914	1856.19	0.00257	0.000260007	1856.19	0.01442	0.00141	1856.19	0.00226	0.000118431	1856.19	0.01343	0.00177	1856.19	0.01252
1869.57	0.53826	0.22338	1869.57	0.65163	0.00975	1869.57	0.0182	5.55111e-05	1869.57	0.82162	0.03474	1869.57	0.98665	0.01118	1086.96	-0.00132	0.000247753	1869.57	0.20817	0.01573	1869.57	0.5016	0.03068	1869.57	0.02543	0.0025	1869.57	0.80091	0.03489	1869.57	0.69364	0.01202	1086.96	0.00658	0.00086914	1869.57	0.00258	0.000258349	1869.57	0.01653	0.00175	1869.57	0.00234	0.000115582	1869.57	0.01724	0.00249	1869.57	0.01703
1882.94	0.62477	0.1834	1882.94	0.7525	0.00763	1882.94	0.02348	8.32666e-05	1882.94	0.75017	0.03098	1882.94	1.01222	0.01457	1103.68	-0.00132	0.000247753	1882.94	0.30242	0.02021	1882.94	0.57996	0.03021	1882.94	0.03818	0.00372	1882.94	0.85035	0.02687	1882.94	0.78388	0.01291	1103.68	0.00658	0.00086914	1882.94	0.0026	0.000258335	1882.94	0.01945	0.00223	1882.94	0.00249	0.000111072	1882.94	0.02261	0.00336	1882.94	0.0232
1896.32	0.69974	0.11927	1896.32	0.83272	0.01133	1896.32	0.03264	0.000287949	1896.32	0.68112	0.02077	1896.32	0.99355	0.0212	1120.4	-0.00132	0.000247753	1896.32	0.41757	0.02549	1896.32	0.65461	0.0283	1896.32	0.05659	0.00537	1896.32	0.88441	0.01652	1896.32	0.86245	0.01365	1120.4	0.00658	0.00086914	1896.32	0.00262	0.000260007	1896.32	0.02341	0.00288	1896.32	0.00273	0.000110269	1896.32	0.03008	0.00435	1896.32	0.03148
1909.7	0.74484	0.04566	1909.7	0.88153	0.01758	1909.7	0.04776	0.000690966	1909.7	0.61573	0.02122	1909.7	0.93349	0.02983	1137.12	-0.00132	0.000247753	1909.7	0.54606	0.03019	1909.7	0.72103	0.02495	1909.7	0.08227	0.00751	1909.7	0.9025	0.00816	1909.7	0.92376	0.01417	1137.12	0.00658	0.00086914	1909.7	0.00266	0.000260064	1909.7	0.02872	0.00373	1909.7	0.00312	0.000119086	1909.7	0.04037	0.0054	1909.7	0.04242
1923.08	0.74143	0.01807	1923.08	0.89192	0.02346	1923.08	0.07154	0.00138	1923.08	0.56289	0.02654	1923.08	0.84002	0.03834	1153.85	-0.00132	0.000247753	1923.08	0.67518	0.0322	1923.08	0.77485	0.02046	1923.08	0.11691	0.01018	1923.08	0.90527	0.01548	1923.08	0.96318	0.01439	1153.85	0.00658	0.00086914	1923.08	0.00273	0.000263446	1923.08	0.03574	0.00479	1923.08	0.00373	0.000145003	1923.08	0.05433	0.00643	1923.08	0.05661
1936.45	0.6808	0.05652	1936.45	0.86229	0.02791	1936.45	0.10709	0.00247	1936.45	0.527	0.02972	1936.45	0.72453	0.0449	1170.57	-0.00132	0.000247753	1936.45	0.78914	0.02949	1936.45	0.81233	0.01585	1936.45	0.16201	0.01336	1936.45	0.89442	0.02836	1936.45	0.97762	0.01428	1170.57	0.00658	0.00086914	1936.45	0.00285	0.000268542	1936.45	0.04488	0.0061	1936.45	0.00467	0.000197803	1936.45	0.07296	0.00729	1936.45	0.0747
1949.83	0.57122	0.06547	1949.83	0.79685	0.03054	1949.83	0.15751	0.00405	1949.83	0.49836	0.03129	1949.83	0.59952	0.04829	1187.29	-0.00132	0.000247753	1949.83	0.87281	0.02129	1949.83	0.83081	0.01381	1949.83	0.21865	0.01699	1949.83	0.87231	0.04044	1949.83	0.96593	0.01386	1187.29	0.00658	0.00086914	1949.83	0.00304	0.000281944	1949.83	0.05661	0.00767	1949.83	0.0061	0.000283986	1949.83	0.09739	0.00778	1949.83	0.09733
1963.21	0.43587	0.05233	1963.21	0.70465	0.03131	1963.21	0.22528	0.00614	1963.21	0.45673	0.02773	1963.21	0.47642	0.04812	1204.01	-0.00132	0.000247753	1963.21	0.9157	0.01124	1963.21	0.82902	0.01727	1963.21	0.28713	0.02091	1963.21	0.84164	0.05014	1963.21	0.92905	0.01318	1204.01	0.00658	0.00086914	1963.21	0.00339	0.000308407	1963.21	0.07145	0.0095	1963.21	0.00822	0.000408099	1963.21	0.12876	0.00767	1963.21	0.12515
1976.59	0.30252	0.03024	1976.59	0.59741	0.03035	1976.59	0.31136	0.00867	1976.59	0.39077	0.01557	1976.59	0.36405	0.04471	1220.74	-0.00132	0.000247753	1976.59	0.91482	0.01799	1976.59	0.80727	0.02459	1976.59	0.36669	0.0249	1976.59	0.80507	0.05664	1976.59	0.86988	0.01235	1220.74	0.00658	0.00086914	1976.59	0.00399	0.000366848	1976.59	0.08992	0.01159	1976.59	0.01133	0.000575976	1976.59	0.16815	0.00678	1976.59	0.1587
1989.97	0.19201	0.01055	1989.97	0.48716	0.02793	1989.97	0.41433	0.01141	1989.97	0.31083	0.0134	1989.97	0.2679	0.03896	1237.46	-0.00132	0.000247753	1989.97	0.87518	0.03461	1989.97	0.76738	0.0331	1989.97	0.45526	0.02868	1989.97	0.76497	0.05963	1989.97	0.7929	0.01149	1237.46	0.00658	0.00086914	1989.97	0.00503	0.000488312	1989.97	0.11257	0.01389	1989.97	0.01578	0.000792985	1989.97	0.21641	0.0052	1989.97	0.19838
2003.34	0.11279	0.0014	2003.34	0.38402	0.02443	2003.34	0.52968	0.01397	2003.34	0.23686	0.0255	2003.34	0.19023	0.03198	1254.18	-0.00132	0.000247753	2003.34	0.80785	0.04932	2003.34	0.71243	0.04137	2003.34	0.54935	0.0319	2003.34	0.72327	0.05924	2003.34	0.70363	0.01066	1254.18	0.00658	0.00086914	2003.34	0.00684	0.000731591	2003.34	0.1399	0.01638	2003.34	0.02205	0.00107	2003.34	0.27397	0.0044	2003.34	0.2444
2016.72	0.06258	0.00582	2016.72	0.29484	0.02031	2016.72	0.64974	0.0159	2016.72	0.17944	0.03078	2016.72	0.13068	0.02479	1270.9	-0.00132	0.000247753	2016.72	0.72649	0.05882	2016.72	0.64633	0.04853	2016.72	0.6442	0.03424	2016.72	0.68142	0.05604	2016.72	0.60796	0.00992	1270.9	0.00658	0.00086914	2016.72	0.00995	0.0012	2016.72	0.17234	0.01897	2016.72	0.03068	0.00141	2016.72	0.34066	0.00744	2016.72	0.29668
2030.1	0.03384	0.00557	2030.1	0.22297	0.01606	2030.1	0.76417	0.0167	2030.1	0.13716	0.02937	2030.1	0.0872	0.01821	1287.63	-0.00132	0.000247753	2030.1	0.64375	0.06221	2030.1	0.57343	0.05399	2030.1	0.73403	0.0354	2030.1	0.64046	0.05098	2030.1	0.51152	0.00921	1287.63	0.00658	0.00086914	2030.1	0.01516	0.00203	2030.1	0.21019	0.02158	2030.1	0.04234	0.00183	2030.1	0.41554	0.01326	2030.1	0.35482
2043.48	0.01864	0.00352	2043.48	0.16863	0.01214	2043.48	0.86139	0.01607	2043.48	0.10491	0.0249	2043.48	0.05686	0.0127	1304.35	-0.00132	0.000247753	2043.48	0.5687	0.06023	2043.48	0.49795	0.05741	2043.48	0.81265	0.03517	2043.48	0.60111	0.04528	2043.48	0.41915	0.00849	1304.35	0.00658	0.00086914	2043.48	0.02373	0.00346	2043.48	0.2536	0.0241	2043.48	0.05777	0.00231	2043.48	0.49679	0.02036	2043.48	0.41803
2056.86	0.01103	0.00141	2056.86	0.12991	0.00893	2056.86	0.93038	0.01408	2056.86	0.07935	0.01978	2056.86	0.03658	0.00841	1321.07	-0.00132	0.000247753	2056.86	0.50594	0.05463	2056.86	0.42368	0.05865	2056.86	0.87411	0.03347	2056.86	0.56382	0.04031	2056.86	0.3346	0.0077	1321.07	0.00658	0.00086914	2056.86	0.03736	0.00576	2056.86	0.30247	0.02643	2056.86	0.07777	0.00286	2056.86	0.58172	0.02784	2056.86	0.48515
2070.23	0.00735	0.000123744	2070.23	0.10383	0.00668	2070.23	0.96281	0.01149	2070.23	0.05899	0.01506	2070.23	0.0236	0.00529	1337.79	-0.00132	0.000247753	2070.23	0.45611	0.04736	2070.23	0.35365	0.05778	2070.23	0.91346	0.03038	2070.23	0.52895	0.03717	2070.23	0.2603	0.00684	1337.79	0.00658	0.00086914	2070.23	0.05825	0.00926	2070.23	0.35645	0.02845	2070.23	0.10317	0.00347	2070.23	0.66691	0.03477	2070.23	0.55459
2083.61	0.0056	0.00105	2083.61	0.08718	0.00549	2083.61	0.95466	0.01016	2083.61	0.04309	0.01108	2083.61	0.0156	0.00316	1354.52	-0.00132	0.000247753	2083.61	0.41713	0.04002	2083.61	0.29001	0.05505	2083.61	0.92742	0.02616	2083.61	0.49672	0.03617	2083.61	0.19747	0.00592	1354.52	0.00658	0.00086914	2083.61	0.08895	0.01428	2083.61	0.41488	0.03007	2083.61	0.13473	0.00413	2083.61	0.74846	0.04018	2083.61	0.62443
2096.99	0.0048	0.00155	2096.99	0.07708	0.00513	2096.99	0.90702	0.01183	2096.99	0.03102	0.00791	2096.99	0.01087	0.00177	1371.24	-0.00132	0.000247753	2096.99	0.3857	0.03355	2096.99	0.23405	0.05083	2096.99	0.9148	0.02117	2096.99	0.46726	0.0366	2096.99	0.14621	0.00497	1371.24	0.00658	0.00086914	2096.99	0.13213	0.021	2096.99	0.47677	0.0312	2096.99	0.1731	0.00481	2096.99	0.82235	0.04317	2096.99	0.69247
2110.37	0.00444	0.00179	2110.37	0.07124	0.00519	2110.37	0.82591	0.0153	2110.37	0.02213	0.00549	2110.37	0.00818	0.000917297	1387.96	-0.00132	0.000247754	2110.37	0.35846	0.02829	2110.37	0.18624	0.04556	2110.37	0.87668	0.01596	2110.37	0.4406	0.03733	2110.37	0.1058	0.00404	1387.96	0.00658	0.00086914	2110.37	0.18998	0.02939	2110.37	0.54079	0.03181	2110.37	0.21868	0.00549	2110.37	0.88487	0.04297	2110.37	0.75635
2123.75	0.00429	0.00189	2123.75	0.06803	0.00537	2123.75	0.72097	0.01859	2123.75	0.01579	0.00373	2123.75	0.00671	0.000420159	1404.68	-0.00132	0.000247754	2123.75	0.33272	0.02419	2123.75	0.14645	0.0397	2123.75	0.81627	0.01121	2123.75	0.4166	0.03744	2123.75	0.07499	0.00318	1404.68	0.00658	0.00086914	2123.75	0.26366	0.03901	2123.75	0.60535	0.03191	2123.75	0.2716	0.00615	2123.75	0.93304	0.0392	2123.75	0.81364
2137.12	0.00422	0.00194	2137.12	0.06634	0.00553	2137.12	0.60362	0.02063	2137.12	0.01141	0.00249	2137.12	0.00593	0.000158149	1421.4	-0.00132	0.000247754	2137.12	0.30676	0.02103	2137.12	0.11411	0.03368	2137.12	0.73848	0.00796	2137.12	0.39492	0.03652	2137.12	0.05225	0.00243	1421.4	0.00658	0.00086914	2137.12	0.35256	0.04895	2137.12	0.66858	0.03154	2137.12	0.33155	0.00675	2137.12	0.96496	0.03184	2137.12	0.86204
2150.5	0.0042	0.00196	2150.5	0.06548	0.00564	2150.5	0.48502	0.02105	2150.5	0.00847	0.00165	2150.5	0.00554	9.05129e-05	1438.13	-0.00132	0.000246057	2150.5	0.27978	0.01854	2150.5	0.08836	0.02785	2150.5	0.64919	0.00723	2150.5	0.37505	0.03461	2150.5	0.03598	0.0018	1438.13	0.00658	0.00086914	2150.5	0.45387	0.05787	2150.5	0.72846	0.0308	2150.5	0.39774	0.00729	2150.5	0.97997	0.02134	2150.5	0.89953
2163.88	0.00419	0.00196	2163.88	0.06507	0.00571	2163.88	0.37442	0.01992	2163.88	0.00656	0.0011	2163.88	0.00535	0.000133389	1454.85	-0.00131	0.000246132	2163.88	0.25171	0.0165	2163.88	0.06825	0.02247	2163.88	0.5546	0.00832	2163.88	0.35631	0.03207	2163.88	0.0247	0.00129	1454.85	0.00658	0.00086914	2163.88	0.56243	0.06414	2163.88	0.78291	0.02983	2163.88	0.46887	0.00779	2163.88	0.97871	0.00855	2163.88	0.92446
2177.26	0.00418	0.00197	2177.26	0.06488	0.00575	2177.26	0.27814	0.01762	2177.26	0.00537	0.00075788	2177.26	0.00525	0.000164057	1471.57	-0.00131	0.000244522	2177.26	0.22302	0.01475	2177.26	0.05282	0.01772	2177.26	0.46049	0.00961	2177.26	0.33792	0.02943	2177.26	0.0171	0.000907165	1471.57	0.00658	0.00086914	2177.26	0.67117	0.06622	2177.26	0.82988	0.02876	2177.26	0.54308	0.00829	2177.26	0.96292	0.00584	2177.26	0.93572
2190.64	0.00418	0.00197	2190.64	0.06479	0.00577	2190.64	0.19937	0.01465	2190.64	0.00464	0.000546355	2190.64	0.00521	0.000179392	1488.29	-0.00129	0.000241323	2190.64	0.19441	0.01317	2190.64	0.04116	0.01367	2190.64	0.37168	0.01033	2190.64	0.3191	0.02716	2190.64	0.01215	0.000632502	1488.29	0.00658	0.00086914	2190.64	0.77198	0.06295	2190.64	0.86753	0.02771	2190.64	0.61806	0.00891	2190.64	0.93522	0.01986	2190.64	0.9328
2204.01	0.00418	0.00197	2204.01	0.06476	0.00578	2204.01	0.13849	0.01149	2204.01	0.0042	0.00042004	2204.01	0.0052	0.000185363	1505.02	-0.00126	0.000233275	2204.01	0.16665	0.0117	2204.01	0.03249	0.01034	2204.01	0.2917	0.01033	2204.01	0.29922	0.02544	2204.01	0.009	0.000450333	1505.02	0.00658	0.00086914	2204.01	0.85705	0.05405	2204.01	0.8943	0.02673	2204.01	0.69109	0.00981	2204.01	0.8987	0.03288	2204.01	0.91586
2217.39	0.00418	0.00197	2217.39	0.06474	0.00578	2217.39	0.09393	0.00854	2217.39	0.00396	0.000349926	2217.39	0.00519	0.000187686	1521.74	-0.00121	0.000221105	2217.39	0.14048	0.01032	2217.39	0.02612	0.00769	2217.39	0.2227	0.00972	2217.39	0.27786	0.02413	2217.39	0.00706	0.000344034	1521.74	0.00658	0.00086914	2217.39	0.92015	0.04027	2217.39	0.90905	0.02581	2217.39	0.7592	0.01114	2217.39	0.85655	0.04386	2217.39	0.88564
2230.77	0.00418	0.00197	2230.77	0.06474	0.00578	2230.77	0.06294	0.00603	2230.77	0.00382	0.000309719	2230.77	0.00518	0.000189541	1538.46	-0.0011	0.000199664	2230.77	0.11646	0.00901	2230.77	0.02152	0.00564	2230.77	0.16547	0.00865	2230.77	0.25489	0.02285	2230.77	0.0059	0.00029334	1538.46	0.00658	0.00086914	2230.77	0.9577	0.02365	2230.77	0.9111	0.02489	2230.77	0.81941	0.013	2230.77	0.81172	0.05219	2230.77	0.8435
2244.15	0.00418	0.00197	2244.15	0.06473	0.00579	2244.15	0.04245	0.00405	2244.15	0.00374	0.000288682	2244.15	0.00518	0.000189541	1555.18	-0.000902975	0.000166981	2244.15	0.095	0.00778	2244.15	0.01823	0.00411	2244.15	0.11976	0.00734	2244.15	0.23052	0.02129	2244.15	0.00523	0.000273882	1555.18	0.00658	0.00086914	2244.15	0.96921	0.01059	2244.15	0.90035	0.02386	2244.15	0.8689	0.0154	2244.15	0.76667	0.05758	2244.15	0.79126
2257.53	0.00418	0.00197	2257.53	0.06473	0.00579	2257.53	0.02953	0.0026	2257.53	0.0037	0.000277215	2257.53	0.00518	0.000189541	1571.91	-0.000548578	0.000151456	2257.53	0.07628	0.00664	2257.53	0.01593	0.00301	2257.53	0.08455	0.00596	2257.53	0.20522	0.01931	2257.53	0.00485	0.000267104	1571.91	0.00659	0.000871017	2257.53	0.95716	0.01885	2257.53	0.87723	0.0226	2257.53	0.90522	0.01823	2257.53	0.72328	0.06011	2257.53	0.73108
2270.9	0.00418	0.00197	2270.9	0.06473	0.00579	2270.9	0.02176	0.00161	2270.9	0.00369	0.000272648	2270.9	0.00518	0.000189541	1588.63	7.10367e-05	0.000245687	2270.9	0.06036	0.00559	2270.9	0.01433	0.00225	2270.9	0.05836	0.00464	2270.9	0.17969	0.01696	2270.9	0.00464	0.000266917	1588.63	0.00659	0.000871017	2270.9	0.92621	0.03267	2270.9	0.84269	0.02106	2270.9	0.92654	0.02134	2270.9	0.68274	0.06015	2270.9	0.66531
2284.28	0.00418	0.00197	2284.28	0.06473	0.00579	2284.28	0.0173	0.000965649	2284.28	0.00367	0.000268831	2284.28	0.00518	0.000189541	1605.35	0.00112	0.000501834	2284.28	0.04711	0.00466	2284.28	0.01324	0.00175	2284.28	0.03952	0.00346	2284.28	0.15469	0.01447	2284.28	0.00453	0.000265916	1605.35	0.00659	0.000871017	2284.28	0.88216	0.04357	2284.28	0.79812	0.01921	2284.28	0.93177	0.02452	2284.28	0.64566	0.05828	2284.28	0.59638
2297.66	0.00418	0.00197	2297.66	0.06473	0.00579	2297.66	0.01486	0.000573385	2297.66	0.00367	0.0002681	2297.66	0.00518	0.000189541	1622.07	0.00287	0.00094911	2297.66	0.03634	0.00383	2297.66	0.01251	0.00144	2297.66	0.0264	0.00249	2297.66	0.13096	0.01212	2297.66	0.00447	0.00026659	1622.07	0.00659	0.000870447	2297.66	0.83079	0.0507	2297.66	0.74531	0.01708	2297.66	0.92064	0.02758	2297.66	0.61211	0.05514	2297.66	0.52657
2311.04	0.00418	0.00197	2311.04	0.06473	0.00579	2311.04	0.01357	0.00034484	2311.04	0.00367	0.000266923	2311.04	0.00518	0.000189541	1638.8	0.00567	0.00166	2311.04	0.02777	0.00313	2311.04	0.01202	0.00126	2311.04	0.01756	0.00172	2311.04	0.10913	0.01017	2311.04	0.00444	0.000266549	1638.8	0.00659	0.000870447	2311.04	0.77703	0.05456	2311.04	0.68626	0.01476	2311.04	0.89375	0.0303	2311.04	0.58184	0.05143	2311.04	0.45799
2324.41	0.00418	0.00197	2324.41	0.06473	0.00579	2324.41	0.01293	0.000220177	2324.41	0.00367	0.000266923	2324.41	0.00518	0.000189541	1655.52	0.01006	0.00275	2324.41	0.02109	0.00254	2324.41	0.01171	0.00117	2324.41	0.01178	0.00113	2324.41	0.08965	0.00876	2324.41	0.00442	0.000267506	1655.52	0.0066	0.000869881	2324.41	0.72439	0.05622	2324.41	0.62308	0.01236	2324.41	0.85251	0.03252	2324.41	0.55433	0.04774	2324.41	0.39241
2337.79	0.00418	0.00197	2337.79	0.06473	0.00579	2337.79	0.01262	0.000153768	2337.79	0.00366	0.000266194	2337.79	0.00518	0.000189541	1672.24	0.01675	0.00433	2337.79	0.01599	0.00206	2337.79	0.01151	0.00112	2337.79	0.00813	0.000708616	2337.79	0.07272	0.00783	2337.79	0.00442	0.000266549	1672.24	0.00664	0.000871756	2337.79	0.67481	0.05678	2337.79	0.55789	0.01003	2337.79	0.79902	0.03407	2337.79	0.52892	0.04452	2337.79	0.33124
2351.17	0.00418	0.00197	2351.17	0.06473	0.00579	2351.17	0.01248	0.000121579	2351.17	0.00366	0.000266194	2351.17	0.00518	0.000189541	1688.96	0.02665	0.00657	2351.17	0.01217	0.00168	2351.17	0.01139	0.00109	2351.17	0.00588	0.000416191	2351.17	0.05838	0.0072	2351.17	0.00442	0.000266549	1688.96	0.00672	0.000872508	2351.17	0.62888	0.05703	2351.17	0.49267	0.00793	2351.17	0.73587	0.03487	2351.17	0.50498	0.04201	2351.17	0.27548
2364.55	0.00418	0.00197	2364.55	0.06473	0.00579	2364.55	0.01242	0.000106476	2364.55	0.00366	0.000266194	2364.55	0.00518	0.000189541	1705.69	0.04091	0.00961	2364.55	0.00937	0.00139	2364.55	0.01131	0.00107	2364.55	0.00454	0.000221769	2364.55	0.04651	0.00666	2364.55	0.00441	0.000267526	1705.69	0.00692	0.000879116	2364.55	0.5862	0.05737	2364.55	0.42918	0.00624	2364.55	0.66596	0.03488	2364.55	0.48187	0.04025	2364.55	0.22577
2377.93	0.00418	0.00197	2377.93	0.06473	0.00579	2377.93	0.01239	9.95546e-05	2377.93	0.00366	0.000266194	2377.93	0.00518	0.000189541	1722.41	0.06086	0.01355	2377.93	0.00735	0.00118	2377.93	0.01126	0.00107	2377.93	0.00377	9.75439e-05	2377.93	0.03685	0.0061	2377.93	0.00441	0.000267526	1722.41	0.00737	0.000897571	2377.93	0.54584	0.05784	2377.93	0.36888	0.0051	2377.93	0.59226	0.03409	2377.93	0.4591	0.03915	2377.93	0.18235
2391.3	0.00418	0.00197	2391.3	0.06473	0.00579	2391.3	0.01238	9.64365e-05	2391.3	0.00366	0.000266194	2391.3	0.00518	0.000189541	1739.13	0.08798	0.01846	2391.3	0.00592	0.00103	2391.3	0.01123	0.00106	2391.3	0.00333	2.71484e-05	2391.3	0.02912	0.00548	2391.3	0.00441	0.000267526	1739.13	0.00835	0.000949013	2391.3	0.50676	0.05836	2391.3	0.31291	0.00456	2391.3	0.51764	0.03258	2391.3	0.43628	0.03853	2391.3	0.14518
2404.68	0.00418	0.00197	2404.68	0.06473	0.00579	2404.68	0.01238	9.45359e-05	2404.68	0.00366	0.000266194	2404.68	0.00518	0.000189541	1755.85	0.12375	0.02425	2404.68	0.00493	0.000933565	2404.68	0.01122	0.00106	2404.68	0.0031	3.67171e-05	2404.68	0.02299	0.0048	2404.68	0.00441	0.000267526	1755.85	0.01036	0.00107	2404.68	0.46807	0.05877	2404.68	0.26206	0.00447	2404.68	0.44465	0.03046	2404.68	0.41317	0.03822	2404.68	0.11398
2418.06	0.00418	0.00197	2418.06	0.06473	0.00579	2418.06	0.01238	9.45359e-05	2418.06	0.00366	0.000266194	2418.06	0.00518	0.000189541	1772.58	0.16952	0.03072	2418.06	0.00425	0.000865078	2418.06	0.01121	0.00106	2418.06	0.00297	6.00925e-05	2418.06	0.01818	0.00411	2418.06	0.00441	0.000267526	1772.58	0.01427	0.00132	2418.06	0.42927	0.05892	2418.06	0.2168	0.00456	2418.06	0.37543	0.02787	2418.06	0.38967	0.0381	2418.06	0.08828
2431.44	0.00418	0.00197	2431.44	0.06473	0.00579	2431.44	0.01238	9.45359e-05	2431.44	0.00366	0.000266194	2431.44	0.00518	0.000189541	1789.3	0.22624	0.03746	2431.44	0.0038	0.000818707	2431.44	0.0112	0.00106	2431.44	0.00291	7.3131e-05	2431.44	0.01442	0.00344	2431.44	0.00441	0.000267526	1789.3	0.02146	0.00181	2431.44	0.39022	0.05865	2431.44	0.17729	0.00462	2431.44	0.3116	0.02495	2431.44	0.36579	0.03811	2431.44	0.0675
2444.82	0.00418	0.00197	2444.82	0.06473	0.00579	2444.82	0.01237	9.57621e-05	2444.82	0.00366	0.000266194	2444.82	0.00518	0.000189541	1806.02	0.29422	0.04391	2444.82	0.0035	0.000786429	2444.82	0.0112	0.00106	2444.82	0.00287	8.06455e-05	2444.82	0.01149	0.00283	2444.82	0.00441	0.000267526	1806.02	0.03399	0.00269	2444.82	0.35113	0.0578	2444.82	0.14343	0.00458	2444.82	0.25426	0.02187	2444.82	0.34164	0.03823	2444.82	0.051
2458.19	0.00418	0.00197	2458.19	0.06473	0.00579	2458.19	0.01237	9.57621e-05	2458.19	0.00366	0.000266194	2458.19	0.00518	0.000189541	1822.74	0.37285	0.04935	2458.19	0.00331	0.000766036	2458.19	0.0112	0.00106	2458.19	0.00286	8.44152e-05	2458.19	0.00921	0.00229	2458.19	0.00441	0.000267526	1822.74	0.0546	0.00416	2458.19	0.31246	0.05626	2458.19	0.11494	0.00441	2458.19	0.20401	0.01878	2458.19	0.31743	0.03846	2458.19	0.03812
2471.57	0.00418	0.00197	2471.57	0.06473	0.00579	2471.57	0.01237	9.57621e-05	2471.57	0.00366	0.000266194	2471.57	0.00518	0.000189541	1839.46	0.46039	0.05301	2471.57	0.00319	0.000751076	2471.57	0.0112	0.00106	2471.57	0.00285	8.81917e-05	2471.57	0.00743	0.00183	2471.57	0.00441	0.000267526	1839.46	0.08659	0.0064	2471.57	0.27483	0.054	2471.57	0.09137	0.00412	2471.57	0.16101	0.01578	2471.57	0.29339	0.03878	2471.57	0.02825
2484.95	0.00418	0.00197	2484.95	0.06473	0.00579	2484.95	0.01237	9.57621e-05	2484.95	0.00366	0.000266194	2484.95	0.00518	0.000189541	1856.19	0.55384	0.05415	2484.95	0.00311	0.00074144	2484.95	0.0112	0.00106	2484.95	0.00285	9.00823e-05	2484.95	0.00606	0.00145	2484.95	0.00441	0.000267526	1856.19	0.13336	0.00957	2484.95	0.23885	0.05103	2484.95	0.07221	0.00376	2484.95	0.12502	0.013	2484.95	0.26979	0.03916	2484.95	0.02081
2498.33	0.00418	0.00197	2498.33	0.06473	0.00579	2498.33	0.01237	9.57621e-05	2498.33	0.00366	0.000266194	2498.33	0.00518	0.000189541	1872.91	0.64896	0.05224	2498.33	0.00306	0.000736858	2498.33	0.0112	0.00106	2498.33	0.00284	8.88403e-05	2498.33	0.005	0.00115	2498.33	0.00441	0.000267526	1872.91	0.19762	0.01364	2498.33	0.2051	0.04745	2498.33	0.0569	0.00335	2498.33	0.09556	0.01048	2498.33	0.2469	0.03956	2498.33	0.0153
2511.71	0.00418	0.00197	2511.71	0.06473	0.00579	2511.71	0.01237	9.57621e-05	2511.71	0.00366	0.000266194	2511.71	0.00518	0.000189541	1889.63	0.74047	0.04706	2511.71	0.00303	0.000732077	2511.71	0.0112	0.00106	2511.71	0.00284	8.88403e-05	2511.71	0.00419	0.000907842	2511.71	0.00441	0.000267526	1889.63	0.28035	0.01835	2511.71	0.17402	0.04339	2511.71	0.04485	0.00293	2511.71	0.07195	0.00828	2511.71	0.22494	0.03991	2511.71	0.01129
2525.08	0.00418	0.00197	2525.08	0.06473	0.00579	2525.08	0.01237	9.57621e-05	2525.08	0.00366	0.000266194	2525.08	0.00518	0.000189541	1906.35	0.82251	0.03878	2525.08	0.00302	0.000729188	2525.08	0.0112	0.00106	2525.08	0.00284	8.88403e-05	2525.08	0.00356	0.000725276	2525.08	0.00441	0.000267526	1906.35	0.37973	0.02311	2525.08	0.14591	0.03902	2525.08	0.03551	0.00253	2525.08	0.05342	0.0064	2525.08	0.20412	0.04014	2525.08	0.00841
2538.46	0.00418	0.00197	2538.46	0.06473	0.00579	2538.46	0.01237	9.57621e-05	2538.46	0.00366	0.000266194	2538.46	0.00518	0.000189541	1923.08	0.8892	0.02806	2538.46	0.00301	0.000726822	2538.46	0.0112	0.00106	2538.46	0.00284	8.88403e-05	2538.46	0.00309	0.000588369	2538.46	0.00441	0.000267526	1923.08	0.49035	0.02708	2538.46	0.12095	0.03449	2538.46	0.0284	0.00216	2538.46	0.03916	0.00485	2538.46	0.18459	0.04017	2538.46	0.00638
2551.84	0.00418	0.00197	2551.84	0.06473	0.00579	2551.84	0.01237	9.57621e-05	2551.84	0.00366	0.000266194	2551.84	0.00518	0.000189541	1939.8	0.93532	0.01619	2551.84	0.003	0.000726323	2551.84	0.0112	0.00106	2551.84	0.00284	8.88403e-05	2551.84	0.00273	0.000490249	2551.84	0.00441	0.000267526	1939.8	0.60322	0.0293	2551.84	0.09914	0.02999	2551.84	0.02305	0.00184	2551.84	0.02842	0.00359	2551.84	0.16646	0.03997	2551.84	0.00498
2565.22	0.00418	0.00197	2565.22	0.06473	0.00579	2565.22	0.01237	9.57621e-05	2565.22	0.00366	0.000266194	2565.22	0.00518	0.000189541	1956.52	0.957	0.00772	2565.22	0.00299	0.000724962	2565.22	0.0112	0.00106	2565.22	0.00284	8.88403e-05	2565.22	0.00246	0.000420507	2565.22	0.00441	0.000267526	1956.52	0.7067	0.02905	2565.22	0.08041	0.02564	2565.22	0.0191	0.00159	2565.22	0.02048	0.0026	2565.22	0.14977	0.03949	2565.22	0.00402
2578.6	0.00418	0.00197	2578.6	0.06473	0.00579	2578.6	0.01237	9.57621e-05	2578.6	0.00366	0.000266194	2578.6	0.00518	0.000189541	1973.24	0.95224	0.014	2578.6	0.00299	0.000724962	2578.6	0.0112	0.00106	2578.6	0.00284	8.88403e-05	2578.6	0.00226	0.000373576	2578.6	0.00441	0.000267526	1973.24	0.7884	0.02616	2578.6	0.06456	0.02156	2578.6	0.01622	0.00138	2578.6	0.01472	0.00184	2578.6	0.13454	0.03871	2578.6	0.00338
2591.97	0.00418	0.00197	2591.97	0.06473	0.00579	2591.97	0.01237	9.57621e-05	2591.97	0.00366	0.000266194	2591.97	0.00518	0.000189541	1989.97	0.92125	0.02398	2591.97	0.00299	0.000724962	2591.97	0.0112	0.00106	2591.97	0.00284	8.88403e-05	2591.97	0.00212	0.000342707	2591.97	0.00441	0.000267526	1989.97	0.83756	0.0216	2591.97	0.05135	0.01783	2591.97	0.01415	0.00122	2591.97	0.01062	0.00126	2591.97	0.12072	0.03764	2591.97	0.00295
2605.35	0.00418	0.00197	2605.35	0.06473	0.00579	2605.35	0.01237	9.57621e-05	2605.35	0.00366	0.000266194	2605.35	0.00518	0.000189541	2006.69	0.86642	0.03222	2605.35	0.00299	0.000724962	2605.35	0.0112	0.00106	2605.35	0.00284	8.88403e-05	2605.35	0.00201	0.000323116	2605.35	0.00441	0.000267526	2006.69	0.84747	0.01809	2605.35	0.0405	0.0145	2605.35	0.01269	0.0011	2605.35	0.00777	0.000835466	2605.35	0.10826	0.0363	2605.35	0.00268
2618.73	0.00418	0.00197	2618.73	0.06473	0.00579	2618.73	0.01237	9.57621e-05	2618.73	0.00366	0.000266194	2618.73	0.00518	0.000189541	2023.41	0.79202	0.03782	2618.73	0.00299	0.000724962	2618.73	0.0112	0.00106	2618.73	0.00284	8.88403e-05	2618.73	0.00194	0.000310239	2618.73	0.00441	0.000267526	2023.41	0.81689	0.01912	2618.73	0.03172	0.0116	2618.73	0.01167	0.00102	2618.73	0.00581	0.000531249	2618.73	0.09705	0.03471	2618.73	0.0025
2632.11	0.00418	0.00197	2632.11	0.06473	0.00579	2632.11	0.01237	9.57621e-05	2632.11	0.00366	0.000266194	2632.11	0.00518	0.000189541	2040.13	0.70366	0.04062	2632.11	0.00299	0.000724962	2632.11	0.0112	0.00106	2632.11	0.00284	8.88403e-05	2632.11	0.00188	0.00030271	2632.11	0.00441	0.000267526	2040.13	0.75039	0.02388	2632.11	0.02471	0.00913	2632.11	0.01097	0.000967157	2632.11	0.00449	0.000315507	2632.11	0.08701	0.03292	2632.11	0.00239
2645.48	0.00418	0.00197	2645.48	0.06473	0.00579	2645.48	0.01237	9.57621e-05	2645.48	0.00366	0.000266194	2645.48	0.00518	0.000189541	2056.86	0.60757	0.04091	2645.48	0.00299	0.000724962	2645.48	0.0112	0.00106	2645.48	0.00284	8.88403e-05	2645.48	0.00184	0.00029475	2645.48	0.00441	0.000267526	2056.86	0.65713	0.0287	2645.48	0.01919	0.00706	2645.48	0.01049	0.000927424	2645.48	0.00362	0.000168358	2645.48	0.07802	0.03097	2645.48	0.00232
2658.86	0.00418	0.00197	2658.86	0.06473	0.00579	2658.86	0.01237	9.57621e-05	2658.86	0.00366	0.000266194	2658.86	0.00518	0.000189541	2073.58	0.50985	0.03915	2658.86	0.00299	0.000724962	2658.86	0.0112	0.00106	2658.86	0.00284	8.88403e-05	2658.86	0.00181	0.000291629	2658.86	0.00441	0.000267526	2073.58	0.54889	0.03142	2658.86	0.01489	0.00536	2658.86	0.01017	0.000900784	2658.86	0.00306	7.62306e-05	2658.86	0.06999	0.0289	2658.86	0.00228
2672.24	0.00418	0.00197	2672.24	0.06473	0.00579	2672.24	0.01237	9.57621e-05	2672.24	0.00366	0.000266194	2672.24	0.00518	0.000189541	2090.3	0.41583	0.03593	2672.24	0.00299	0.000724962	2672.24	0.0112	0.00106	2672.24	0.00284	8.88403e-05	2672.24	0.00179	0.000290238	2672.24	0.00441	0.000267526	2090.3	0.43758	0.03134	2672.24	0.0116	0.00399	2672.24	0.00996	0.000882465	2672.24	0.0027	4.40959e-05	2672.24	0.06279	0.02675	2672.24	0.00225
2685.62	0.00418	0.00197	2685.62	0.06473	0.00579	2685.62	0.01237	9.57621e-05	2685.62	0.00366	0.000266194	2685.62	0.00518	0.000189541	2107.02	0.32966	0.03184	2685.62	0.00299	0.000724962	2685.62	0.0112	0.00106	2685.62	0.00284	8.88403e-05	2685.62	0.00178	0.000289488	2685.62	0.00441	0.000267526	2107.02	0.33325	0.02873	2685.62	0.00911	0.00292	2685.62	0.00982	0.000870868	2685.62	0.00247	6.50641e-05	2685.62	0.05634	0.02459	2685.62	0.00224
2699	0.00418	0.00197	2699	0.06473	0.00579	2699	0.01237	9.57621e-05	2699	0.00366	0.000266194	2699	0.00518	0.000189541	2123.75	0.25406	0.02735	2699	0.00299	0.000724962	2699	0.0112	0.00106	2699	0.00284	8.88403e-05	2699	0.00177	0.000287954	2699	0.00441	0.000267526	2123.75	0.24277	0.02438	2699	0.00724	0.00208	2699	0.00973	0.000860872	2699	0.00234	8.7834e-05	2699	0.05056	0.02243	2699	0.00223
2712.37	0.00418	0.00197	2712.37	0.06473	0.00579	2712.37	0.01237	9.57621e-05	2712.37	0.00366	0.000266194	2712.37	0.00518	0.000189541	2140.47	0.19037	0.02284	2712.37	0.00299	0.000724962	2712.37	0.0112	0.00106	2712.37	0.00284	8.88403e-05	2712.37	0.00177	0.000287553	2712.37	0.00441	0.000267526	2140.47	0.16953	0.01925	2712.37	0.00587	0.00144	2712.37	0.00968	0.000855806	2712.37	0.00225	0.000101452	2712.37	0.04536	0.02031	2712.37	0.00222
2725.75	0.00418	0.00197	2725.75	0.06473	0.00579	2725.75	0.01237	9.57621e-05	2725.75	0.00366	0.000266194	2725.75	0.00518	0.000189541	2157.19	0.13869	0.01857	2725.75	0.00299	0.000724962	2725.75	0.0112	0.00106	2725.75	0.00284	8.88403e-05	2725.75	0.00176	0.00028675	2725.75	0.00441	0.000267526	2157.19	0.11388	0.01416	2725.75	0.00487	0.000968888	2725.75	0.00964	0.000851163	2725.75	0.0022	0.000112415	2725.75	0.04068	0.01826	2725.75	0.00222
2739.13	0.00418	0.00197	2739.13	0.06473	0.00579	2739.13	0.01237	9.57621e-05	2739.13	0.00366	0.000266194	2739.13	0.00518	0.000189541	2173.91	0.09824	0.0147	2739.13	0.00299	0.000724962	2739.13	0.0112	0.00106	2739.13	0.00284	8.88403e-05	2739.13	0.00176	0.00028735	2739.13	0.00441	0.000267526	2173.91	0.07403	0.0097	2739.13	0.00416	0.000621292	2739.13	0.00962	0.000850505	2739.13	0.00218	0.000117015	2739.13	0.03647	0.01631	2739.13	0.00222
2752.51	0.00418	0.00197	2752.51	0.06473	0.00579	2752.51	0.01237	9.57621e-05	2752.51	0.00366	0.000266194	2752.51	0.00518	0.000189541	2190.64	0.06763	0.01133	2752.51	0.00299	0.000724962	2752.51	0.0112	0.00106	2752.51	0.00284	8.88403e-05	2752.51	0.00176	0.000287753	2752.51	0.00441	0.000267526	2190.64	0.04706	0.00615	2752.51	0.00365	0.000375726	2752.51	0.00961	0.00084838	2752.51	0.00216	0.000121655	2752.51	0.03267	0.01446	2752.51	0.00222
2765.89	0.00418	0.00197	2765.89	0.06473	0.00579	2765.89	0.01237	9.57621e-05	2765.89	0.00366	0.000266194	2765.89	0.00518	0.000189541	2207.36	0.04522	0.00848	2765.89	0.00299	0.000724962	2765.89	0.0112	0.00106	2765.89	0.00284	8.88403e-05	2765.89	0.00175	0.00028634	2765.89	0.00441	0.000267526	2207.36	0.02978	0.00357	2765.89	0.00329	0.000213854	2765.89	0.0096	0.000846262	2765.89	0.00215	0.000123573	2765.89	0.02926	0.01273	2765.89	0.00222
2779.26	0.00418	0.00197	2779.26	0.06473	0.00579	2779.26	0.01237	9.57621e-05	2779.26	0.00366	0.000266194	2779.26	0.00518	0.000189541	2224.08	0.02931	0.00617	2779.26	0.00299	0.000724962	2779.26	0.0112	0.00106	2779.26	0.00284	8.88403e-05	2779.26	0.00175	0.000286518	2779.26	0.00441	0.000267526	2224.08	0.01928	0.00183	2779.26	0.00305	0.000139616	2779.26	0.00959	0.000847751	2779.26	0.00214	0.000123573	2779.26	0.02619	0.01112	2779.26	0.00222
2792.64	0.00418	0.00197	2792.64	0.06473	0.00579	2792.64	0.01237	9.57621e-05	2792.64	0.00366	0.000266194	2792.64	0.00518	0.000189541	2240.8	0.01835	0.00433	2792.64	0.00299	0.000724962	2792.64	0.0112	0.00106	2792.64	0.00284	8.88403e-05	2792.64	0.00175	0.000286634	2792.64	0.00441	0.000267526	2240.8	0.01322	0.000786951	2792.64	0.00288	0.000142634	2792.64	0.00959	0.000845951	2792.64	0.00214	0.00012441	2792.64	0.02343	0.00964	2792.64	0.00222
2806.02	0.00418	0.00197	2806.02	0.06473	0.00579	2806.02	0.01237	9.57621e-05	2806.02	0.00366	0.000266194	2806.02	0.00518	0.000189541	2257.53	0.01101	0.00294	2806.02	0.00299	0.000724962	2806.02	0.0112	0.00106	2806.02	0.00284	8.88403e-05	2806.02	0.00175	0.00028671	2806.02	0.00441	0.000267526	2257.53	0.0099	0.000439785	2806.02	0.00277	0.000171993	2806.02	0.00959	0.000845951	2806.02	0.00214	0.00012441	2806.02	0.02096	0.0083	2806.02	0.00222
2819.4	0.00418	0.00197	2819.4	0.06473	0.00579	2819.4	0.01237	9.57621e-05	2819.4	0.00366	0.000266194	2819.4	0.00518	0.000189541	2274.25	0.00623	0.00191	2819.4	0.00299	0.000724962	2819.4	0.0112	0.00106	2819.4	0.00284	8.88403e-05	2819.4	0.00175	0.000286759	2819.4	0.00441	0.000267526	2274.25	0.00817	0.000580386	2819.4	0.00269	0.000199369	2819.4	0.00959	0.000845951	2819.4	0.00214	0.00012441	2819.4	0.01875	0.00708	2819.4	0.00222
2832.78	0.00418	0.00197	2832.78	0.06473	0.00579	2832.78	0.01237	9.57621e-05	2832.78	0.00366	0.000266194	2832.78	0.00518	0.000189541	2290.97	0.0032	0.00118	2832.78	0.00299	0.000724962	2832.78	0.0112	0.00106	2832.78	0.00284	8.88403e-05	2832.78	0.00175	0.00028679	2832.78	0.00441	0.000267526	2290.97	0.00731	0.000723889	2832.78	0.00265	0.00022084	2832.78	0.00959	0.000844152	2832.78	0.00214	0.00012441	2832.78	0.01679	0.00598	2832.78	0.00222
2846.15	0.00418	0.00197	2846.15	0.06473	0.00579	2846.15	0.01237	9.57621e-05	2846.15	0.00366	0.000266194	2846.15	0.00518	0.000189541	2307.69	0.00132	0.000678889	2846.15	0.00299	0.000724962	2846.15	0.0112	0.00106	2846.15	0.00284	8.88403e-05	2846.15	0.00175	0.000286809	2846.15	0.00441	0.000267526	2307.69	0.0069	0.000802471	2846.15	0.00262	0.000235238	2846.15	0.00958	0.000845645	2846.15	0.00214	0.00012441	2846.15	0.01505	0.00499	2846.15	0.00222
2859.53	0.00418	0.00197	2859.53	0.06473	0.00579	2859.53	0.01237	9.57621e-05	2859.53	0.00366	0.000266194	2859.53	0.00518	0.000189541	2324.41	0.000192043	0.000351088	2859.53	0.00299	0.000724962	2859.53	0.0112	0.00106	2859.53	0.00284	8.88403e-05	2859.53	0.00175	0.000286822	2859.53	0.00441	0.000267526	2324.41	0.00672	0.000840412	2859.53	0.0026	0.000245047	2859.53	0.00958	0.000845645	2859.53	0.00214	0.00012441	2859.53	0.01351	0.00412	2859.53	0.00222
2872.91	0.00418	0.00197	2872.91	0.06473	0.00579	2872.91	0.01237	9.57621e-05	2872.91	0.00366	0.000266194	2872.91	0.00518	0.000189541	2341.14	-0.000474422	0.000165412	2872.91	0.00299	0.000724962	2872.91	0.0112	0.00106	2872.91	0.00284	8.88403e-05	2872.91	0.00175	0.00028683	2872.91	0.00441	0.000267526	2341.14	0.00664	0.000858075	2872.91	0.00258	0.000251669	2872.91	0.00958	0.000845645	2872.91	0.00214	0.00012441	2872.91	0.01216	0.00335	2872.91	0.00222
2886.29	0.00418	0.00197	2886.29	0.06473	0.00579	2886.29	0.01237	9.57621e-05	2886.29	0.00366	0.000266194	2886.29	0.00518	0.000189541	2357.86	-0.000855135	0.000123415	2886.29	0.00299	0.000724962	2886.29	0.0112	0.00106	2886.29	0.00284	8.88403e-05	2886.29	0.00175	0.000286834	2886.29	0.00441	0.000267526	2357.86	0.00661	0.00086613	2886.29	0.00257	0.000253341	2886.29	0.00958	0.000845645	2886.29	0.00214	0.00012441	2886.29	0.01098	0.00268	2886.29	0.00222
2899.67	0.00418	0.00197	2899.67	0.06473	0.00579	2899.67	0.01237	9.57621e-05	2899.67	0.00366	0.000266194	2899.67	0.00518	0.000189541	2374.58	-0.00107	0.000162211	2899.67	0.00299	0.000724962	2899.67	0.0112	0.00106	2899.67	0.00284	8.88403e-05	2899.67	0.00175	0.000286837	2899.67	0.00441	0.000267526	2374.58	0.0066	0.000868571	2899.67	0.00257	0.000255016	2899.67	0.00958	0.000845645	2899.67	0.00214	0.00012441	2899.67	0.00994	0.00209	2899.67	0.00222
2913.04	0.00418	0.00197	2913.04	0.06473	0.00579	2913.04	0.01237	9.57621e-05	2913.04	0.00366	0.000266194	2913.04	0.00518	0.000189541	2391.3	-0.00119	0.000198563	2913.04	0.00299	0.000724962	2913.04	0.0112	0.00106	2913.04	0.00284	8.88403e-05	2913.04	0.00175	0.000286839	2913.04	0.00441	0.000267526	2391.3	0.00659	0.000870447	2913.04	0.00257	0.000256696	2913.04	0.00958	0.000845645	2913.04	0.00214	0.00012441	2913.04	0.00905	0.00158	2913.04	0.00222
2926.42	0.00418	0.00197	2926.42	0.06473	0.00579	2926.42	0.01237	9.57621e-05	2926.42	0.00366	0.000266194	2926.42	0.00518	0.000189541	2408.03	-0.00125	0.000219823	2926.42	0.00299	0.000724962	2926.42	0.0112	0.00106	2926.42	0.00284	8.88403e-05	2926.42	0.00175	0.00028684	2926.42	0.00441	0.000267526	2408.03	0.00659	0.000871017	2926.42	0.00256	0.000258378	2926.42	0.00958	0.000845645	2926.42	0.00214	0.00012441	2926.42	0.00828	0.00114	2926.42	0.00222
2939.8	0.00418	0.00197	2939.8	0.06473	0.00579	2939.8	0.01237	9.57621e-05	2939.8	0.00366	0.000266194	2939.8	0.00518	0.000189541	2424.75	-0.00129	0.000233454	2939.8	0.00299	0.000724962	2939.8	0.0112	0.00106	2939.8	0.00284	8.88403e-05	2939.8	0.00175	0.000286841	2939.8	0.00441	0.000267526	2424.75	0.00658	0.00086914	2939.8	0.00256	0.000258378	2939.8	0.00958	0.000845645	2939.8	0.00214	0.00012441	2939.8	0.00762	0.000766471	2939.8	0.00222
2953.18	0.00418	0.00197	2953.18	0.06473	0.00579	2953.18	0.01237	9.57621e-05	2953.18	0.00366	0.000266194	2953.18	0.00518	0.000189541	2441.47	-0.0013	0.000239627	2953.18	0.00299	0.000724962	2953.18	0.0112	0.00106	2953.18	0.00284	8.88403e-05	2953.18	0.00175	0.000286841	2953.18	0.00441	0.000267526	2441.47	0.00658	0.00086914	2953.18	0.00256	0.000258378	2953.18	0.00958	0.000845645	2953.18	0.00214	0.00012441	2953.18	0.00706	0.000461029	2953.18	0.00222
2966.56	0.00418	0.00197	2966.56	0.06473	0.00579	2966.56	0.01237	9.57621e-05	2966.56	0.00366	0.000266194	2966.56	0.00518	0.000189541	2458.19	-0.00131	0.000244485	2966.56	0.00299	0.000724962	2966.56	0.0112	0.00106	2966.56	0.00284	8.88403e-05	2966.56	0.00175	0.000286841	2966.56	0.00441	0.000267526	2458.19	0.00658	0.00086914	2966.56	0.00256	0.000258378	2966.56	0.00958	0.000845645	2966.56	0.00214	0.00012441	2966.56	0.00658	0.000244979	2966.56	0.00222
2979.93	0.00418	0.00197	2979.93	0.06473	0.00579	2979.93	0.01237	9.57621e-05	2979.93	0.00366	0.000266194	2979.93	0.00518	0.000189541	2474.92	-0.00132	0.000246101	2979.93	0.00299	0.000724962	2979.93	0.0112	0.00106	2979.93	0.00284	8.88403e-05	2979.93	0.00175	0.000286842	2979.93	0.00441	0.000267526	2474.92	0.00658	0.00086914	2979.93	0.00256	0.000258378	2979.93	0.00958	0.000845645	2979.93	0.00214	0.00012441	2979.93	0.00617	0.000224953	2979.93	0.00222
2993.31	0.00418	0.00197	2993.31	0.06473	0.00579	2993.31	0.01237	9.57621e-05	2993.31	0.00366	0.000266194	2993.31	0.00518	0.000189541	2491.64	-0.00132	0.000246071	2993.31	0.00299	0.000724962	2993.31	0.0112	0.00106	2993.31	0.00284	8.88403e-05	2993.31	0.00175	0.000286842	2993.31	0.00441	0.000267526	2491.64	0.00658	0.00086914	2993.31	0.00256	0.000258378	2993.31	0.00958	0.000845645	2993.31	0.00214	0.00012441	2993.31	0.00583	0.000357833	2993.31	0.00222
3006.69	0.00418	0.00197	3006.69	0.06473	0.00579	3006.69	0.01237	9.57621e-05	3006.69	0.00366	0.000266194	3006.69	0.00518	0.000189541	2508.36	-0.00132	0.000247759	3006.69	0.00299	0.000724962	3006.69	0.0112	0.00106	3006.69	0.00284	8.88403e-05	3006.69	0.00175	0.000286842	3006.69	0.00441	0.000267526	2508.36	0.00658	0.00086914	3006.69	0.00256	0.000258378	3006.69	0.00958	0.000845645	3006.69	0.00214	0.00012441	3006.69	0.00555	0.000501136	3006.69	0.00222
3020.07	0.00418	0.00197	3020.07	0.06473	0.00579	3020.07	0.01237	9.57621e-05	3020.07	0.00366	0.000266194	3020.07	0.00518	0.000189541	2525.08	-0.00132	0.000247755	3020.07	0.00299	0.000724962	3020.07	0.0112	0.00106	3020.07	0.00284	8.88403e-05	3020.07	0.00175	0.000286842	3020.07	0.00441	0.000267526	2525.08	0.00658	0.00086914	3020.07	0.00256	0.000258378	3020.07	0.00958	0.000845645	3020.07	0.00214	0.00012441	3020.07	0.00531	0.000630294	3020.07	0.00222
3033.44	0.00418	0.00197	3033.44	0.06473	0.00579	3033.44	0.01237	9.57621e-05	3033.44	0.00366	0.000266194	3033.44	0.00518	0.000189541	2541.81	-0.00132	0.000247754	3033.44	0.00299	0.000724962	3033.44	0.0112	0.00106	3033.44	0.00284	8.88403e-05	3033.44	0.00175	0.000286842	3033.44	0.00441	0.000267526	2541.81	0.00658	0.00086914	3033.44	0.00256	0.000258378	3033.44	0.00958	0.000845645	3033.44	0.00214	0.00012441	3033.44	0.00511	0.000738677	3033.44	0.00222
3046.82	0.00418	0.00197	3046.82	0.06473	0.00579	3046.82	0.01237	9.57621e-05	3046.82	0.00366	0.000266194	3046.82	0.00518	0.000189541	2558.53	-0.00132	0.000247754	3046.82	0.00299	0.000724962	3046.82	0.0112	0.00106	3046.82	0.00284	8.88403e-05	3046.82	0.00175	0.000286842	3046.82	0.00441	0.000267526	2558.53	0.00658	0.00086914	3046.82	0.00256	0.000258378	3046.82	0.00958	0.000845645	3046.82	0.00214	0.00012441	3046.82	0.00495	0.000827875	3046.82	0.00222
3060.2	0.00418	0.00197	3060.2	0.06473	0.00579	3060.2	0.01237	9.57621e-05	3060.2	0.00366	0.000266194	3060.2	0.00518	0.000189541	2575.25	-0.00132	0.000247754	3060.2	0.00299	0.000724962	3060.2	0.0112	0.00106	3060.2	0.00284	8.88403e-05	3060.2	0.00175	0.000286842	3060.2	0.00441	0.000267526	2575.25	0.00658	0.00086914	3060.2	0.00256	0.000258378	3060.2	0.00958	0.000845645	3060.2	0.00214	0.00012441	3060.2	0.00482	0.000902696	3060.2	0.00222
3073.58	0.00418	0.00197	3073.58	0.06473	0.00579	3073.58	0.01237	9.57621e-05	3073.58	0.00366	0.000266194	3073.58	0.00518	0.000189541	2591.97	-0.00132	0.000247753	3073.58	0.00299	0.000724962	3073.58	0.0112	0.00106	3073.58	0.00284	8.88403e-05	3073.58	0.00175	0.000286842	3073.58	0.00441	0.000267526	2591.97	0.00658	0.00086914	3073.58	0.00256	0.000258378	3073.58	0.00958	0.000845645	3073.58	0.00214	0.00012441	3073.58	0.00471	0.000964678	3073.58	0.00222
3086.96	0.00418	0.00197	3086.96	0.06473	0.00579	3086.96	0.01237	9.57621e-05	3086.96	0.00366	0.000266194	3086.96	0.00518	0.000189541	2608.7	-0.00132	0.000247753	3086.96	0.00299	0.000724962	3086.96	0.0112	0.00106	3086.96	0.00284	8.88403e-05	3086.96	0.00175	0.000286842	3086.96	0.00441	0.000267526	2608.7	0.00658	0.00086914	3086.96	0.00256	0.000258378	3086.96	0.00958	0.000845645	3086.96	0.00214	0.00012441	3086.96	0.00462	0.00101	3086.96	0.00222
3100.33	0.00418	0.00197	3100.33	0.06473	0.00579	3100.33	0.01237	9.57621e-05	3100.33	0.00366	0.000266194	3100.33	0.00518	0.000189541	2625.42	-0.00132	0.000247753	3100.33	0.00299	0.000724962	3100.33	0.0112	0.00106	3100.33	0.00284	8.88403e-05	3100.33	0.00175	0.000286842	3100.33	0.00441	0.000267526	2625.42	0.00658	0.00086914	3100.33	0.00256	0.000258378	3100.33	0.00958	0.000845645	3100.33	0.00214	0.00012441	3100.33	0.00455	0.00105	3100.33	0.00222
3113.71	0.00418	0.00197	3113.71	0.06473	0.00579	3113.71	0.01237	9.57621e-05	3113.71	0.00366	0.000266194	3113.71	0.00518	0.000189541	2642.14	-0.00132	0.000247753	3113.71	0.00299	0.000724962	3113.71	0.0112	0.00106	3113.71	0.00284	8.88403e-05	3113.71	0.00175	0.000286842	3113.71	0.00441	0.000267526	2642.14	0.00658	0.00086914	3113.71	0.00256	0.000258378	3113.71	0.00958	0.000845645	3113.71	0.00214	0.00012441	3113.71	0.00449	0.00109	3113.71	0.00222
3127.09	0.00418	0.00197	3127.09	0.06473	0.00579	3127.09	0.01237	9.57621e-05	3127.09	0.00366	0.000266194	3127.09	0.00518	0.000189541	2658.86	-0.00132	0.000247753	3127.09	0.00299	0.000724962	3127.09	0.0112	0.00106	3127.09	0.00284	8.88403e-05	3127.09	0.00175	0.000286842	3127.09	0.00441	0.000267526	2658.86	0.00658	0.00086914	3127.09	0.00256	0.000258378	3127.09	0.00958	0.000845645	3127.09	0.00214	0.00012441	3127.09	0.00444	0.00111	3127.09	0.00222
3140.47	0.00418	0.00197	3140.47	0.06473	0.00579	3140.47	0.01237	9.57621e-05	3140.47	0.00366	0.000266194	3140.47	0.00518	0.000189541	2675.59	-0.00132	0.000247753	3140.47	0.00299	0.000724962	3140.47	0.0112	0.00106	3140.47	0.00284	8.88403e-05	3140.47	0.00175	0.000286842	3140.47	0.00441	0.000267526	2675.59	0.00658	0.00086914	3140.47	0.00256	0.000258378	3140.47	0.00958	0.000845645	3140.47	0.00214	0.00012441	3140.47	0.00441	0.00113	3140.47	0.00222
3153.85	0.00418	0.00197	3153.85	0.06473	0.00579	3153.85	0.01237	9.57621e-05	3153.85	0.00366	0.000266194	3153.85	0.00518	0.000189541	2692.31	-0.00132	0.000247753	3153.85	0.00299	0.000724962	3153.85	0.0112	0.00106	3153.85	0.00284	8.88403e-05	3153.85	0.00175	0.000286842	3153.85	0.00441	0.000267526	2692.31	0.00658	0.00086914	3153.85	0.00256	0.000258378	3153.85	0.00958	0.000845645	3153.85	0.00214	0.00012441	3153.85	0.00438	0.00115	3153.85	0.00222
3167.22	0.00418	0.00197	3167.22	0.06473	0.00579	3167.22	0.01237	9.57621e-05	3167.22	0.00366	0.000266194	3167.22	0.00518	0.000189541	2709.03	-0.00132	0.000247753	3167.22	0.00299	0.000724962	3167.22	0.0112	0.00106	3167.22	0.00284	8.88403e-05	3167.22	0.00175	0.000286842	3167.22	0.00441	0.000267526	2709.03	0.00658	0.00086914	3167.22	0.00256	0.000258378	3167.22	0.00958	0.000845645	3167.22	0.00214	0.00012441	3167.22	0.00436	0.00116	3167.22	0.00222
3180.6	0.00418	0.00197	3180.6	0.06473	0.00579	3180.6	0.01237	9.57621e-05	3180.6	0.00366	0.000266194	3180.6	0.00518	0.000189541	2725.75	-0.00132	0.000247753	3180.6	0.00299	0.000724962	3180.6	0.0112	0.00106	3180.6	0.00284	8.88403e-05	3180.6	0.00175	0.000286842	3180.6	0.00441	0.000267526	2725.75	0.00658	0.00086914	3180.6	0.00256	0.000258378	3180.6	0.00958	0.000845645	3180.6	0.00214	0.00012441	3180.6	0.00434	0.00117	3180.6	0.00222
3193.98	0.00418	0.00197	3193.98	0.06473	0.00579	3193.98	0.01237	9.57621e-05	3193.98	0.00366	0.000266194	3193.98	0.00518	0.000189541	2742.47	-0.00132	0.000247753	3193.98	0.00299	0.000724962	3193.98	0.0112	0.00106	3193.98	0.00284	8.88403e-05	3193.98	0.00175	0.000286842	3193.98	0.00441	0.000267526	2742.47	0.00658	0.00086914	3193.98	0.00256	0.000258378	3193.98	0.00958	0.000845645	3193.98	0.00214	0.00012441	3193.98	0.00432	0.00118	3193.98	0.00222
3207.36	0.00418	0.00197	3207.36	0.06473	0.00579	3207.36	0.01237	9.57621e-05	3207.36	0.00366	0.000266194	3207.36	0.00518	0.000189541	2759.2	-0.00132	0.000247753	3207.36	0.00299	0.000724962	3207.36	0.0112	0.00106	3207.36	0.00284	8.88403e-05	3207.36	0.00175	0.000286842	3207.36	0.00441	0.000267526	2759.2	0.00658	0.00086914	3207.36	0.00256	0.000258378	3207.36	0.00958	0.000845645	3207.36	0.00214	0.00012441	3207.36	0.00431	0.00119	3207.36	0.00222
3220.74	0.00418	0.00197	3220.74	0.06473	0.00579	3220.74	0.01237	9.57621e-05	3220.74	0.00366	0.000266194	3220.74	0.00518	0.000189541	2775.92	-0.00132	0.000247753	3220.74	0.00299	0.000724962	3220.74	0.0112	0.00106	3220.74	0.00284	8.88403e-05	3220.74	0.00175	0.000286842	3220.74	0.00441	0.000267526	2775.92	0.00658	0.00086914	3220.74	0.00256	0.000258378	3220.74	0.00958	0.000845645	3220.74	0.00214	0.00012441	3220.74	0.00431	0.00119	3220.74	0.00222
3234.11	0.00418	0.00197	3234.11	0.06473	0.00579	3234.11	0.01237	9.57621e-05	3234.11	0.00366	0.000266194	3234.11	0.00518	0.000189541	2792.64	-0.00132	0.000247753	3234.11	0.00299	0.000724962	3234.11	0.0112	0.00106	3234.11	0.00284	8.88403e-05	3234.11	0.00175	0.000286842	3234.11	0.00441	0.000267526	2792.64	0.00658	0.00086914	3234.11	0.00256	0.000258378	3234.11	0.00958	0.000845645	3234.11	0.00214	0.00012441	3234.11	0.0043	0.0012	3234.11	0.00222
3247.49	0.00418	0.00197	3247.49	0.06473	0.00579	3247.49	0.01237	9.57621e-05	3247.49	0.00366	0.000266194	3247.49	0.00518	0.000189541	2809.36	-0.00132	0.000247753	3247.49	0.00299	0.000724962	3247.49	0.0112	0.00106	3247.49	0.00284	8.88403e-05	3247.49	0.00175	0.000286842	3247.49	0.00441	0.000267526	2809.36	0.00658	0.00086914	3247.49	0.00256	0.000258378	3247.49	0.00958	0.000845645	3247.49	0.00214	0.00012441	3247.49	0.00429	0.0012	3247.49	0.00222
3260.87	0.00418	0.00197	3260.87	0.06473	0.00579	3260.87	0.01237	9.57621e-05	3260.87	0.00366	0.000266194	3260.87	0.00518	0.000189541	2826.09	-0.00132	0.000247753	3260.87	0.00299	0.000724962	3260.87	0.0112	0.00106	3260.87	0.00284	8.88403e-05	3260.87	0.00175	0.000286842	3260.87	0.00441	0.000267526	2826.09	0.00658	0.00086914	3260.87	0.00256	0.000258378	3260.87	0.00958	0.000845645	3260.87	0.00214	0.00012441	3260.87	0.00429	0.0012	3260.87	0.00222
3274.25	0.00418	0.00197	3274.25	0.06473	0.00579	3274.25	0.01237	9.57621e-05	3274.25	0.00366	0.000266194	3274.25	0.00518	0.000189541	2842.81	-0.00132	0.000247753	3274.25	0.00299	0.000724962	3274.25	0.0112	0.00106	3274.25	0.00284	8.88403e-05	3274.25	0.00175	0.000286842	3274.25	0.00441	0.000267526	2842.81	0.00658	0.00086914	3274.25	0.00256	0.000258378	3274.25	0.00958	0.000845645	3274.25	0.00214	0.00012441	3274.25	0.00429	0.0012	3274.25	0.00222
3287.63	0.00418	0.00197	3287.63	0.06473	0.00579	3287.63	0.01237	9.57621e-05	3287.63	0.00366	0.000266194	3287.63	0.00518	0.000189541	2859.53	-0.00132	0.000247753	3287.63	0.00299	0.000724962	3287.63	0.0112	0.00106	3287.63	0.00284	8.88403e-05	3287.63	0.00175	0.000286842	3287.63	0.00441	0.000267526	2859.53	0.00658	0.00086914	3287.63	0.00256	0.000258378	3287.63	0.00958	0.000845645	3287.63	0.00214	0.00012441	3287.63	0.00429	0.0012	3287.63	0.00222
3301	0.00418	0.00197	3301	0.06473	0.00579	3301	0.01237	9.57621e-05	3301	0.00366	0.000266194	3301	0.00518	0.000189541	2876.25	-0.00132	0.000247753	3301	0.00299	0.000724962	3301	0.0112	0.00106	3301	0.00284	8.88403e-05	3301	0.00175	0.000286842	3301	0.00441	0.000267526	2876.25	0.00658	0.00086914	3301	0.00256	0.000258378	3301	0.00958	0.000845645	3301	0.00214	0.00012441	3301	0.00428	0.0012	3301	0.00222
3314.38	0.00418	0.00197	3314.38	0.06473	0.00579	3314.38	0.01237	9.57621e-05	3314.38	0.00366	0.000266194	3314.38	0.00518	0.000189541	2892.98	-0.00132	0.000247753	3314.38	0.00299	0.000724962	3314.38	0.0112	0.00106	3314.38	0.00284	8.88403e-05	3314.38	0.00175	0.000286842	3314.38	0.00441	0.000267526	2892.98	0.00658	0.00086914	3314.38	0.00256	0.000258378	3314.38	0.00958	0.000845645	3314.38	0.00214	0.00012441	3314.38	0.00428	0.00121	3314.38	0.00222
3327.76	0.00418	0.00197	3327.76	0.06473	0.00579	3327.76	0.01237	9.57621e-05	3327.76	0.00366	0.000266194	3327.76	0.00518	0.000189541	2909.7	-0.00132	0.000247753	3327.76	0.00299	0.000724962	3327.76	0.0112	0.00106	3327.76	0.00284	8.88403e-05	3327.76	0.00175	0.000286842	3327.76	0.00441	0.000267526	2909.7	0.00658	0.00086914	3327.76	0.00256	0.000258378	3327.76	0.00958	0.000845645	3327.76	0.00214	0.00012441	3327.76	0.00428	0.00121	3327.76	0.00222
3341.14	0.00418	0.00197	3341.14	0.06473	0.00579	3341.14	0.01237	9.57621e-05	3341.14	0.00366	0.000266194	3341.14	0.00518	0.000189541	2926.42	-0.00132	0.000247753	3341.14	0.00299	0.000724962	3341.14	0.0112	0.00106	3341.14	0.00284	8.88403e-05	3341.14	0.00175	0.000286842	3341.14	0.00441	0.000267526	2926.42	0.00658	0.00086914	3341.14	0.00256	0.000258378	3341.14	0.00958	0.000845645	3341.14	0.00214	0.00012441	3341.14	0.00428	0.00121	3341.14	0.00222
3354.52	0.00418	0.00197	3354.52	0.06473	0.00579	3354.52	0.01237	9.57621e-05	3354.52	0.00366	0.000266194	3354.52	0.00518	0.000189541	2943.14	-0.00132	0.000247753	3354.52	0.00299	0.000724962	3354.52	0.0112	0.00106	3354.52	0.00284	8.88403e-05	3354.52	0.00175	0.000286842	3354.52	0.00441	0.000267526	2943.14	0.00658	0.00086914	3354.52	0.00256	0.000258378	3354.52	0.00958	0.000845645	3354.52	0.00214	0.00012441	3354.52	0.00428	0.00121	3354.52	0.00222
3367.89	0.00418	0.00197	3367.89	0.06473	0.00579	3367.89	0.01237	9.57621e-05	3367.89	0.00366	0.000266194	3367.89	0.00518	0.000189541	2959.87	-0.00132	0.000247753	3367.89	0.00299	0.000724962	3367.89	0.0112	0.00106	3367.89	0.00284	8.88403e-05	3367.89	0.00175	0.000286842	3367.89	0.00441	0.000267526	2959.87	0.00658	0.00086914	3367.89	0.00256	0.000258378	3367.89	0.00958	0.000845645	3367.89	0.00214	0.00012441	3367.89	0.00428	0.00121	3367.89	0.00222
3381.27	0.00418	0.00197	3381.27	0.06473	0.00579	3381.27	0.01237	9.57621e-05	3381.27	0.00366	0.000266194	3381.27	0.00518	0.000189541	2976.59	-0.00132	0.000247753	3381.27	0.00299	0.000724962	3381.27	0.0112	0.00106	3381.27	0.00284	8.88403e-05	3381.27	0.00175	0.000286842	3381.27	0.00441	0.000267526	2976.59	0.00658	0.00086914	3381.27	0.00256	0.000258378	3381.27	0.00958	0.000845645	3381.27	0.00214	0.00012441	3381.27	0.00428	0.00121	3381.27	0.00222
3394.65	0.00418	0.00197	3394.65	0.06473	0.00579	3394.65	0.01237	9.57621e-05	3394.65	0.00366	0.000266194	3394.65	0.00518	0.000189541	2993.31	-0.00132	0.000247753	3394.65	0.00299	0.000724962	3394.65	0.0112	0.00106	3394.65	0.00284	8.88403e-05	3394.65	0.00175	0.000286842	3394.65	0.00441	0.000267526	2993.31	0.00658	0.00086914	3394.65	0.00256	0.000258378	3394.65	0.00958	0.000845645	3394.65	0.00214	0.00012441	3394.65	0.00428	0.00121	3394.65	0.00222
3408.03	0.00418	0.00197	3408.03	0.06473	0.00579	3408.03	0.01237	9.57621e-05	3408.03	0.00366	0.000266194	3408.03	0.00518	0.000189541	3010.03	-0.00132	0.000247753	3408.03	0.00299	0.000724962	3408.03	0.0112	0.00106	3408.03	0.00284	8.88403e-05	3408.03	0.00175	0.000286842	3408.03	0.00441	0.000267526	3010.03	0.00658	0.00086914	3408.03	0.00256	0.000258378	3408.03	0.00958	0.000845645	3408.03	0.00214	0.00012441	3408.03	0.00428	0.00121	3408.03	0.00222
3421.4	0.00418	0.00197	3421.4	0.06473	0.00579	3421.4	0.01237	9.57621e-05	3421.4	0.00366	0.000266194	3421.4	0.00518	0.000189541	3026.76	-0.00132	0.000247753	3421.4	0.00299	0.000724962	3421.4	0.0112	0.00106	3421.4	0.00284	8.88403e-05	3421.4	0.00175	0.000286842	3421.4	0.00441	0.000267526	3026.76	0.00658	0.00086914	3421.4	0.00256	0.000258378	3421.4	0.00958	0.000845645	3421.4	0.00214	0.00012441	3421.4	0.00428	0.00121	3421.4	0.00222
3434.78	0.00418	0.00197	3434.78	0.06473	0.00579	3434.78	0.01237	9.57621e-05	3434.78	0.00366	0.000266194	3434.78	0.00518	0.000189541	3043.48	-0.00132	0.000247753	3434.78	0.00299	0.000724962	3434.78	0.0112	0.00106	3434.78	0.00284	8.88403e-05	3434.78	0.00175	0.000286842	3434.78	0.00441	0.000267526	3043.48	0.00658	0.00086914	3434.78	0.00256	0.000258378	3434.78	0.00958	0.000845645	3434.78	0.00214	0.00012441	3434.78	0.00428	0.00121	3434.78	0.00222
3448.16	0.00418	0.00197	3448.16	0.06473	0.00579	3448.16	0.01237	9.57621e-05	3448.16	0.00366	0.000266194	3448.16	0.00518	0.000189541	3060.2	-0.00132	0.000247753	3448.16	0.00299	0.000724962	3448.16	0.0112	0.00106	3448.16	0.00284	8.88403e-05	3448.16	0.00175	0.000286842	3448.16	0.00441	0.000267526	3060.2	0.00658	0.00086914	3448.16	0.00256	0.000258378	3448.16	0.00958	0.000845645	3448.16	0.00214	0.00012441	3448.16	0.00428	0.00121	3448.16	0.00222
3461.54	0.00418	0.00197	3461.54	0.06473	0.00579	3461.54	0.01237	9.57621e-05	3461.54	0.00366	0.000266194	3461.54	0.00518	0.000189541	3076.92	-0.00132	0.000247753	3461.54	0.00299	0.000724962	3461.54	0.0112	0.00106	3461.54	0.00284	8.88403e-05	3461.54	0.00175	0.000286842	3461.54	0.00441	0.000267526	3076.92	0.00658	0.00086914	3461.54	0.00256	0.000258378	3461.54	0.00958	0.000845645	3461.54	0.00214	0.00012441	3461.54	0.00428	0.00121	3461.54	0.00222
3474.92	0.00418	0.00197	3474.92	0.06473	0.00579	3474.92	0.01237	9.57621e-05	3474.92	0.00366	0.000266194	3474.92	0.00518	0.000189541	3093.65	-0.00132	0.000247753	3474.92	0.00299	0.000724962	3474.92	0.0112	0.00106	3474.92	0.00284	8.88403e-05	3474.92	0.00175	0.000286842	3474.92	0.00441	0.000267526	3093.65	0.00658	0.00086914	3474.92	0.00256	0.000258378	3474.92	0.00958	0.000845645	3474.92	0.00214	0.00012441	3474.92	0.00428	0.00121	3474.92	0.00222
3488.29	0.00418	0.00197	3488.29	0.06473	0.00579	3488.29	0.01237	9.57621e-05	3488.29	0.00366	0.000266194	3488.29	0.00518	0.000189541	3110.37	-0.00132	0.000247753	3488.29	0.00299	0.000724962	3488.29	0.0112	0.00106	3488.29	0.00284	8.88403e-05	3488.29	0.00175	0.000286842	3488.29	0.00441	0.000267526	3110.37	0.00658	0.00086914	3488.29	0.00256	0.000258378	3488.29	0.00958	0.000845645	3488.29	0.00214	0.00012441	3488.29	0.00428	0.00121	3488.29	0.00222
3501.67	0.00418	0.00197	3501.67	0.06473	0.00579	3501.67	0.01237	9.57621e-05	3501.67	0.00366	0.000266194	3501.67	0.00518	0.000189541	3127.09	-0.00132	0.000247753	3501.67	0.00299	0.000724962	3501.67	0.0112	0.00106	3501.67	0.00284	8.88403e-05	3501.67	0.00175	0.000286842	3501.67	0.00441	0.000267526	3127.09	0.00658	0.00086914	3501.67	0.00256	0.000258378	3501.67	0.00958	0.000845645	3501.67	0.00214	0.00012441	3501.67	0.00428	0.00121	3501.67	0.00222
3515.05	0.00418	0.00197	3515.05	0.06473	0.00579	3515.05	0.01237	9.57621e-05	3515.05	0.00366	0.000266194	3515.05	0.00518	0.000189541	3143.81	-0.00132	0.000247753	3515.05	0.00299	0.000724962	3515.05	0.0112	0.00106	3515.05	0.00284	8.88403e-05	3515.05	0.00175	0.000286842	3515.05	0.00441	0.000267526	3143.81	0.00658	0.00086914	3515.05	0.00256	0.000258378	3515.05	0.00958	0.000845645	3515.05	0.00214	0.00012441	3515.05	0.00428	0.00121	3515.05	0.00222
3528.43	0.00418	0.00197	3528.43	0.06473	0.00579	3528.43	0.01237	9.57621e-05	3528.43	0.00366	0.000266194	3528.43	0.00518	0.000189541	3160.54	-0.00132	0.000247753	3528.43	0.00299	0.000724962	3528.43	0.0112	0.00106	3528.43	0.00284	8.88403e-05	3528.43	0.00175	0.000286842	3528.43	0.00441	0.000267526	3160.54	0.00658	0.00086914	3528.43	0.00256	0.000258378	3528.43	0.00958	0.000845645	3528.43	0.00214	0.00012441	3528.43	0.00428	0.00121	3528.43	0.00222
3541.81	0.00418	0.00197	3541.81	0.06473	0.00579	3541.81	0.01237	9.57621e-05	3541.81	0.00366	0.000266194	3541.81	0.00518	0.000189541	3177.26	-0.00132	0.000247753	3541.81	0.00299	0.000724962	3541.81	0.0112	0.00106	3541.81	0.00284	8.88403e-05	3541.81	0.00175	0.000286842	3541.81	0.00441	0.000267526	3177.26	0.00658	0.00086914	3541.81	0.00256	0.000258378	3541.81	0.00958	0.000845645	3541.81	0.00214	0.00012441	3541.81	0.00428	0.00121	3541.81	0.00222
3555.18	0.00418	0.00197	3555.18	0.06473	0.00579	3555.18	0.01237	9.57621e-05	3555.18	0.00366	0.000266194	3555.18	0.00518	0.000189541	3193.98	-0.00132	0.000247753	3555.18	0.00299	0.000724962	3555.18	0.0112	0.00106	3555.18	0.00284	8.88403e-05	3555.18	0.00175	0.000286842	3555.18	0.00441	0.000267526	3193.98	0.00658	0.00086914	3555.18	0.00256	0.000258378	3555.18	0.00958	0.000845645	3555.18	0.00214	0.00012441	3555.18	0.00428	0.00121	3555.18	0.00222
3568.56	0.00418	0.00197	3568.56	0.06473	0.00579	3568.56	0.01237	9.57621e-05	3568.56	0.00366	0.000266194	3568.56	0.00518	0.000189541	3210.7	-0.00132	0.000247753	3568.56	0.00299	0.000724962	3568.56	0.0112	0.00106	3568.56	0.00284	8.88403e-05	3568.56	0.00175	0.000286842	3568.56	0.00441	0.000267526	3210.7	0.00658	0.00086914	3568.56	0.00256	0.000258378	3568.56	0.00958	0.000845645	3568.56	0.00214	0.00012441	3568.56	0.00428	0.00121	3568.56	0.00222
3581.94	0.00418	0.00197	3581.94	0.06473	0.00579	3581.94	0.01237	9.57621e-05	3581.94	0.00366	0.000266194	3581.94	0.00518	0.000189541	3227.42	-0.00132	0.000247753	3581.94	0.00299	0.000724962	3581.94	0.0112	0.00106	3581.94	0.00284	8.88403e-05	3581.94	0.00175	0.000286842	3581.94	0.00441	0.000267526	3227.42	0.00658	0.00086914	3581.94	0.00256	0.000258378	3581.94	0.00958	0.000845645	3581.94	0.00214	0.00012441	3581.94	0.00428	0.00121	3581.94	0.00222
3595.32	0.00418	0.00197	3595.32	0.06473	0.00579	3595.32	0.01237	9.57621e-05	3595.32	0.00366	0.000266194	3595.32	0.00518	0.000189541	3244.15	-0.00132	0.000247753	3595.32	0.00299	0.000724962	3595.32	0.0112	0.00106	3595.32	0.00284	8.88403e-05	3595.32	0.00175	0.000286842	3595.32	0.00441	0.000267526	3244.15	0.00658	0.00086914	3595.32	0.00256	0.000258378	3595.32	0.00958	0.000845645	3595.32	0.00214	0.00012441	3595.32	0.00428	0.00121	3595.32	0.00222
3608.7	0.00418	0.00197	3608.7	0.06473	0.00579	3608.7	0.01237	9.57621e-05	3608.7	0.00366	0.000266194	3608.7	0.00518	0.000189541	3260.87	-0.00132	0.000247753	3608.7	0.00299	0.000724962	3608.7	0.0112	0.00106	3608.7	0.00284	8.88403e-05	3608.7	0.00175	0.000286842	3608.7	0.00441	0.000267526	3260.87	0.00658	0.00086914	3608.7	0.00256	0.000258378	3608.7	0.00958	0.000845645	3608.7	0.00214	0.00012441	3608.7	0.00428	0.00121	3608.7	0.00222
3622.07	0.00418	0.00197	3622.07	0.06473	0.00579	3622.07	0.01237	9.57621e-05	3622.07	0.00366	0.000266194	3622.07	0.00518	0.000189541	3277.59	-0.00132	0.000247753	3622.07	0.00299	0.000724962	3622.07	0.0112	0.00106	3622.07	0.00284	8.88403e-05	3622.07	0.00175	0.000286842	3622.07	0.00441	0.000267526	3277.59	0.00658	0.00086914	3622.07	0.00256	0.000258378	3622.07	0.00958	0.000845645	3622.07	0.00214	0.00012441	3622.07	0.00428	0.00121	3622.07	0.00222
3635.45	0.00418	0.00197	3635.45	0.06473	0.00579	3635.45	0.01237	9.57621e-05	3635.45	0.00366	0.000266194	3635.45	0.00518	0.000189541	3294.31	-0.00132	0.000247753	3635.45	0.00299	0.000724962	3635.45	0.0112	0.00106	3635.45	0.00284	8.88403e-05	3635.45	0.00175	0.000286842	3635.45	0.00441	0.000267526	3294.31	0.00658	0.00086914	3635.45	0.00256	0.000258378	3635.45	0.00958	0.000845645	3635.45	0.00214	0.00012441	3635.45	0.00428	0.00121	3635.45	0.00222
3648.83	0.00418	0.00197	3648.83	0.06473	0.00579	3648.83	0.01237	9.57621e-05	3648.83	0.00366	0.000266194	3648.83	0.00518	0.000189541	3311.04	-0.00132	0.000247753	3648.83	0.00299	0.000724962	3648.83	0.0112	0.00106	3648.83	0.00284	8.88403e-05	3648.83	0.00175	0.000286842	3648.83	0.00441	0.000267526	3311.04	0.00658	0.00086914	3648.83	0.00256	0.000258378	3648.83	0.00958	0.000845645	3648.83	0.00214	0.00012441	3648.83	0.00428	0.00121	3648.83	0.00222
3662.21	0.00418	0.00197	3662.21	0.06473	0.00579	3662.21	0.01237	9.57621e-05	3662.21	0.00366	0.000266194	3662.21	0.00518	0.000189541	3327.76	-0.00132	0.000247753	3662.21	0.00299	0.000724962	3662.21	0.0112	0.00106	3662.21	0.00284	8.88403e-05	3662.21	0.00175	0.000286842	3662.21	0.00441	0.000267526	3327.76	0.00658	0.00086914	3662.21	0.00256	0.000258378	3662.21	0.00958	0.000845645	3662.21	0.00214	0.00012441	3662.21	0.00428	0.00121	3662.21	0.00222
3675.59	0.00418	0.00197	3675.59	0.06473	0.00579	3675.59	0.01237	9.57621e-05	3675.59	0.00366	0.000266194	3675.59	0.00518	0.000189541	3344.48	-0.00132	0.000247753	3675.59	0.00299	0.000724962	3675.59	0.0112	0.00106	3675.59	0.00284	8.88403e-05	3675.59	0.00175	0.000286842	3675.59	0.00441	0.000267526	3344.48	0.00658	0.00086914	3675.59	0.00256	0.000258378	3675.59	0.00958	0.000845645	3675.59	0.00214	0.00012441	3675.59	0.00428	0.00121	3675.59	0.00222
3688.96	0.00418	0.00197	3688.96	0.06473	0.00579	3688.96	0.01237	9.57621e-05	3688.96	0.00366	0.000266194	3688.96	0.00518	0.000189541	3361.2	-0.00132	0.000247753	3688.96	0.00299	0.000724962	3688.96	0.0112	0.00106	3688.96	0.00284	8.88403e-05	3688.96	0.00175	0.000286842	3688.96	0.00441	0.000267526	3361.2	0.00658	0.00086914	3688.96	0.00256	0.000258378	3688.96	0.00958	0.000845645	3688.96	0.00214	0.00012441	3688.96	0.00428	0.00121	3688.96	0.00222
3702.34	0.00418	0.00197	3702.34	0.06473	0.00579	3702.34	0.01237	9.57621e-05	3702.34	0.00366	0.000266194	3702.34	0.00518	0.000189541	3377.93	-0.00132	0.000247753	3702.34	0.00299	0.000724962	3702.34	0.0112	0.00106	3702.34	0.00284	8.88403e-05	3702.34	0.00175	0.000286842	3702.34	0.00441	0.000267526	3377.93	0.00658	0.00086914	3702.34	0.00256	0.000258378	3702.34	0.00958	0.000845645	3702.34	0.00214	0.00012441	3702.34	0.00428	0.00121	3702.34	0.00222
3715.72	0.00418	0.00197	3715.72	0.06473	0.00579	3715.72	0.01237	9.57621e-05	3715.72	0.00366	0.000266194	3715.72	0.00518	0.000189541	3394.65	-0.00132	0.000247753	3715.72	0.00299	0.000724962	3715.72	0.0112	0.00106	3715.72	0.00284	8.88403e-05	3715.72	0.00175	0.000286842	3715.72	0.00441	0.000267526	3394.65	0.00658	0.00086914	3715.72	0.00256	0.000258378	3715.72	0.00958	0.000845645	3715.72	0.00214	0.00012441	3715.72	0.00428	0.00121	3715.72	0.00222
3729.1	0.00418	0.00197	3729.1	0.06473	0.00579	3729.1	0.01237	9.57621e-05	3729.1	0.00366	0.000266194	3729.1	0.00518	0.000189541	3411.37	-0.00132	0.000247753	3729.1	0.00299	0.000724962	3729.1	0.0112	0.00106	3729.1	0.00284	8.88403e-05	3729.1	0.00175	0.000286842	3729.1	0.00441	0.000267526	3411.37	0.00658	0.00086914	3729.1	0.00256	0.000258378	3729.1	0.00958	0.000845645	3729.1	0.00214	0.00012441	3729.1	0.00428	0.00121	3729.1	0.00222
3742.47	0.00418	0.00197	3742.47	0.06473	0.00579	3742.47	0.01237	9.57621e-05	3742.47	0.00366	0.000266194	3742.47	0.00518	0.000189541	3428.09	-0.00132	0.000247753	3742.47	0.00299	0.000724962	3742.47	0.0112	0.00106	3742.47	0.00284	8.88403e-05	3742.47	0.00175	0.000286842	3742.47	0.00441	0.000267526	3428.09	0.00658	0.00086914	3742.47	0.00256	0.000258378	3742.47	0.00958	0.000845645	3742.47	0.00214	0.00012441	3742.47	0.00428	0.00121	3742.47	0.00222
3755.85	0.00418	0.00197	3755.85	0.06473	0.00579	3755.85	0.01237	9.57621e-05	3755.85	0.00366	0.000266194	3755.85	0.00518	0.000189541	3444.82	-0.00132	0.000247753	3755.85	0.00299	0.000724962	3755.85	0.0112	0.00106	3755.85	0.00284	8.88403e-05	3755.85	0.00175	0.000286842	3755.85	0.00441	0.000267526	3444.82	0.00658	0.00086914	3755.85	0.00256	0.000258378	3755.85	0.00958	0.000845645	3755.85	0.00214	0.00012441	3755.85	0.00428	0.00121	3755.85	0.00222
3769.23	0.00418	0.00197	3769.23	0.06473	0.00579	3769.23	0.01237	9.57621e-05	3769.23	0.00366	0.000266194	3769.23	0.00518	0.000189541	3461.54	-0.00132	0.000247753	3769.23	0.00299	0.000724962	3769.23	0.0112	0.00106	3769.23	0.00284	8.88403e-05	3769.23	0.00175	0.000286842	3769.23	0.00441	0.000267526	3461.54	0.00658	0.00086914	3769.23	0.00256	0.000258378	3769.23	0.00958	0.000845645	3769.23	0.00214	0.00012441	3769.23	0.00428	0.00121	3769.23	0.00222
3782.61	0.00418	0.00197	3782.61	0.06473	0.00579	3782.61	0.01237	9.57621e-05	3782.61	0.00366	0.000266194	3782.61	0.00518	0.000189541	3478.26	-0.00132	0.000247753	3782.61	0.00299	0.000724962	3782.61	0.0112	0.00106	3782.61	0.00284	8.88403e-05	3782.61	0.00175	0.000286842	3782.61	0.00441	0.000267526	3478.26	0.00658	0.00086914	3782.61	0.00256	0.000258378	3782.61	0.00958	0.000845645	3782.61	0.00214	0.00012441	3782.61	0.00428	0.00121	3782.61	0.00222
3795.99	0.00418	0.00197	3795.99	0.06473	0.00579	3795.99	0.01237	9.57621e-05	3795.99	0.00366	0.000266194	3795.99	0.00518	0.000189541	3494.98	-0.00132	0.000247753	3795.99	0.00299	0.000724962	3795.99	0.0112	0.00106	3795.99	0.00284	8.88403e-05	3795.99	0.00175	0.000286842	3795.99	0.00441	0.000267526	3494.98	0.00658	0.00086914	3795.99	0.00256	0.000258378	3795.99	0.00958	0.000845645	3795.99	0.00214	0.00012441	3795.99	0.00428	0.00121	3795.99	0.00222
3809.36	0.00418	0.00197	3809.36	0.06473	0.00579	3809.36	0.01237	9.57621e-05	3809.36	0.00366	0.000266194	3809.36	0.00518	0.000189541	3511.71	-0.00132	0.000247753	3809.36	0.00299	0.000724962	3809.36	0.0112	0.00106	3809.36	0.00284	8.88403e-05	3809.36	0.00175	0.000286842	3809.36	0.00441	0.000267526	3511.71	0.00658	0.00086914	3809.36	0.00256	0.000258378	3809.36	0.00958	0.000845645	3809.36	0.00214	0.00012441	3809.36	0.00428	0.00121	3809.36	0.00222
3822.74	0.00418	0.00197	3822.74	0.06473	0.00579	3822.74	0.01237	9.57621e-05	3822.74	0.00366	0.000266194	3822.74	0.00518	0.000189541	3528.43	-0.00132	0.000247753	3822.74	0.00299	0.000724962	3822.74	0.0112	0.00106	3822.74	0.00284	8.88403e-05	3822.74	0.00175	0.000286842	3822.74	0.00441	0.000267526	3528.43	0.00658	0.00086914	3822.74	0.00256	0.000258378	3822.74	0.00958	0.000845645	3822.74	0.00214	0.00012441	3822.74	0.00428	0.00121	3822.74	0.00222
3836.12	0.00418	0.00197	3836.12	0.06473	0.00579	3836.12	0.01237	9.57621e-05	3836.12	0.00366	0.000266194	3836.12	0.00518	0.000189541	3545.15	-0.00132	0.000247753	3836.12	0.00299	0.000724962	3836.12	0.0112	0.00106	3836.12	0.00284	8.88403e-05	3836.12	0.00175	0.000286842	3836.12	0.00441	0.000267526	3545.15	0.00658	0.00086914	3836.12	0.00256	0.000258378	3836.12	0.00958	0.000845645	3836.12	0.00214	0.00012441	3836.12	0.00428	0.00121	3836.12	0.00222
3849.5	0.00418	0.00197	3849.5	0.06473	0.00579	3849.5	0.01237	9.57621e-05	3849.5	0.00366	0.000266194	3849.5	0.00518	0.000189541	3561.87	-0.00132	0.000247753	3849.5	0.00299	0.000724962	3849.5	0.0112	0.00106	3849.5	0.00284	8.88403e-05	3849.5	0.00175	0.000286842	3849.5	0.00441	0.000267526	3561.87	0.00658	0.00086914	3849.5	0.00256	0.000258378	3849.5	0.00958	0.000845645	3849.5	0.00214	0.00012441	3849.5	0.00428	0.00121	3849.5	0.00222
3862.88	0.00418	0.00197	3862.88	0.06473	0.00579	3862.88	0.01237	9.57621e-05	3862.88	0.00366	0.000266194	3862.88	0.00518	0.000189541	3578.6	-0.00132	0.000247753	3862.88	0.00299	0.000724962	3862.88	0.0112	0.00106	3862.88	0.00284	8.88403e-05	3862.88	0.00175	0.000286842	3862.88	0.00441	0.000267526	3578.6	0.00658	0.00086914	3862.88	0.00256	0.000258378	3862.88	0.00958	0.000845645	3862.88	0.00214	0.00012441	3862.88	0.00428	0.00121	3862.88	0.00222
3876.25	0.00418	0.00197	3876.25	0.06473	0.00579	3876.25	0.01237	9.57621e-05	3876.25	0.00366	0.000266194	3876.25	0.00518	0.000189541	3595.32	-0.00132	0.000247753	3876.25	0.00299	0.000724962	3876.25	0.0112	0.00106	3876.25	0.00284	8.88403e-05	3876.25	0.00175	0.000286842	3876.25	0.00441	0.000267526	3595.32	0.00658	0.00086914	3876.25	0.00256	0.000258378	3876.25	0.00958	0.000845645	3876.25	0.00214	0.00012441	3876.25	0.00428	0.00121	3876.25	0.00222
3889.63	0.00418	0.00197	3889.63	0.06473	0.00579	3889.63	0.01237	9.57621e-05	3889.63	0.00366	0.000266194	3889.63	0.00518	0.000189541	3612.04	-0.00132	0.000247753	3889.63	0.00299	0.000724962	3889.63	0.0112	0.00106	3889.63	0.00284	8.88403e-05	3889.63	0.00175	0.000286842	3889.63	0.00441	0.000267526	3612.04	0.00658	0.00086914	3889.63	0.00256	0.000258378	3889.63	0.00958	0.000845645	3889.63	0.00214	0.00012441	3889.63	0.00428	0.00121	3889.63	0.00222
3903.01	0.00418	0.00197	3903.01	0.06473	0.00579	3903.01	0.01237	9.57621e-05	3903.01	0.00366	0.000266194	3903.01	0.00518	0.000189541	3628.76	-0.00132	0.000247753	3903.01	0.00299	0.000724962	3903.01	0.0112	0.00106	3903.01	0.00284	8.88403e-05	3903.01	0.00175	0.000286842	3903.01	0.00441	0.000267526	3628.76	0.00658	0.00086914	3903.01	0.00256	0.000258378	3903.01	0.00958	0.000845645	3903.01	0.00214	0.00012441	3903.01	0.00428	0.00121	3903.01	0.00222
3916.39	0.00418	0.00197	3916.39	0.06473	0.00579	3916.39	0.01237	9.57621e-05	3916.39	0.00366	0.000266194	3916.39	0.00518	0.000189541	3645.48	-0.00132	0.000247753	3916.39	0.00299	0.000724962	3916.39	0.0112	0.00106	3916.39	0.00284	8.88403e-05	3916.39	0.00175	0.000286842	3916.39	0.00441	0.000267526	3645.48	0.00658	0.00086914	3916.39	0.00256	0.000258378	3916.39	0.00958	0.000845645	3916.39	0.00214	0.00012441	3916.39	0.00428	0.00121	3916.39	0.00222
3929.77	0.00418	0.00197	3929.77	0.06473	0.00579	3929.77	0.01237	9.57621e-05	3929.77	0.00366	0.000266194	3929.77	0.00518	0.000189541	3662.21	-0.00132	0.000247753	3929.77	0.00299	0.000724962	3929.77	0.0112	0.00106	3929.77	0.00284	8.88403e-05	3929.77	0.00175	0.000286842	3929.77	0.00441	0.000267526	3662.21	0.00658	0.00086914	3929.77	0.00256	0.000258378	3929.77	0.00958	0.000845645	3929.77	0.00214	0.00012441	3929.77	0.00428	0.00121	3929.77	0.00222
3943.14	0.00418	0.00197	3943.14	0.06473	0.00579	3943.14	0.01237	9.57621e-05	3943.14	0.00366	0.000266194	3943.14	0.00518	0.000189541	3678.93	-0.00132	0.000247753	3943.14	0.00299	0.000724962	3943.14	0.0112	0.00106	3943.14	0.00284	8.88403e-05	3943.14	0.00175	0.000286842	3943.14	0.00441	0.000267526	3678.93	0.00658	0.00086914	3943.14	0.00256	0.000258378	3943.14	0.00958	0.000845645	3943.14	0.00214	0.00012441	3943.14	0.00428	0.00121	3943.14	0.00222
3956.52	0.00418	0.00197	3956.52	0.06473	0.00579	3956.52	0.01237	9.57621e-05	3956.52	0.00366	0.000266194	3956.52	0.00518	0.000189541	3695.65	-0.00132	0.000247753	3956.52	0.00299	0.000724962	3956.52	0.0112	0.00106	3956.52	0.00284	8.88403e-05	3956.52	0.00175	0.000286842	3956.52	0.00441	0.000267526	3695.65	0.00658	0.00086914	3956.52	0.00256	0.000258378	3956.52	0.00958	0.000845645	3956.52	0.00214	0.00012441	3956.52	0.00428	0.00121	3956.52	0.00222
3969.9	0.00418	0.00197	3969.9	0.06473	0.00579	3969.9	0.01237	9.57621e-05	3969.9	0.00366	0.000266194	3969.9	0.00518	0.000189541	3712.37	-0.00132	0.000247753	3969.9	0.00299	0.000724962	3969.9	0.0112	0.00106	3969.9	0.00284	8.88403e-05	3969.9	0.00175	0.000286842	3969.9	0.00441	0.000267526	3712.37	0.00658	0.00086914	3969.9	0.00256	0.000258378	3969.9	0.00958	0.000845645	3969.9	0.00214	0.00012441	3969.9	0.00428	0.00121	3969.9	0.00222
3983.28	0.00418	0.00197	3983.28	0.06473	0.00579	3983.28	0.01237	9.57621e-05	3983.28	0.00366	0.000266194	3983.28	0.00518	0.000189541	3729.1	-0.00132	0.000247753	3983.28	0.00299	0.000724962	3983.28	0.0112	0.00106	3983.28	0.00284	8.88403e-05	3983.28	0.00175	0.000286842	3983.28	0.00441	0.000267526	3729.1	0.00658	0.00086914	3983.28	0.00256	0.000258378	3983.28	0.00958	0.000845645	3983.28	0.00214	0.00012441	3983.28	0.00428	0.00121	3983.28	0.00222
3996.66	0.00418	0.00197	3996.66	0.06473	0.00579	3996.66	0.01237	9.57621e-05	3996.66	0.00366	0.000266194	3996.66	0.00518	0.000189541	3745.82	-0.00132	0.000247753	3996.66	0.00299	0.000724962	3996.66	0.0112	0.00106	3996.66	0.00284	8.88403e-05	3996.66	0.00175	0.000286842	3996.66	0.00441	0.000267526	3745.82	0.00658	0.00086914	3996.66	0.00256	0.000258378	3996.66	0.00958	0.000845645	3996.66	0.00214	0.00012441	3996.66	0.00428	0.00121	3996.66	0.00222
4010.03	0.00418	0.00197	4010.03	0.06473	0.00579	4010.03	0.01237	9.57621e-05	4010.03	0.00366	0.000266194	4010.03	0.00518	0.000189541	3762.54	-0.00132	0.000247753	4010.03	0.00299	0.000724962	4010.03	0.0112	0.00106	4010.03	0.00284	8.88403e-05	4010.03	0.00175	0.000286842	4010.03	0.00441	0.000267526	3762.54	0.00658	0.00086914	4010.03	0.00256	0.000258378	4010.03	0.00958	0.000845645	4010.03	0.00214	0.00012441	4010.03	0.00428	0.00121	4010.03	0.00222
4023.41	0.00418	0.00197	4023.41	0.06473	0.00579	4023.41	0.01237	9.57621e-05	4023.41	0.00366	0.000266194	4023.41	0.00518	0.000189541	3779.26	-0.00132	0.000247753	4023.41	0.00299	0.000724962	4023.41	0.0112	0.00106	4023.41	0.00284	8.88403e-05	4023.41	0.00175	0.000286842	4023.41	0.00441	0.000267526	3779.26	0.00658	0.00086914	4023.41	0.00256	0.000258378	4023.41	0.00958	0.000845645	4023.41	0.00214	0.00012441	4023.41	0.00428	0.00121	4023.41	0.00222
4036.79	0.00418	0.00197	4036.79	0.06473	0.00579	4036.79	0.01237	9.57621e-05	4036.79	0.00366	0.000266194	4036.79	0.00518	0.000189541	3795.99	-0.00132	0.000247753	4036.79	0.00299	0.000724962	4036.79	0.0112	0.00106	4036.79	0.00284	8.88403e-05	4036.79	0.00175	0.000286842	4036.79	0.00441	0.000267526	3795.99	0.00658	0.00086914	4036.79	0.00256	0.000258378	4036.79	0.00958	0.000845645	4036.79	0.00214	0.00012441	4036.79	0.00428	0.00121	4036.79	0.00222
4050.17	0.00418	0.00197	4050.17	0.06473	0.00579	4050.17	0.01237	9.57621e-05	4050.17	0.00366	0.000266194	4050.17	0.00518	0.000189541	3812.71	-0.00132	0.000247753	4050.17	0.00299	0.000724962	4050.17	0.0112	0.00106	4050.17	0.00284	8.88403e-05	4050.17	0.00175	0.000286842	4050.17	0.00441	0.000267526	3812.71	0.00658	0.00086914	4050.17	0.00256	0.000258378	4050.17	0.00958	0.000845645	4050.17	0.00214	0.00012441	4050.17	0.00428	0.00121	4050.17	0.00222
4063.55	0.00418	0.00197	4063.55	0.06473	0.00579	4063.55	0.01237	9.57621e-05	4063.55	0.00366	0.000266194	4063.55	0.00518	0.000189541	3829.43	-0.00132	0.000247753	4063.55	0.00299	0.000724962	4063.55	0.0112	0.00106	4063.55	0.00284	8.88403e-05	4063.55	0.00175	0.000286842	4063.55	0.00441	0.000267526	3829.43	0.00658	0.00086914	4063.55	0.00256	0.000258378	4063.55	0.00958	0.000845645	4063.55	0.00214	0.00012441	4063.55	0.00428	0.00121	4063.55	0.00222
4076.92	0.00418	0.00197	4076.92	0.06473	0.00579	4076.92	0.01237	9.57621e-05	4076.92	0.00366	0.000266194	4076.92	0.00518	0.000189541	3846.15	-0.00132	0.000247753	4076.92	0.00299	0.000724962	4076.92	0.0112	0.00106	4076.92	0.00284	8.88403e-05	4076.92	0.00175	0.000286842	4076.92	0.00441	0.000267526	3846.15	0.00658	0.00086914	4076.92	0.00256	0.000258378	4076.92	0.00958	0.000845645	4076.92	0.00214	0.00012441	4076.92	0.00428	0.00121	4076.92	0.00222
4090.3	0.00418	0.00197	4090.3	0.06473	0.00579	4090.3	0.01237	9.57621e-05	4090.3	0.00366	0.000266194	4090.3	0.00518	0.000189541	3862.88	-0.00132	0.000247753	4090.3	0.00299	0.000724962	4090.3	0.0112	0.00106	4090.3	0.00284	8.88403e-05	4090.3	0.00175	0.000286842	4090.3	0.00441	0.000267526	3862.88	0.00658	0.00086914	4090.3	0.00256	0.000258378	4090.3	0.00958	0.000845645	4090.3	0.00214	0.00012441	4090.3	0.00428	0.00121	4090.3	0.00222
4103.68	0.00418	0.00197	4103.68	0.06473	0.00579	4103.68	0.01237	9.57621e-05	4103.68	0.00366	0.000266194	4103.68	0.00518	0.000189541	3879.6	-0.00132	0.000247753	4103.68	0.00299	0.000724962	4103.68	0.0112	0.00106	4103.68	0.00284	8.88403e-05	4103.68	0.00175	0.000286842	4103.68	0.00441	0.000267526	3879.6	0.00658	0.00086914	4103.68	0.00256	0.000258378	4103.68	0.00958	0.000845645	4103.68	0.00214	0.00012441	4103.68	0.00428	0.00121	4103.68	0.00222
4117.06	0.00418	0.00197	4117.06	0.06473	0.00579	4117.06	0.01237	9.57621e-05	4117.06	0.00366	0.000266194	4117.06	0.00518	0.000189541	3896.32	-0.00132	0.000247753	4117.06	0.00299	0.000724962	4117.06	0.0112	0.00106	4117.06	0.00284	8.88403e-05	4117.06	0.00175	0.000286842	4117.06	0.00441	0.000267526	3896.32	0.00658	0.00086914	4117.06	0.00256	0.000258378	4117.06	0.00958	0.000845645	4117.06	0.00214	0.00012441	4117.06	0.00428	0.00121	4117.06	0.00222
4130.43	0.00418	0.00197	4130.43	0.06473	0.00579	4130.43	0.01237	9.57621e-05	4130.43	0.00366	0.000266194	4130.43	0.00518	0.000189541	3913.04	-0.00132	0.000247753	4130.43	0.00299	0.000724962	4130.43	0.0112	0.00106	4130.43	0.00284	8.88403e-05	4130.43	0.00175	0.000286842	4130.43	0.00441	0.000267526	3913.04	0.00658	0.00086914	4130.43	0.00256	0.000258378	4130.43	0.00958	0.000845645	4130.43	0.00214	0.00012441	4130.43	0.00428	0.00121	4130.43	0.00222
4143.81	0.00418	0.00197	4143.81	0.06473	0.00579	4143.81	0.01237	9.57621e-05	4143.81	0.00366	0.000266194	4143.81	0.00518	0.000189541	3929.77	-0.00132	0.000247753	4143.81	0.00299	0.000724962	4143.81	0.0112	0.00106	4143.81	0.00284	8.88403e-05	4143.81	0.00175	0.000286842	4143.81	0.00441	0.000267526	3929.77	0.00658	0.00086914	4143.81	0.00256	0.000258378	4143.81	0.00958	0.000845645	4143.81	0.00214	0.00012441	4143.81	0.00428	0.00121	4143.81	0.00222
4157.19	0.00418	0.00197	4157.19	0.06473	0.00579	4157.19	0.01237	9.57621e-05	4157.19	0.00366	0.000266194	4157.19	0.00518	0.000189541	3946.49	-0.00132	0.000247753	4157.19	0.00299	0.000724962	4157.19	0.0112	0.00106	4157.19	0.00284	8.88403e-05	4157.19	0.00175	0.000286842	4157.19	0.00441	0.000267526	3946.49	0.00658	0.00086914	4157.19	0.00256	0.000258378	4157.19	0.00958	0.000845645	4157.19	0.00214	0.00012441	4157.19	0.00428	0.00121	4157.19	0.00222
4170.57	0.00418	0.00197	4170.57	0.06473	0.00579	4170.57	0.01237	9.57621e-05	4170.57	0.00366	0.000266194	4170.57	0.00518	0.000189541	3963.21	-0.00132	0.000247753	4170.57	0.00299	0.000724962	4170.57	0.0112	0.00106	4170.57	0.00284	8.88403e-05	4170.57	0.00175	0.000286842	4170.57	0.00441	0.000267526	3963.21	0.00658	0.00086914	4170.57	0.00256	0.000258378	4170.57	0.00958	0.000845645	4170.57	0.00214	0.00012441	4170.57	0.00428	0.00121	4170.57	0.00222
4183.95	0.00418	0.00197	4183.95	0.06473	0.00579	4183.95	0.01237	9.57621e-05	4183.95	0.00366	0.000266194	4183.95	0.00518	0.000189541	3979.93	-0.00132	0.000247753	4183.95	0.00299	0.000724962	4183.95	0.0112	0.00106	4183.95	0.00284	8.88403e-05	4183.95	0.00175	0.000286842	4183.95	0.00441	0.000267526	3979.93	0.00658	0.00086914	4183.95	0.00256	0.000258378	4183.95	0.00958	0.000845645	4183.95	0.00214	0.00012441	4183.95	0.00428	0.00121	4183.95	0.00222
4197.32	0.00418	0.00197	4197.32	0.06473	0.00579	4197.32	0.01237	9.57621e-05	4197.32	0.00366	0.000266194	4197.32	0.00518	0.000189541	3996.66	-0.00132	0.000247753	4197.32	0.00299	0.000724962	4197.32	0.0112	0.00106	4197.32	0.00284	8.88403e-05	4197.32	0.00175	0.000286842	4197.32	0.00441	0.000267526	3996.66	0.00658	0.00086914	4197.32	0.00256	0.000258378	4197.32	0.00958	0.000845645	4197.32	0.00214	0.00012441	4197.32	0.00428	0.00121	4197.32	0.00222
4210.7	0.00418	0.00197	4210.7	0.06473	0.00579	4210.7	0.01237	9.57621e-05	4210.7	0.00366	0.000266194	4210.7	0.00518	0.000189541	4013.38	-0.00132	0.000247753	4210.7	0.00299	0.000724962	4210.7	0.0112	0.00106	4210.7	0.00284	8.88403e-05	4210.7	0.00175	0.000286842	4210.7	0.00441	0.000267526	4013.38	0.00658	0.00086914	4210.7	0.00256	0.000258378	4210.7	0.00958	0.000845645	4210.7	0.00214	0.00012441	4210.7	0.00428	0.00121	4210.7	0.00222
4224.08	0.00418	0.00197	4224.08	0.06473	0.00579	4224.08	0.01237	9.57621e-05	4224.08	0.00366	0.000266194	4224.08	0.00518	0.000189541	4030.1	-0.00132	0.000247753	4224.08	0.00299	0.000724962	4224.08	0.0112	0.00106	4224.08	0.00284	8.88403e-05	4224.08	0.00175	0.000286842	4224.08	0.00441	0.000267526	4030.1	0.00658	0.00086914	4224.08	0.00256	0.000258378	4224.08	0.00958	0.000845645	4224.08	0.00214	0.00012441	4224.08	0.00428	0.00121	4224.08	0.00222
4237.46	0.00418	0.00197	4237.46	0.06473	0.00579	4237.46	0.01237	9.57621e-05	4237.46	0.00366	0.000266194	4237.46	0.00518	0.000189541	4046.82	-0.00132	0.000247753	4237.46	0.00299	0.000724962	4237.46	0.0112	0.00106	4237.46	0.00284	8.88403e-05	4237.46	0.00175	0.000286842	4237.46	0.00441	0.000267526	4046.82	0.00658	0.00086914	4237.46	0.00256	0.000258378	4237.46	0.00958	0.000845645	4237.46	0.00214	0.00012441	4237.46	0.00428	0.00121	4237.46	0.00222
4250.84	0.00418	0.00197	4250.84	0.06473	0.00579	4250.84	0.01237	9.57621e-05	4250.84	0.00366	0.000266194	4250.84	0.00518	0.000189541	4063.55	-0.00132	0.000247753	4250.84	0.00299	0.000724962	4250.84	0.0112	0.00106	4250.84	0.00284	8.88403e-05	4250.84	0.00175	0.000286842	4250.84	0.00441	0.000267526	4063.55	0.00658	0.00086914	4250.84	0.00256	0.000258378	4250.84	0.00958	0.000845645	4250.84	0.00214	0.00012441	4250.84	0.00428	0.00121	4250.84	0.00222
4264.21	0.00418	0.00197	4264.21	0.06473	0.00579	4264.21	0.01237	9.57621e-05	4264.21	0.00366	0.000266194	4264.21	0.00518	0.000189541	4080.27	-0.00132	0.000247753	4264.21	0.00299	0.000724962	4264.21	0.0112	0.00106	4264.21	0.00284	8.88403e-05	4264.21	0.00175	0.000286842	4264.21	0.00441	0.000267526	4080.27	0.00658	0.00086914	4264.21	0.00256	0.000258378	4264.21	0.00958	0.000845645	4264.21	0.00214	0.00012441	4264.21	0.00428	0.00121	4264.21	0.00222
4277.59	0.00418	0.00197	4277.59	0.06473	0.00579	4277.59	0.01237	9.57621e-05	4277.59	0.00366	0.000266194	4277.59	0.00518	0.000189541	4096.99	-0.00132	0.000247753	4277.59	0.00299	0.000724962	4277.59	0.0112	0.00106	4277.59	0.00284	8.88403e-05	4277.59	0.00175	0.000286842	4277.59	0.00441	0.000267526	4096.99	0.00658	0.00086914	4277.59	0.00256	0.000258378	4277.59	0.00958	0.000845645	4277.59	0.00214	0.00012441	4277.59	0.00428	0.00121	4277.59	0.00222
4290.97	0.00418	0.00197	4290.97	0.06473	0.00579	4290.97	0.01237	9.57621e-05	4290.97	0.00366	0.000266194	4290.97	0.00518	0.000189541	4113.71	-0.00132	0.000247753	4290.97	0.00299	0.000724962	4290.97	0.0112	0.00106	4290.97	0.00284	8.88403e-05	4290.97	0.00175	0.000286842	4290.97	0.00441	0.000267526	4113.71	0.00658	0.00086914	4290.97	0.00256	0.000258378	4290.97	0.00958	0.000845645	4290.97	0.00214	0.00012441	4290.97	0.00428	0.00121	4290.97	0.00222
4304.35	0.00418	0.00197	4304.35	0.06473	0.00579	4304.35	0.01237	9.57621e-05	4304.35	0.00366	0.000266194	4304.35	0.00518	0.000189541	4130.43	-0.00132	0.000247753	4304.35	0.00299	0.000724962	4304.35	0.0112	0.00106	4304.35	0.00284	8.88403e-05	4304.35	0.00175	0.000286842	4304.35	0.00441	0.000267526	4130.43	0.00658	0.00086914	4304.35	0.00256	0.000258378	4304.35	0.00958	0.000845645	4304.35	0.00214	0.00012441	4304.35	0.00428	0.00121	4304.35	0.00222
4317.73	0.00418	0.00197	4317.73	0.06473	0.00579	4317.73	0.01237	9.57621e-05	4317.73	0.00366	0.000266194	4317.73	0.00518	0.000189541	4147.16	-0.00132	0.000247753	4317.73	0.00299	0.000724962	4317.73	0.0112	0.00106	4317.73	0.00284	8.88403e-05	4317.73	0.00175	0.000286842	4317.73	0.00441	0.000267526	4147.16	0.00658	0.00086914	4317.73	0.00256	0.000258378	4317.73	0.00958	0.000845645	4317.73	0.00214	0.00012441	4317.73	0.00428	0.00121	4317.73	0.00222
4331.1	0.00418	0.00197	4331.1	0.06473	0.00579	4331.1	0.01237	9.57621e-05	4331.1	0.00366	0.000266194	4331.1	0.00518	0.000189541	4163.88	-0.00132	0.000247753	4331.1	0.00299	0.000724962	4331.1	0.0112	0.00106	4331.1	0.00284	8.88403e-05	4331.1	0.00175	0.000286842	4331.1	0.00441	0.000267526	4163.88	0.00658	0.00086914	4331.1	0.00256	0.000258378	4331.1	0.00958	0.000845645	4331.1	0.00214	0.00012441	4331.1	0.00428	0.00121	4331.1	0.00222
4344.48	0.00418	0.00197	4344.48	0.06473	0.00579	4344.48	0.01237	9.57621e-05	4344.48	0.00366	0.000266194	4344.48	0.00518	0.000189541	4180.6	-0.00132	0.000247753	4344.48	0.00299	0.000724962	4344.48	0.0112	0.00106	4344.48	0.00284	8.88403e-05	4344.48	0.00175	0.000286842	4344.48	0.00441	0.000267526	4180.6	0.00658	0.00086914	4344.48	0.00256	0.000258378	4344.48	0.00958	0.000845645	4344.48	0.00214	0.00012441	4344.48	0.00428	0.00121	4344.48	0.00222
4357.86	0.00418	0.00197	4357.86	0.06473	0.00579	4357.86	0.01237	9.57621e-05	4357.86	0.00366	0.000266194	4357.86	0.00518	0.000189541	4197.32	-0.00132	0.000247753	4357.86	0.00299	0.000724962	4357.86	0.0112	0.00106	4357.86	0.00284	8.88403e-05	4357.86	0.00175	0.000286842	4357.86	0.00441	0.000267526	4197.32	0.00658	0.00086914	4357.86	0.00256	0.000258378	4357.86	0.00958	0.000845645	4357.86	0.00214	0.00012441	4357.86	0.00428	0.00121	4357.86	0.00222
4371.24	0.00418	0.00197	4371.24	0.06473	0.00579	4371.24	0.01237	9.57621e-05	4371.24	0.00366	0.000266194	4371.24	0.00518	0.000189541	4214.05	-0.00132	0.000247753	4371.24	0.00299	0.000724962	4371.24	0.0112	0.00106	4371.24	0.00284	8.88403e-05	4371.24	0.00175	0.000286842	4371.24	0.00441	0.000267526	4214.05	0.00658	0.00086914	4371.24	0.00256	0.000258378	4371.24	0.00958	0.000845645	4371.24	0.00214	0.00012441	4371.24	0.00428	0.00121	4371.24	0.00222
4384.62	0.00418	0.00197	4384.62	0.06473	0.00579	4384.62	0.01237	9.57621e-05	4384.62	0.00366	0.000266194	4384.62	0.00518	0.000189541	4230.77	-0.00132	0.000247753	4384.62	0.00299	0.000724962	4384.62	0.0112	0.00106	4384.62	0.00284	8.88403e-05	4384.62	0.00175	0.000286842	4384.62	0.00441	0.000267526	4230.77	0.00658	0.00086914	4384.62	0.00256	0.000258378	4384.62	0.00958	0.000845645	4384.62	0.00214	0.00012441	4384.62	0.00428	0.00121	4384.62	0.00222
4397.99	0.00418	0.00197	4397.99	0.06473	0.00579	4397.99	0.01237	9.57621e-05	4397.99	0.00366	0.000266194	4397.99	0.00518	0.000189541	4247.49	-0.00132	0.000247753	4397.99	0.00299	0.000724962	4397.99	0.0112	0.00106	4397.99	0.00284	8.88403e-05	4397.99	0.00175	0.000286842	4397.99	0.00441	0.000267526	4247.49	0.00658	0.00086914	4397.99	0.00256	0.000258378	4397.99	0.00958	0.000845645	4397.99	0.00214	0.00012441	4397.99	0.00428	0.00121	4397.99	0.00222
4411.37	0.00418	0.00197	4411.37	0.06473	0.00579	4411.37	0.01237	9.57621e-05	4411.37	0.00366	0.000266194	4411.37	0.00518	0.000189541	4264.21	-0.00132	0.000247753	4411.37	0.00299	0.000724962	4411.37	0.0112	0.00106	4411.37	0.00284	8.88403e-05	4411.37	0.00175	0.000286842	4411.37	0.00441	0.000267526	4264.21	0.00658	0.00086914	4411.37	0.00256	0.000258378	4411.37	0.00958	0.000845645	4411.37	0.00214	0.00012441	4411.37	0.00428	0.00121	4411.37	0.00222
4424.75	0.00418	0.00197	4424.75	0.06473	0.00579	4424.75	0.01237	9.57621e-05	4424.75	0.00366	0.000266194	4424.75	0.00518	0.000189541	4280.94	-0.00132	0.000247753	4424.75	0.00299	0.000724962	4424.75	0.0112	0.00106	4424.75	0.00284	8.88403e-05	4424.75	0.00175	0.000286842	4424.75	0.00441	0.000267526	4280.94	0.00658	0.00086914	4424.75	0.00256	0.000258378	4424.75	0.00958	0.000845645	4424.75	0.00214	0.00012441	4424.75	0.00428	0.00121	4424.75	0.00222
4438.13	0.00418	0.00197	4438.13	0.06473	0.00579	4438.13	0.01237	9.57621e-05	4438.13	0.00366	0.000266194	4438.13	0.00518	0.000189541	4297.66	-0.00132	0.000247753	4438.13	0.00299	0.000724962	4438.13	0.0112	0.00106	4438.13	0.00284	8.88403e-05	4438.13	0.00175	0.000286842	4438.13	0.00441	0.000267526	4297.66	0.00658	0.00086914	4438.13	0.00256	0.000258378	4438.13	0.00958	0.000845645	4438.13	0.00214	0.00012441	4438.13	0.00428	0.00121	4438.13	0.00222
4451.51	0.00418	0.00197	4451.51	0.06473	0.00579	4451.51	0.01237	9.57621e-05	4451.51	0.00366	0.000266194	4451.51	0.00518	0.000189541	4314.38	-0.00132	0.000247753	4451.51	0.00299	0.000724962	4451.51	0.0112	0.00106	4451.51	0.00284	8.88403e-05	4451.51	0.00175	0.000286842	4451.51	0.00441	0.000267526	4314.38	0.00658	0.00086914	4451.51	0.00256	0.000258378	4451.51	0.00958	0.000845645	4451.51	0.00214	0.00012441	4451.51	0.00428	0.00121	4451.51	0.00222
4464.88	0.00418	0.00197	4464.88	0.06473	0.00579	4464.88	0.01237	9.57621e-05	4464.88	0.00366	0.000266194	4464.88	0.00518	0.000189541	4331.1	-0.00132	0.000247753	4464.88	0.00299	0.000724962	4464.88	0.0112	0.00106	4464.88	0.00284	8.88403e-05	4464.88	0.00175	0.000286842	4464.88	0.00441	0.000267526	4331.1	0.00658	0.00086914	4464.88	0.00256	0.000258378	4464.88	0.00958	0.000845645	4464.88	0.00214	0.00012441	4464.88	0.00428	0.00121	4464.88	0.00222
4478.26	0.00418	0.00197	4478.26	0.06473	0.00579	4478.26	0.01237	9.57621e-05	4478.26	0.00366	0.000266194	4478.26	0.00518	0.000189541	4347.83	-0.00132	0.000247753	4478.26	0.00299	0.000724962	4478.26	0.0112	0.00106	4478.26	0.00284	8.88403e-05	4478.26	0.00175	0.000286842	4478.26	0.00441	0.000267526	4347.83	0.00658	0.00086914	4478.26	0.00256	0.000258378	4478.26	0.00958	0.000845645	4478.26	0.00214	0.00012441	4478.26	0.00428	0.00121	4478.26	0.00222
4491.64	0.00418	0.00197	4491.64	0.06473	0.00579	4491.64	0.01237	9.57621e-05	4491.64	0.00366	0.000266194	4491.64	0.00518	0.000189541	4364.55	-0.00132	0.000247753	4491.64	0.00299	0.000724962	4491.64	0.0112	0.00106	4491.64	0.00284	8.88403e-05	4491.64	0.00175	0.000286842	4491.64	0.00441	0.000267526	4364.55	0.00658	0.00086914	4491.64	0.00256	0.000258378	4491.64	0.00958	0.000845645	4491.64	0.00214	0.00012441	4491.64	0.00428	0.00121	4491.64	0.00222
4505.02	0.00418	0.00197	4505.02	0.06473	0.00579	4505.02	0.01237	9.57621e-05	4505.02	0.00366	0.000266194	4505.02	0.00518	0.000189541	4381.27	-0.00132	0.000247753	4505.02	0.00299	0.000724962	4505.02	0.0112	0.00106	4505.02	0.00284	8.88403e-05	4505.02	0.00175	0.000286842	4505.02	0.00441	0.000267526	4381.27	0.00658	0.00086914	4505.02	0.00256	0.000258378	4505.02	0.00958	0.000845645	4505.02	0.00214	0.00012441	4505.02	0.00428	0.00121	4505.02	0.00222
4518.39	0.00418	0.00197	4518.39	0.06473	0.00579	4518.39	0.01237	9.57621e-05	4518.39	0.00366	0.000266194	4518.39	0.00518	0.000189541	4397.99	-0.00132	0.000247753	4518.39	0.00299	0.000724962	4518.39	0.0112	0.00106	4518.39	0.00284	8.88403e-05	4518.39	0.00175	0.000286842	4518.39	0.00441	0.000267526	4397.99	0.00658	0.00086914	4518.39	0.00256	0.000258378	4518.39	0.00958	0.000845645	4518.39	0.00214	0.00012441	4518.39	0.00428	0.00121	4518.39	0.00222
4531.77	0.00418	0.00197	4531.77	0.06473	0.00579	4531.77	0.01237	9.57621e-05	4531.77	0.00366	0.000266194	4531.77	0.00518	0.000189541	4414.72	-0.00132	0.000247753	4531.77	0.00299	0.000724962	4531.77	0.0112	0.00106	4531.77	0.00284	8.88403e-05	4531.77	0.00175	0.000286842	4531.77	0.00441	0.000267526	4414.72	0.00658	0.00086914	4531.77	0.00256	0.000258378	4531.77	0.00958	0.000845645	4531.77	0.00214	0.00012441	4531.77	0.00428	0.00121	4531.77	0.00222
4545.15	0.00418	0.00197	4545.15	0.06473	0.00579	4545.15	0.01237	9.57621e-05	4545.15	0.00366	0.000266194	4545.15	0.00518	0.000189541	4431.44	-0.00132	0.000247753	4545.15	0.00299	0.000724962	4545.15	0.0112	0.00106	4545.15	0.00284	8.88403e-05	4545.15	0.00175	0.000286842	4545.15	0.00441	0.000267526	4431.44	0.00658	0.00086914	4545.15	0.00256	0.000258378	4545.15	0.00958	0.000845645	4545.15	0.00214	0.00012441	4545.15	0.00428	0.00121	4545.15	0.00222
4558.53	0.00418	0.00197	4558.53	0.06473	0.00579	4558.53	0.01237	9.57621e-05	4558.53	0.00366	0.000266194	4558.53	0.00518	0.000189541	4448.16	-0.00132	0.000247753	4558.53	0.00299	0.000724962	4558.53	0.0112	0.00106	4558.53	0.00284	8.88403e-05	4558.53	0.00175	0.000286842	4558.53	0.00441	0.000267526	4448.16	0.00658	0.00086914	4558.53	0.00256	0.000258378	4558.53	0.00958	0.000845645	4558.53	0.00214	0.00012441	4558.53	0.00428	0.00121	4558.53	0.00222
4571.91	0.00418	0.00197	4571.91	0.06473	0.00579	4571.91	0.01237	9.57621e-05	4571.91	0.00366	0.000266194	4571.91	0.00518	0.000189541	4464.88	-0.00132	0.000247753	4571.91	0.00299	0.000724962	4571.91	0.0112	0.00106	4571.91	0.00284	8.88403e-05	4571.91	0.00175	0.000286842	4571.91	0.00441	0.000267526	4464.88	0.00658	0.00086914	4571.91	0.00256	0.000258378	4571.91	0.00958	0.000845645	4571.91	0.00214	0.00012441	4571.91	0.00428	0.00121	4571.91	0.00222
4585.28	0.00418	0.00197	4585.28	0.06473	0.00579	4585.28	0.01237	9.57621e-05	4585.28	0.00366	0.000266194	4585.28	0.00518	0.000189541	4481.61	-0.00132	0.000247753	4585.28	0.00299	0.000724962	4585.28	0.0112	0.00106	4585.28	0.00284	8.88403e-05	4585.28	0.00175	0.000286842	4585.28	0.00441	0.000267526	4481.61	0.00658	0.00086914	4585.28	0.00256	0.000258378	4585.28	0.00958	0.000845645	4585.28	0.00214	0.00012441	4585.28	0.00428	0.00121	4585.28	0.00222
4598.66	0.00418	0.00197	4598.66	0.06473	0.00579	4598.66	0.01237	9.57621e-05	4598.66	0.00366	0.000266194	4598.66	0.00518	0.000189541	4498.33	-0.00132	0.000247753	4598.66	0.00299	0.000724962	4598.66	0.0112	0.00106	4598.66	0.00284	8.88403e-05	4598.66	0.00175	0.000286842	4598.66	0.00441	0.000267526	4498.33	0.00658	0.00086914	4598.66	0.00256	0.000258378	4598.66	0.00958	0.000845645	4598.66	0.00214	0.00012441	4598.66	0.00428	0.00121	4598.66	0.00222
4612.04	0.00418	0.00197	4612.04	0.06473	0.00579	4612.04	0.01237	9.57621e-05	4612.04	0.00366	0.000266194	4612.04	0.00518	0.000189541	4515.05	-0.00132	0.000247753	4612.04	0.00299	0.000724962	4612.04	0.0112	0.00106	4612.04	0.00284	8.88403e-05	4612.04	0.00175	0.000286842	4612.04	0.00441	0.000267526	4515.05	0.00658	0.00086914	4612.04	0.00256	0.000258378	4612.04	0.00958	0.000845645	4612.04	0.00214	0.00012441	4612.04	0.00428	0.00121	4612.04	0.00222
4625.42	0.00418	0.00197	4625.42	0.06473	0.00579	4625.42	0.01237	9.57621e-05	4625.42	0.00366	0.000266194	4625.42	0.00518	0.000189541	4531.77	-0.00132	0.000247753	4625.42	0.00299	0.000724962	4625.42	0.0112	0.00106	4625.42	0.00284	8.88403e-05	4625.42	0.00175	0.000286842	4625.42	0.00441	0.000267526	4531.77	0.00658	0.00086914	4625.42	0.00256	0.000258378	4625.42	0.00958	0.000845645	4625.42	0.00214	0.00012441	4625.42	0.00428	0.00121	4625.42	0.00222
4638.8	0.00418	0.00197	4638.8	0.06473	0.00579	4638.8	0.01237	9.57621e-05	4638.8	0.00366	0.000266194	4638.8	0.00518	0.000189541	4548.49	-0.00132	0.000247753	4638.8	0.00299	0.000724962	4638.8	0.0112	0.00106	4638.8	0.00284	8.88403e-05	4638.8	0.00175	0.000286842	4638.8	0.00441	0.000267526	4548.49	0.00658	0.00086914	4638.8	0.00256	0.000258378	4638.8	0.00958	0.000845645	4638.8	0.00214	0.00012441	4638.8	0.00428	0.00121	4638.8	0.00222
4652.17	0.00418	0.00197	4652.17	0.06473	0.00579	4652.17	0.01237	9.57621e-05	4652.17	0.00366	0.000266194	4652.17	0.00518	0.000189541	4565.22	-0.00132	0.000247753	4652.17	0.00299	0.000724962	4652.17	0.0112	0.00106	4652.17	0.00284	8.88403e-05	4652.17	0.00175	0.000286842	4652.17	0.00441	0.000267526	4565.22	0.00658	0.00086914	4652.17	0.00256	0.000258378	4652.17	0.00958	0.000845645	4652.17	0.00214	0.00012441	4652.17	0.00428	0.00121	4652.17	0.00222
4665.55	0.00418	0.00197	4665.55	0.06473	0.00579	4665.55	0.01237	9.57621e-05	4665.55	0.00366	0.000266194	4665.55	0.00518	0.000189541	4581.94	-0.00132	0.000247753	4665.55	0.00299	0.000724962	4665.55	0.0112	0.00106	4665.55	0.00284	8.88403e-05	4665.55	0.00175	0.000286842	4665.55	0.00441	0.000267526	4581.94	0.00658	0.00086914	4665.55	0.00256	0.000258378	4665.55	0.00958	0.000845645	4665.55	0.00214	0.00012441	4665.55	0.00428	0.00121	4665.55	0.00222
4678.93	0.00418	0.00197	4678.93	0.06473	0.00579	4678.93	0.01237	9.57621e-05	4678.93	0.00366	0.000266194	4678.93	0.00518	0.000189541	4598.66	-0.00132	0.000247753	4678.93	0.00299	0.000724962	4678.93	0.0112	0.00106	4678.93	0.00284	8.88403e-05	4678.93	0.00175	0.000286842	4678.93	0.00441	0.000267526	4598.66	0.00658	0.00086914	4678.93	0.00256	0.000258378	4678.93	0.00958	0.000845645	4678.93	0.00214	0.00012441	4678.93	0.00428	0.00121	4678.93	0.00222
4692.31	0.00418	0.00197	4692.31	0.06473	0.00579	4692.31	0.01237	9.57621e-05	4692.31	0.00366	0.000266194	4692.31	0.00518	0.000189541	4615.38	-0.00132	0.000247753	4692.31	0.00299	0.000724962	4692.31	0.0112	0.00106	4692.31	0.00284	8.88403e-05	4692.31	0.00175	0.000286842	4692.31	0.00441	0.000267526	4615.38	0.00658	0.00086914	4692.31	0.00256	0.000258378	4692.31	0.00958	0.000845645	4692.31	0.00214	0.00012441	4692.31	0.00428	0.00121	4692.31	0.00222
4705.69	0.00418	0.00197	4705.69	0.06473	0.00579	4705.69	0.01237	9.57621e-05	4705.69	0.00366	0.000266194	4705.69	0.00518	0.000189541	4632.11	-0.00132	0.000247753	4705.69	0.00299	0.000724962	4705.69	0.0112	0.00106	4705.69	0.00284	8.88403e-05	4705.69	0.00175	0.000286842	4705.69	0.00441	0.000267526	4632.11	0.00658	0.00086914	4705.69	0.00256	0.000258378	4705.69	0.00958	0.000845645	4705.69	0.00214	0.00012441	4705.69	0.00428	0.00121	4705.69	0.00222
4719.06	0.00418	0.00197	4719.06	0.06473	0.00579	4719.06	0.01237	9.57621e-05	4719.06	0.00366	0.000266194	4719.06	0.00518	0.000189541	4648.83	-0.00132	0.000247753	4719.06	0.00299	0.000724962	4719.06	0.0112	0.00106	4719.06	0.00284	8.88403e-05	4719.06	0.00175	0.000286842	4719.06	0.00441	0.000267526	4648.83	0.00658	0.00086914	4719.06	0.00256	0.000258378	4719.06	0.00958	0.000845645	4719.06	0.00214	0.00012441	4719.06	0.00428	0.00121	4719.06	0.00222
4732.44	0.00418	0.00197	4732.44	0.06473	0.00579	4732.44	0.01237	9.57621e-05	4732.44	0.00366	0.000266194	4732.44	0.00518	0.000189541	4665.55	-0.00132	0.000247753	4732.44	0.00299	0.000724962	4732.44	0.0112	0.00106	4732.44	0.00284	8.88403e-05	4732.44	0.00175	0.000286842	4732.44	0.00441	0.000267526	4665.55	0.00658	0.00086914	4732.44	0.00256	0.000258378	4732.44	0.00958	0.000845645	4732.44	0.00214	0.00012441	4732.44	0.00428	0.00121	4732.44	0.00222
4745.82	0.00418	0.00197	4745.82	0.06473	0.00579	4745.82	0.01237	9.57621e-05	4745.82	0.00366	0.000266194	4745.82	0.00518	0.000189541	4682.27	-0.00132	0.000247753	4745.82	0.00299	0.000724962	4745.82	0.0112	0.00106	4745.82	0.00284	8.88403e-05	4745.82	0.00175	0.000286842	4745.82	0.00441	0.000267526	4682.27	0.00658	0.00086914	4745.82	0.00256	0.000258378	4745.82	0.00958	0.000845645	4745.82	0.00214	0.00012441	4745.82	0.00428	0.00121	4745.82	0.00222
4759.2	0.00418	0.00197	4759.2	0.06473	0.00579	4759.2	0.01237	9.57621e-05	4759.2	0.00366	0.000266194	4759.2	0.00518	0.000189541	4699	-0.00132	0.000247753	4759.2	0.00299	0.000724962	4759.2	0.0112	0.00106	4759.2	0.00284	8.88403e-05	4759.2	0.00175	0.000286842	4759.2	0.00441	0.000267526	4699	0.00658	0.00086914	4759.2	0.00256	0.000258378	4759.2	0.00958	0.000845645	4759.2	0.00214	0.00012441	4759.2	0.00428	0.00121	4759.2	0.00222
4772.58	0.00418	0.00197	4772.58	0.06473	0.00579	4772.58	0.01237	9.57621e-05	4772.58	0.00366	0.000266194	4772.58	0.00518	0.000189541	4715.72	-0.00132	0.000247753	4772.58	0.00299	0.000724962	4772.58	0.0112	0.00106	4772.58	0.00284	8.88403e-05	4772.58	0.00175	0.000286842	4772.58	0.00441	0.000267526	4715.72	0.00658	0.00086914	4772.58	0.00256	0.000258378	4772.58	0.00958	0.000845645	4772.58	0.00214	0.00012441	4772.58	0.00428	0.00121	4772.58	0.00222
4785.95	0.00418	0.00197	4785.95	0.06473	0.00579	4785.95	0.01237	9.57621e-05	4785.95	0.00366	0.000266194	4785.95	0.00518	0.000189541	4732.44	-0.00132	0.000247753	4785.95	0.00299	0.000724962	4785.95	0.0112	0.00106	4785.95	0.00284	8.88403e-05	4785.95	0.00175	0.000286842	4785.95	0.00441	0.000267526	4732.44	0.00658	0.00086914	4785.95	0.00256	0.000258378	4785.95	0.00958	0.000845645	4785.95	0.00214	0.00012441	4785.95	0.00428	0.00121	4785.95	0.00222
4799.33	0.00418	0.00197	4799.33	0.06473	0.00579	4799.33	0.01237	9.57621e-05	4799.33	0.00366	0.000266194	4799.33	0.00518	0.000189541	4749.16	-0.00132	0.000247753	4799.33	0.00299	0.000724962	4799.33	0.0112	0.00106	4799.33	0.00284	8.88403e-05	4799.33	0.00175	0.000286842	4799.33	0.00441	0.000267526	4749.16	0.00658	0.00086914	4799.33	0.00256	0.000258378	4799.33	0.00958	0.000845645	4799.33	0.00214	0.00012441	4799.33	0.00428	0.00121	4799.33	0.00222
4812.71	0.00418	0.00197	4812.71	0.06473	0.00579	4812.71	0.01237	9.57621e-05	4812.71	0.00366	0.000266194	4812.71	0.00518	0.000189541	4765.89	-0.00132	0.000247753	4812.71	0.00299	0.000724962	4812.71	0.0112	0.00106	4812.71	0.00284	8.88403e-05	4812.71	0.00175	0.000286842	4812.71	0.00441	0.000267526	4765.89	0.00658	0.00086914	4812.71	0.00256	0.000258378	4812.71	0.00958	0.000845645	4812.71	0.00214	0.00012441	4812.71	0.00428	0.00121	4812.71	0.00222
4826.09	0.00418	0.00197	4826.09	0.06473	0.00579	4826.09	0.01237	9.57621e-05	4826.09	0.00366	0.000266194	4826.09	0.00518	0.000189541	4782.61	-0.00132	0.000247753	4826.09	0.00299	0.000724962	4826.09	0.0112	0.00106	4826.09	0.00284	8.88403e-05	4826.09	0.00175	0.000286842	4826.09	0.00441	0.000267526	4782.61	0.00658	0.00086914	4826.09	0.00256	0.000258378	4826.09	0.00958	0.000845645	4826.09	0.00214	0.00012441	4826.09	0.00428	0.00121	4826.09	0.00222
4839.46	0.00418	0.00197	4839.46	0.06473	0.00579	4839.46	0.01237	9.57621e-05	4839.46	0.00366	0.000266194	4839.46	0.00518	0.000189541	4799.33	-0.00132	0.000247753	4839.46	0.00299	0.000724962	4839.46	0.0112	0.00106	4839.46	0.00284	8.88403e-05	4839.46	0.00175	0.000286842	4839.46	0.00441	0.000267526	4799.33	0.00658	0.00086914	4839.46	0.00256	0.000258378	4839.46	0.00958	0.000845645	4839.46	0.00214	0.00012441	4839.46	0.00428	0.00121	4839.46	0.00222
4852.84	0.00418	0.00197	4852.84	0.06473	0.00579	4852.84	0.01237	9.57621e-05	4852.84	0.00366	0.000266194	4852.84	0.00518	0.000189541	4816.05	-0.00132	0.000247753	4852.84	0.00299	0.000724962	4852.84	0.0112	0.00106	4852.84	0.00284	8.88403e-05	4852.84	0.00175	0.000286842	4852.84	0.00441	0.000267526	4816.05	0.00658	0.00086914	4852.84	0.00256	0.000258378	4852.84	0.00958	0.000845645	4852.84	0.00214	0.00012441	4852.84	0.00428	0.00121	4852.84	0.00222
4866.22	0.00418	0.00197	4866.22	0.06473	0.00579	4866.22	0.01237	9.57621e-05	4866.22	0.00366	0.000266194	4866.22	0.00518	0.000189541	4832.78	-0.00132	0.000247753	4866.22	0.00299	0.000724962	4866.22	0.0112	0.00106	4866.22	0.00284	8.88403e-05	4866.22	0.00175	0.000286842	4866.22	0.00441	0.000267526	4832.78	0.00658	0.00086914	4866.22	0.00256	0.000258378	4866.22	0.00958	0.000845645	4866.22	0.00214	0.00012441	4866.22	0.00428	0.00121	4866.22	0.00222
4879.6	0.00418	0.00197	4879.6	0.06473	0.00579	4879.6	0.01237	9.57621e-05	4879.6	0.00366	0.000266194	4879.6	0.00518	0.000189541	4849.5	-0.00132	0.000247753	4879.6	0.00299	0.000724962	4879.6	0.0112	0.00106	4879.6	0.00284	8.88403e-05	4879.6	0.00175	0.000286842	4879.6	0.00441	0.000267526	4849.5	0.00658	0.00086914	4879.6	0.00256	0.000258378	4879.6	0.00958	0.000845645	4879.6	0.00214	0.00012441	4879.6	0.00428	0.00121	4879.6	0.00222
4892.98	0.00418	0.00197	4892.98	0.06473	0.00579	4892.98	0.01237	9.57621e-05	4892.98	0.00366	0.000266194	4892.98	0.00518	0.000189541	4866.22	-0.00132	0.000247753	4892.98	0.00299	0.000724962	4892.98	0.0112	0.00106	4892.98	0.00284	8.88403e-05	4892.98	0.00175	0.000286842	4892.98	0.00441	0.000267526	4866.22	0.00658	0.00086914	4892.98	0.00256	0.000258378	4892.98	0.00958	0.000845645	4892.98	0.00214	0.00012441	4892.98	0.00428	0.00121	4892.98	0.00222
4906.35	0.00418	0.00197	4906.35	0.06473	0.00579	4906.35	0.01237	9.57621e-05	4906.35	0.00366	0.000266194	4906.35	0.00518	0.000189541	4882.94	-0.00132	0.000247753	4906.35	0.00299	0.000724962	4906.35	0.0112	0.00106	4906.35	0.00284	8.88403e-05	4906.35	0.00175	0.000286842	4906.35	0.00441	0.000267526	4882.94	0.00658	0.00086914	4906.35	0.00256	0.000258378	4906.35	0.00958	0.000845645	4906.35	0.00214	0.00012441	4906.35	0.00428	0.00121	4906.35	0.00222
4919.73	0.00418	0.00197	4919.73	0.06473	0.00579	4919.73	0.01237	9.57621e-05	4919.73	0.00366	0.000266194	4919.73	0.00518	0.000189541	4899.67	-0.00132	0.000247753	4919.73	0.00299	0.000724962	4919.73	0.0112	0.00106	4919.73	0.00284	8.88403e-05	4919.73	0.00175	0.000286842	4919.73	0.00441	0.000267526	4899.67	0.00658	0.00086914	4919.73	0.00256	0.000258378	4919.73	0.00958	0.000845645	4919.73	0.00214	0.00012441	4919.73	0.00428	0.00121	4919.73	0.00222
4933.11	0.00418	0.00197	4933.11	0.06473	0.00579	4933.11	0.01237	9.57621e-05	4933.11	0.00366	0.000266194	4933.11	0.00518	0.000189541	4916.39	-0.00132	0.000247753	4933.11	0.00299	0.000724962	4933.11	0.0112	0.00106	4933.11	0.00284	8.88403e-05	4933.11	0.00175	0.000286842	4933.11	0.00441	0.000267526	4916.39	0.00658	0.00086914	4933.11	0.00256	0.000258378	4933.11	0.00958	0.000845645	4933.11	0.00214	0.00012441	4933.11	0.00428	0.00121	4933.11	0.00222
4946.49	0.00418	0.00197	4946.49	0.06473	0.00579	4946.49	0.01237	9.57621e-05	4946.49	0.00366	0.000266194	4946.49	0.00518	0.000189541	4933.11	-0.00132	0.000247753	4946.49	0.00299	0.000724962	4946.49	0.0112	0.00106	4946.49	0.00284	8.88403e-05	4946.49	0.00175	0.000286842	4946.49	0.00441	0.000267526	4933.11	0.00658	0.00086914	4946.49	0.00256	0.000258378	4946.49	0.00958	0.000845645	4946.49	0.00214	0.00012441	4946.49	0.00428	0.00121	4946.49	0.00222
4959.87	0.00418	0.00197	4959.87	0.06473	0.00579	4959.87	0.01237	9.57621e-05	4959.87	0.00366	0.000266194	4959.87	0.00518	0.000189541	4949.83	-0.00132	0.000247753	4959.87	0.00299	0.000724962	4959.87	0.0112	0.00106	4959.87	0.00284	8.88403e-05	4959.87	0.00175	0.000286842	4959.87	0.00441	0.000267526	4949.83	0.00658	0.00086914	4959.87	0.00256	0.000258378	4959.87	0.00958	0.000845645	4959.87	0.00214	0.00012441	4959.87	0.00428	0.00121	4959.87	0.00222
4973.24	0.00418	0.00197	4973.24	0.06473	0.00579	4973.24	0.01237	9.57621e-05	4973.24	0.00366	0.000266194	4973.24	0.00518	0.000189541	4966.56	-0.00132	0.000247753	4973.24	0.00299	0.000724962	4973.24	0.0112	0.00106	4973.24	0.00284	8.88403e-05	4973.24	0.00175	0.000286842	4973.24	0.00441	0.000267526	4966.56	0.00658	0.00086914	4973.24	0.00256	0.000258378	4973.24	0.00958	0.000845645	4973.24	0.00214	0.00012441	4973.24	0.00428	0.00121	4973.24	0.00222
4986.62	0.00418	0.00197	4986.62	0.06473	0.00579	4986.62	0.01237	9.57621e-05	4986.62	0.00366	0.000266194	4986.62	0.00518	0.000189541	4983.28	-0.00132	0.000247753	4986.62	0.00299	0.000724962	4986.62	0.0112	0.00106	4986.62	0.00284	8.88403e-05	4986.62	0.00175	0.000286842	4986.62	0.00441	0.000267526	4983.28	0.00658	0.00086914	4986.62	0.00256	0.000258378	4986.62	0.00958	0.000845645	4986.62	0.00214	0.00012441	4986.62	0.00428	0.00121	4986.62	0.00222
5000	0.00418	0.00197	5000	0.06473	0.00579	5000	0.01237	9.57621e-05	5000	0.00366	0.000266194	5000	0.00518	0.000189541	5000	-0.00132	0.000247753	5000	0.00299	0.000724962	5000	0.0112	0.00106	5000	0.00284	8.88403e-05	5000	0.00175	0.000286842	5000	0.00441	0.000267526	5000	0.00658	0.00086914	5000	0.00256	0.000258378	5000	0.00958	0.000845645	5000	0.00214	0.00012441	5000	0.00428	0.00121	5000	0.00222
[truncated: 29 more columns]

## Sheet: Figure 5
(a) [M+7H]7+																					(b) [M+9H]9+																					(c) [M+10H]10+
190K			210K			225K			250K			275K			295K			350K			190K			210K			225K			250K			275K			295K			350K			190K			210K			225K
CCS	Int	Std	CCS	Int	Std	CCS	Int	Std	CCS	Int	Std	CCS	Int	Std	CCS	Int	Std	CCS	Int	Std	CCS	Int	Std	CCS	Int	Std	CCS	Int	Std	CCS	Int	Std	CCS	Int	Std	CCS	Int	Std	CCS	Int	Std	CCS	Int	Std	CCS	Int	Std	CCS	Int
0	0.0072	0.000284846	0	0.029	0.00231	0	0.00863	0.000205994	0	0.0097	0.000956669	0	0.00122	0.000368371	0	0.00948	0.000640937	0	0.00693	0.000817247	0	0.00124	0.000415844	0	0.00281	0.000624734	0	0.0018	0.000183374	0	0.00688	0.000583098	0	0.0014	0.000621169	0	0.00119	9.41989e-05	0	0.00156	0.000102632	0	0.000255332	6.75957e-05	0	0.000185233	5.59218e-05	0	0.000598593
13.3779	0.0072	0.000284846	13.3779	0.029	0.00231	13.3779	0.00863	0.000205994	13.3779	0.0097	0.000956669	13.3779	0.00122	0.000368371	13.3779	0.00948	0.000640937	13.3779	0.00693	0.000817247	13.3779	0.00124	0.000415844	13.3779	0.00281	0.000624734	13.3779	0.0018	0.000183374	13.3779	0.00688	0.000583098	13.3779	0.0014	0.000621169	13.3779	0.00119	9.41989e-05	13.3779	0.00156	0.000102632	13.3779	0.000255332	6.75957e-05	13.3779	0.000185233	5.59218e-05	13.3779	0.000598593
26.7558	0.0072	0.000284846	26.7558	0.029	0.00231	26.7558	0.00863	0.000205994	26.7558	0.0097	0.000956669	26.7558	0.00122	0.000368371	26.7558	0.00948	0.000640937	26.7558	0.00693	0.000817247	26.7558	0.00124	0.000415844	26.7558	0.00281	0.000624734	26.7558	0.0018	0.000183374	26.7558	0.00688	0.000583098	26.7558	0.0014	0.000621169	26.7558	0.00119	9.41989e-05	26.7558	0.00156	0.000102632	26.7558	0.000255332	6.75957e-05	26.7558	0.000185233	5.59218e-05	26.7558	0.000598593
40.1338	0.0072	0.000284846	40.1338	0.029	0.00231	40.1338	0.00863	0.000205994	40.1338	0.0097	0.000956669	40.1338	0.00122	0.000368371	40.1338	0.00948	0.000640937	40.1338	0.00693	0.000817247	40.1338	0.00124	0.000415844	40.1338	0.00281	0.000624734	40.1338	0.0018	0.000183374	40.1338	0.00688	0.000583098	40.1338	0.0014	0.000621169	40.1338	0.00119	9.41989e-05	40.1338	0.00156	0.000102632	40.1338	0.000255332	6.75957e-05	40.1338	0.000185233	5.59218e-05	40.1338	0.000598593
53.5117	0.0072	0.000284846	53.5117	0.029	0.00231	53.5117	0.00863	0.000205994	53.5117	0.0097	0.000956669	53.5117	0.00122	0.000368371	53.5117	0.00948	0.000640937	53.5117	0.00693	0.000817247	53.5117	0.00124	0.000415844	53.5117	0.00281	0.000624734	53.5117	0.0018	0.000183374	53.5117	0.00688	0.000583098	53.5117	0.0014	0.000621169	53.5117	0.00119	9.41989e-05	53.5117	0.00156	0.000102632	53.5117	0.000255332	6.75957e-05	53.5117	0.000185233	5.59218e-05	53.5117	0.000598593
66.8896	0.0072	0.000284846	66.8896	0.029	0.00231	66.8896	0.00863	0.000205994	66.8896	0.0097	0.000956669	66.8896	0.00122	0.000368371	66.8896	0.00948	0.000640937	66.8896	0.00693	0.000817247	66.8896	0.00124	0.000415844	66.8896	0.00281	0.000624734	66.8896	0.0018	0.000183374	66.8896	0.00688	0.000583098	66.8896	0.0014	0.000621169	66.8896	0.00119	9.41989e-05	66.8896	0.00156	0.000102632	66.8896	0.000255332	6.75957e-05	66.8896	0.000185233	5.59218e-05	66.8896	0.000598593
80.2676	0.0072	0.000284846	80.2676	0.029	0.00231	80.2676	0.00863	0.000205994	80.2676	0.0097	0.000956669	80.2676	0.00122	0.000368371	80.2676	0.00948	0.000640937	80.2676	0.00693	0.000817247	80.2676	0.00124	0.000415844	80.2676	0.00281	0.000624734	80.2676	0.0018	0.000183374	80.2676	0.00688	0.000583098	80.2676	0.0014	0.000621169	80.2676	0.00119	9.41989e-05	80.2676	0.00156	0.000102632	80.2676	0.000255332	6.75957e-05	80.2676	0.000185233	5.59218e-05	80.2676	0.000598593
93.6455	0.0072	0.000284846	93.6455	0.029	0.00231	93.6455	0.00863	0.000205994	93.6455	0.0097	0.000956669	93.6455	0.00122	0.000368371	93.6455	0.00948	0.000640937	93.6455	0.00693	0.000817247	93.6455	0.00124	0.000415844	93.6455	0.00281	0.000624734	93.6455	0.0018	0.000183374	93.6455	0.00688	0.000583098	93.6455	0.0014	0.000621169	93.6455	0.00119	9.41989e-05	93.6455	0.00156	0.000102632	93.6455	0.000255332	6.75957e-05	93.6455	0.000185233	5.59218e-05	93.6455	0.000598593
107.023	0.0072	0.000284846	107.023	0.029	0.00231	107.023	0.00863	0.000205994	107.023	0.0097	0.000956669	107.023	0.00122	0.000368371	107.023	0.00948	0.000640937	107.023	0.00693	0.000817247	107.023	0.00124	0.000415844	107.023	0.00281	0.000624734	107.023	0.0018	0.000183374	107.023	0.00688	0.000583098	107.023	0.0014	0.000621169	107.023	0.00119	9.41989e-05	107.023	0.00156	0.000102632	107.023	0.000255332	6.75957e-05	107.023	0.000185233	5.59218e-05	107.023	0.000598593
120.401	0.0072	0.000284846	120.401	0.029	0.00231	120.401	0.00863	0.000205994	120.401	0.0097	0.000956669	120.401	0.00122	0.000368371	120.401	0.00948	0.000640937	120.401	0.00693	0.000817247	120.401	0.00124	0.000415844	120.401	0.00281	0.000624734	120.401	0.0018	0.000183374	120.401	0.00688	0.000583098	120.401	0.0014	0.000621169	120.401	0.00119	9.41989e-05	120.401	0.00156	0.000102632	120.401	0.000255332	6.75957e-05	120.401	0.000185233	5.59218e-05	120.401	0.000598593
133.779	0.0072	0.000284846	133.779	0.029	0.00231	133.779	0.00863	0.000205994	133.779	0.0097	0.000956669	133.779	0.00122	0.000368371	133.779	0.00948	0.000640937	133.779	0.00693	0.000817247	133.779	0.00124	0.000415844	133.779	0.00281	0.000624734	133.779	0.0018	0.000183374	133.779	0.00688	0.000583098	133.779	0.0014	0.000621169	133.779	0.00119	9.41989e-05	133.779	0.00156	0.000102632	133.779	0.000255332	6.75957e-05	133.779	0.000185233	5.59218e-05	133.779	0.000598593
147.157	0.0072	0.000284846	147.157	0.029	0.00231	147.157	0.00863	0.000205994	147.157	0.0097	0.000956669	147.157	0.00122	0.000368371	147.157	0.00948	0.000640937	147.157	0.00693	0.000817247	147.157	0.00124	0.000415844	147.157	0.00281	0.000624734	147.157	0.0018	0.000183374	147.157	0.00688	0.000583098	147.157	0.0014	0.000621169	147.157	0.00119	9.41989e-05	147.157	0.00156	0.000102632	147.157	0.000255332	6.75957e-05	147.157	0.000185233	5.59218e-05	147.157	0.000598593
160.535	0.0072	0.000284846	160.535	0.029	0.00231	160.535	0.00863	0.000205994	160.535	0.0097	0.000956669	160.535	0.00122	0.000368371	160.535	0.00948	0.000640937	160.535	0.00693	0.000817247	160.535	0.00124	0.000415844	160.535	0.00281	0.000624734	160.535	0.0018	0.000183374	160.535	0.00688	0.000583098	160.535	0.0014	0.000621169	160.535	0.00119	9.41989e-05	160.535	0.00156	0.000102632	160.535	0.000255332	6.75957e-05	160.535	0.000185233	5.59218e-05	160.535	0.000598593
173.913	0.0072	0.000284846	173.913	0.029	0.00231	173.913	0.00863	0.000205994	173.913	0.0097	0.000956669	173.913	0.00122	0.000368371	173.913	0.00948	0.000640937	173.913	0.00693	0.000817247	173.913	0.00124	0.000415844	173.913	0.00281	0.000624734	173.913	0.0018	0.000183374	173.913	0.00688	0.000583098	173.913	0.0014	0.000621169	173.913	0.00119	9.41989e-05	173.913	0.00156	0.000102632	173.913	0.000255332	6.75957e-05	173.913	0.000185233	5.59218e-05	173.913	0.000598593
187.291	0.0072	0.000284846	187.291	0.029	0.00231	187.291	0.00863	0.000205994	187.291	0.0097	0.000956669	187.291	0.00122	0.000368371	187.291	0.00948	0.000640937	187.291	0.00693	0.000817247	187.291	0.00124	0.000415844	187.291	0.00281	0.000624734	187.291	0.0018	0.000183374	187.291	0.00688	0.000583098	187.291	0.0014	0.000621169	187.291	0.00119	9.41989e-05	187.291	0.00156	0.000102632	187.291	0.000255332	6.75957e-05	187.291	0.000185233	5.59218e-05	187.291	0.000598593
200.669	0.0072	0.000284846	200.669	0.029	0.00231	200.669	0.00863	0.000205994	200.669	0.0097	0.000956669	200.669	0.00122	0.000368371	200.669	0.00948	0.000640937	200.669	0.00693	0.000817247	200.669	0.00124	0.000415844	200.669	0.00281	0.000624734	200.669	0.0018	0.000183374	200.669	0.00688	0.000583098	200.669	0.0014	0.000621169	200.669	0.00119	9.41989e-05	200.669	0.00156	0.000102632	200.669	0.000255332	6.75957e-05	200.669	0.000185233	5.59218e-05	200.669	0.000598593
214.047	0.0072	0.000284846	214.047	0.029	0.00231	214.047	0.00863	0.000205994	214.047	0.0097	0.000956669	214.047	0.00122	0.000368371	214.047	0.00948	0.000640937	214.047	0.00693	0.000817247	214.047	0.00124	0.000415844	214.047	0.00281	0.000624734	214.047	0.0018	0.000183374	214.047	0.00688	0.000583098	214.047	0.0014	0.000621169	214.047	0.00119	9.41989e-05	214.047	0.00156	0.000102632	214.047	0.000255332	6.75957e-05	214.047	0.000185233	5.59218e-05	214.047	0.000598593
227.425	0.0072	0.000284846	227.425	0.029	0.00231	227.425	0.00863	0.000205994	227.425	0.0097	0.000956669	227.425	0.00122	0.000368371	227.425	0.00948	0.000640937	227.425	0.00693	0.000817247	227.425	0.00124	0.000415844	227.425	0.00281	0.000624734	227.425	0.0018	0.000183374	227.425	0.00688	0.000583098	227.425	0.0014	0.000621169	227.425	0.00119	9.41987e-05	227.425	0.00156	0.000102632	227.425	0.000255332	6.75957e-05	227.425	0.000185233	5.59218e-05	227.425	0.000598593
[truncated: 282 more rows]
[truncated: 76 more columns]

## Sheet: Figure6
(a) Fitted CCSD (blue line)										(a) exprimental value (black dots)										(b) Fitted CCSD (blue line)								(b) exprimental value (black dots)
[truncated: 302 more rows]

[truncated: 1 more sheets: Figure7]
